# Supplementary material for: Optimizing the design of spatial genomic studies
Source: Nat Commun. 2024 Jun 11;15:4987. doi: 10.1038/s41467-024-49174-4 (PMC11166654; doi:10.1038/s41467-024-49174-4)
Supplement: Supplementary file 4 — Source Data [file 41467_2024_49174_MOESM4_ESM.zip]

Archive with 49 entries (38 files):
- data_source_files/
- data_source_files/figure5/
- data_source_files/.DS_Store
- __MACOSX/data_source_files/._.DS_Store
- data_source_files/figure2/
- data_source_files/figure3/
- data_source_files/figure4/
- data_source_files/figure1/
- data_source_files/figure6/
- data_source_files/figure5/.DS_Store
- __MACOSX/data_source_files/figure5/._.DS_Store
- data_source_files/figure5/allen_brain_atlas/
- data_source_files/figure2/spatial_coordinates.csv
- data_source_files/figure2/gene_expression.csv
- data_source_files/figure3/spatial_coordinates.csv
- data_source_files/figure3/binary_outcome.csv
- data_source_files/figure4/.DS_Store
- __MACOSX/data_source_files/figure4/._.DS_Store
- data_source_files/figure4/visium_mouse_brain/
- data_source_files/figure1/.DS_Store
- __MACOSX/data_source_files/figure1/._.DS_Store
- data_source_files/figure1/spatial_coordinates.csv
- data_source_files/figure1/gene_expression.csv
- data_source_files/figure6/.DS_Store
- __MACOSX/data_source_files/figure6/._.DS_Store
- data_source_files/figure6/visium_prostate_cancer/
- data_source_files/figure5/allen_brain_atlas/aba_spatial_data.csv.npy
- data_source_files/figure4/visium_mouse_brain/.DS_Store
- __MACOSX/data_source_files/figure4/visium_mouse_brain/._.DS_Store
- data_source_files/figure4/visium_mouse_brain/filtered_feature_bc_matrix.h5
- __MACOSX/data_source_files/figure4/visium_mouse_brain/._filtered_feature_bc_matrix.h5
- data_source_files/figure4/visium_mouse_brain/spatial/
- __MACOSX/data_source_files/figure4/visium_mouse_brain/._spatial
- data_source_files/figure6/visium_prostate_cancer/tissue_positions_list.csv
- __MACOSX/data_source_files/figure6/visium_prostate_cancer/._tissue_positions_list.csv
- data_source_files/figure6/visium_prostate_cancer/clusters.csv
- __MACOSX/data_source_files/figure6/visium_prostate_cancer/._clusters.csv
- data_source_files/figure4/visium_mouse_brain/spatial/tissue_hires_image.png
- __MACOSX/data_source_files/figure4/visium_mouse_brain/spatial/._tissue_hires_image.png
- data_source_files/figure4/visium_mouse_brain/spatial/detected_tissue_image.jpg
- __MACOSX/data_source_files/figure4/visium_mouse_brain/spatial/._detected_tissue_image.jpg
- data_source_files/figure4/visium_mouse_brain/spatial/tissue_positions_list.csv
- __MACOSX/data_source_files/figure4/visium_mouse_brain/spatial/._tissue_positions_list.csv
- data_source_files/figure4/visium_mouse_brain/spatial/aligned_fiducials.jpg
- __MACOSX/data_source_files/figure4/visium_mouse_brain/spatial/._aligned_fiducials.jpg
- data_source_files/figure4/visium_mouse_brain/spatial/scalefactors_json.json
- __MACOSX/data_source_files/figure4/visium_mouse_brain/spatial/._scalefactors_json.json
- data_source_files/figure4/visium_mouse_brain/spatial/tissue_lowres_image.png
- __MACOSX/data_source_files/figure4/visium_mouse_brain/spatial/._tissue_lowres_image.png
