# Supplementary material for: Optimizing the design of spatial genomic studies
Source: Nat Commun. 2024 Jun 11;15:4987. doi: 10.1038/s41467-024-49174-4 (PMC11166654; doi:10.1038/s41467-024-49174-4)
Supplement: Supplementary file 4 — Source Data [file 41467_2024_49174_MOESM4_ESM.zip › data_source_files/figure2/spatial_coordinates.csv]

	x1	x2	x3
0	-10.639455497675439	-9.41964005371808	-10.504322848110952
1	-10.475642261819852	-9.067819606169161	-8.20084285258997
2	-10.936498188960986	-9.218984042036952	-5.422753002826798
3	-9.153867007356384	-10.274820043980467	-4.0308325169559565
4	-9.595812521943822	-9.304304704548622	-3.4868710128676215
5	-10.21018429908349	-9.73436731636114	-0.2149405538320639
6	-9.01689838659662	-9.761679468512384	0.4285517869960076
7	-9.989329331771373	-10.022726845506908	2.088457187070924
8	-9.412059608212896	-10.725523470308538	3.5779781216804487
9	-9.920043593105088	-9.987251093699282	5.68377819650536
10	-9.169811723497833	-9.416107088972707	8.579560014724253
11	-9.424001419499184	-9.119672697700445	10.400506682585418
12	-7.472150099641506	-9.448837009200629	-9.249322716952953
13	-8.44391735888335	-10.72120034607714	-8.763130250275815
14	-8.707221402595856	-10.098636380126933	-7.23360934733032
15	-8.305878157325045	-9.019583745359636	-3.9265751644143343
16	-8.545872261721318	-10.720222187037256	-2.7741836358644494
17	-9.014204792974487	-10.786042020749662	-0.19216921683745802
18	-7.494466428247209	-9.74560810701368	-0.010173298677548681
19	-8.17927145476274	-10.619153967078294	2.1190346240255153
20	-8.36354726233257	-9.747460917381696	4.114722547945922
21	-7.437454505104884	-10.768089332127651	7.261153665318731
22	-8.915333717042717	-10.771296413849381	7.527750438267115
23	-8.6390511693353	-9.223301139931706	10.807447560118744
24	-6.651868915576999	-10.414321023830405	-10.5160189446277
25	-6.983301996437542	-10.82558896449144	-8.852384680833113
26	-5.853503607626576	-9.398384369408012	-6.8648621155023895
27	-5.53398193730413	-9.38282759449975	-4.785766303110454
28	-6.436524747618525	-9.637687898757644	-2.3815353719933903
29	-6.152221364921768	-10.2766144496875	-1.7053983476478813
30	-6.5569317994599725	-10.981567347491813	0.5881282052723684
31	-6.655874550780726	-9.365056372570388	2.8725640184563668
32	-5.565411104335603	-10.081930567410733	4.3477035106918205
33	-6.319154496729239	-10.13066189585271	7.308002802786423
34	-6.925597912649659	-10.835621666656776	8.686576113531405
35	-6.623160754909398	-9.818542731767208	9.80838236967888
36	-3.667958372078628	-10.837276195855512	-10.456624376535565
37	-4.166643884105335	-10.38790075858643	-8.89983419885137
38	-3.8103791298699496	-10.012622917920067	-6.871816228566345
39	-5.211819568899044	-9.68819676920916	-4.7633288497734965
40	-4.804972487314204	-9.533595111990381	-1.7847585721478594
41	-4.929438711336529	-10.23528646649258	-1.617992802367637
42	-4.9320222714331985	-10.235472054686788	0.6706682756789293
43	-4.829350117034609	-9.88112987950709	1.8220418822017062
44	-4.641756051531965	-9.817446141542357	4.51944456629585
45	-3.681712218162578	-9.993315388580251	7.109684883895966
46	-3.9632120333296417	-10.116251707169987	7.341681266102771
47	-5.404798384829368	-10.309239638178797	9.867620158024327
48	-2.8429385317311544	-10.910125650477909	-9.004457727688349
49	-3.229376197990333	-9.210215285764608	-7.187466689441056
50	-3.391948899530836	-10.417870841003023	-6.233228068249552
51	-2.640743469186079	-9.503031437497176	-4.107109784868714
52	-1.9385902377651776	-9.704773153904934	-3.134218116705549
53	-3.5132348007982652	-9.924641476312305	0.06156629779187539
54	-3.1289630903038237	-9.302871394872158	0.42441287162936936
55	-2.957397861532175	-9.66711116966621	3.427833139892571
56	-3.6190501684520253	-10.182521698293517	4.469394403530201
57	-1.789481559214272	-9.65680239103257	6.539020173218933
58	-3.082066700555072	-10.370086427793428	8.78971151542326
59	-2.0260263152796067	-9.065190431867233	9.181256085372585
60	-0.7729494574826528	-9.63815153934905	-9.332433921848693
61	-1.14156178532498	-10.353365056917157	-7.951333058704766
62	-1.15080779034859	-10.222079479662998	-5.486674100265635
63	-0.8989479815328227	-9.766587701278286	-4.698810582290253
64	0.06919158694308325	-9.135134368147897	-2.9500662270570626
65	-0.4141540877664118	-9.584153099901489	-0.9014801186383345
66	0.004439558877932459	-9.41601614694171	1.6518597709779457
67	-0.9878563063274817	-10.72964480633425	1.9062586917047109
68	-0.25451480224381773	-10.826490950116886	5.367936664270223
69	-1.7306465628181373	-10.236234932556865	5.373294108189076
70	-1.8771743676945396	-9.26470796811512	7.369635888427149
71	-1.6696485498961329	-10.651706925163813	10.45183087576617
72	1.747722665915383	-9.846156140622735	-9.910157059627698
73	-0.02321991697808712	-10.296930222132183	-8.930112517066227
74	1.0711903382460526	-9.265493238419129	-6.965994534198245
75	0.10590746398172746	-10.1013833247411	-4.40176758840469
76	1.790414454338796	-9.61932474477921	-1.8331955446066108
77	1.0696426492751148	-9.18313759144868	-0.08624063320038111
78	0.968460895767917	-9.198656486846144	0.735236331325247
79	0.08104662961705023	-10.218958548210814	3.3287711326306737
80	0.3625059775356745	-9.845033152973329	4.868612405496774
81	1.52515424678942	-10.93850952244809	5.568127148815679
82	1.4001418459927921	-9.855302508800406	8.066475910713823
83	1.1658803445860633	-9.177385805314582	10.092931290764662
84	1.9709647919233364	-9.483820458395522	-10.079011987845131
85	2.4732769529817236	-10.227470008188924	-7.220801587889728
86	2.6530088602800532	-10.690895526714288	-6.977340966990639
87	3.4636358675052454	-9.189124344441067	-4.909522265915808
88	2.2144964090936345	-10.158691728714087	-2.053842240150847
89	2.418658672134449	-9.28900771018667	-0.7484742821522445
90	3.6571878224346075	-10.023998711089291	1.6791380174509285
91	3.2751322247902435	-10.651811789472442	3.483914170681022
92	2.050827794544806	-9.611084250094589	4.3950782956237555
93	2.7040331430152547	-10.850416944725445	5.642820451721371
94	2.504782968136543	-10.729823356405417	7.828102560373618
95	2.622123167248096	-10.251155563884774	9.421858730942812
96	4.3991372164570945	-10.907593399030976	-10.018878971017442
97	4.023781486066072	-10.020188073920092	-7.733385822070013
98	5.374419830220451	-9.46287001885896	-5.74970128817286
99	4.208935521854954	-10.321112396853225	-4.8338327308974325
100	4.387782636472457	-9.639797906602118	-2.670230331163501
101	3.8774012907480904	-9.007512131358066	-1.610669227738306
102	3.8633339410049374	-9.005007728143916	0.06821944483592346
103	4.1430540159743625	-10.32938333109603	3.0102544128601467
104	4.085500465164489	-9.157702238383996	5.210448476539089
105	5.462865000504316	-9.179995114462452	6.5249717984619044
106	3.8651551234549224	-9.567377622037643	7.4345562307583775
107	5.3255794523472595	-10.295934355963015	9.202564517281678
108	5.562878458875105	-9.303501593111854	-9.196867153074695
109	6.843735799471782	-9.074567832529508	-7.211570183892163
110	6.92482523272563	-10.356662737832192	-7.322042833178205
111	5.408913099279938	-10.094420819792935	-3.712156522971153
112	5.735357677042636	-9.23235310508473	-1.8656456196318327
113	6.266496705988194	-10.514771938217226	-0.9849542675564447
114	7.21903199892876	-10.046693159507123	1.3797318318002891
115	6.8986968618314055	-10.674319668245614	2.0738068628999793
116	6.220432122187979	-10.597346984698705	3.9068176316097913
117	5.9622134192779574	-9.318994159042719	6.512944081025723
118	5.900663354213139	-9.718995297219461	8.716520292207761
119	5.8316039385466905	-10.042960747834691	9.6685880892055
120	8.071539559364098	-9.816749287558203	-9.448825700226594
121	8.708318336180389	-9.614680562419212	-9.061639626360376
122	8.784711009427863	-9.392434953628966	-6.303577024298266
123	8.593357632253628	-9.113561637969003	-4.47652657162495
124	8.132926455824439	-10.621594016616157	-2.9106978650687703
125	8.404795369048585	-10.509936538612479	-0.20143013003550636
126	9.06528563252098	-10.841925625341355	1.6060396525125489
127	8.406522075463517	-9.737451717325655	1.8232788332688852
128	8.091017120763073	-9.70464441068778	4.324270306060877
129	7.8545958495601	-9.994424874447494	5.522933085814042
130	7.621408152102224	-9.839618802487024	8.93782599350265
131	8.1018297697252	-10.330415451444596	10.510914375198478
132	10.138012538450898	-9.247846880636136	-9.055428540993294
133	9.136060353880358	-9.15630015660069	-7.762902746548094
134	9.65283522776961	-10.57171754864612	-5.493773577350933
135	10.310282980041405	-10.017578929685902	-5.324176700388091
136	10.802835756138002	-10.2265969892942	-2.960510700239007
137	9.8737886363405	-10.328641215503362	-0.27043947268977697
138	10.751777297837448	-9.05038188405799	0.006921142138584635
139	10.349815865771646	-9.632949875565744	2.0584883281016544
140	9.082018659344076	-9.91108458601094	4.927232910916407
141	9.720585742482227	-10.294010099651906	7.34793240618595
142	10.276376374822888	-10.162798251767763	7.83903516794801
143	9.542231547891193	-9.146434477853244	10.740151454913057
144	-9.294987417093626	-7.91703310449742	-9.450058069867
145	-9.774527188788673	-8.474891262149391	-8.781582587876262
146	-9.323469714488203	-7.7120625936849985	-6.910887555512187
147	-10.97593398647421	-7.705420188179966	-5.1943925461714775
148	-9.406053580545338	-9.027462646827033	-2.5091572045134494
149	-9.034776504926779	-8.60485986871892	0.05680353356143386
150	-10.1502345034377	-7.792372185916522	0.5776762360764549
151	-9.27554206419766	-8.921365965435305	3.403357217123629
152	-10.962299798452174	-8.216324685533422	4.774781594354028
153	-10.990678600718022	-9.083617861431927	6.1429741293002404
154	-9.673037892082043	-8.834861267278518	8.156602157224635
155	-9.13979246051718	-7.550519710533837	9.541896417094716
156	-7.30405816519902	-7.449668304327442	-10.258646269248928
157	-9.175289708252032	-7.967323648274931	-7.210093888425195
158	-8.477412998064146	-9.093293717340979	-5.6513584223581645
159	-8.998903615693305	-8.466628135138215	-5.216362591852039
160	-8.030434757084562	-8.420388343211673	-2.9758140382820035
161	-8.638700279016486	-8.619455957258054	-1.6451552989766711
162	-8.018232312106845	-8.91684175529334	0.5568080372160797
163	-7.694313274578741	-9.132201944969465	2.5774192259192237
164	-8.876358839793628	-8.948797672635784	5.349761797469272
165	-8.760977459342886	-7.836073263296258	5.872137150793547
166	-9.010609053112836	-7.644724106428972	8.893028154043067
167	-7.965526841108148	-8.557937843211429	10.59343023262403
168	-5.3853025461816415	-7.527073138759649	-9.276328082098717
169	-6.0449409614220535	-9.076013139008964	-9.091171489538588
170	-6.2125768098395975	-8.553136898187867	-6.0915772308841145
171	-6.227578752282387	-8.285342669220956	-5.29319911336381
172	-5.782218715189906	-7.3201294716559175	-3.2591318481172
173	-7.335820139803992	-8.465750985519989	-0.24101991084565366
174	-6.202156515873356	-8.22434612469958	1.0997285485808455
175	-7.178893973177843	-7.695006202614972	2.1208388084106695
176	-6.055398281065369	-8.824679309079729	4.032252804819464
177	-7.143191863976157	-9.168281097464904	6.845364102164087
178	-5.6467218012549285	-8.829257268706009	7.8309647411765555
179	-5.534898103143114	-7.516600418594595	10.69335230446778
180	-3.881202151861407	-7.632296083804965	-9.857725176351648
181	-3.7797994316458885	-8.663055425923611	-8.242629663899926
182	-5.070998479002375	-7.956616130830878	-6.002128209552293
183	-3.8946462003464446	-8.116404192579942	-4.664213198712796
184	-5.1594077605514315	-9.119601365046856	-3.246248603792954
185	-3.59818396991235	-7.669478139534802	-1.533372407297887
186	-5.261834675263989	-7.742898955347663	1.1807884438368266
187	-4.043126861901763	-7.572773459291254	3.110930971343472
188	-5.209489064477884	-7.789173092716615	3.5947832783091798
189	-4.160979800951804	-7.466004926293793	5.974782859766116
190	-4.389134944513381	-7.67210043046272	7.417321345112168
191	-5.412279290676052	-7.632354709353896	10.832067426866885
192	-2.778651106926565	-8.878496559952751	-10.91513796434095
193	-2.3164790571004064	-7.361692786139231	-8.204243245020846
194	-2.1155601458841558	-8.523497102608673	-7.188188216125082
195	-3.220037174438751	-8.227974231531192	-5.291414061055184
196	-3.4895097005299913	-9.016673908729237	-1.8184896173146914
197	-2.6399824815141413	-8.625220327787847	-0.8547906463289912
198	-2.3479090069587354	-8.497999246180374	1.3123148486370588
199	-2.4325448690189564	-8.835459214685429	1.802871349544577
200	-3.01355325741415	-8.155167408757853	4.441887262265656
201	-1.794589376906126	-7.254792002900302	5.632008967488023
202	-2.782951453536869	-7.936512579818581	8.67434256033748
203	-2.5536536999787973	-8.164072983212291	10.068273573424133
204	-0.6919879692406883	-8.706285397004557	-9.103863836809856
205	-0.7313678084799646	-7.402196863337483	-8.471487538357772
206	-0.4596677199821906	-8.151253335817925	-5.971208274964412
207	-1.2381628477448043	-8.504530134452	-4.742740385294205
208	-1.590864058435869	-8.795075526791468	-2.0738598750071597
209	-0.3396348155512552	-7.283190438514877	-1.682424711356237
210	-0.5470144789232467	-7.818298524053425	0.9697319893052174
211	-0.32419290486493657	-7.787801450170996	3.1089730864546747
212	-0.28462245173171485	-9.1550828733645	3.6629383010025647
213	-0.27261073589129814	-8.744284477186081	7.203013506633225
214	-0.995230295982729	-8.355468317788906	8.338020018035813
215	-1.554315667951205	-7.617777727776506	10.221254326453183
216	1.7449997862370379	-7.757174119727583	-9.266614332430677
217	1.1307063259838148	-7.78638802257821	-8.860113450982471
218	1.7735397782896107	-9.000987237820732	-7.074464199039642
219	0.927015930590148	-7.389287092992101	-5.408363489848828
220	1.5635867384964846	-9.026792814978771	-2.7126105411181634
221	0.9886759102346037	-8.147372312436403	-1.3254565098294897
222	1.3009699576284792	-8.72219145750697	0.35731728389723894
223	0.624131862918778	-7.7758739247700435	2.0995011536979344
224	0.1545443183210813	-7.912872223070549	5.4160502074960135
225	1.7091420208299226	-8.583709570066194	6.625087959978707
226	0.45401388988176317	-9.118941119303717	8.912891863600828
227	1.524324518685458	-8.182540391099781	9.834802026898094
228	2.5732746260957695	-7.224864441950479	-9.930366463120633
229	1.9054907755808779	-8.355494438758594	-8.828111809228833
230	2.2246561408508017	-7.1871669701261	-6.668614993379903
231	1.9491031229239628	-8.140599202951243	-5.197795521663303
232	2.5030306128922986	-7.519288380900602	-2.117348893717298
233	3.1404764128384053	-8.879018494215975	-0.661743465541383
234	1.761792578454654	-8.393629095855335	0.11818855153439056
235	2.337697840746249	-7.451163948931561	2.056436025109022
236	2.5099189988453965	-8.698393694400528	4.778376223311376
237	2.231920524479647	-7.537793207779334	7.30599555353312
238	1.9963077699145577	-9.095305337964035	7.235269955253565
239	2.4314626855138677	-8.395665348541822	10.113844972366618
240	4.613071571625535	-7.26550223555828	-10.378594892757643
241	3.6717284325564568	-7.563757326472387	-8.933715736133829
242	5.505566312858963	-7.611082361360794	-7.357915661293417
243	3.772824672922146	-8.606206495264777	-5.454419223407642
244	5.247538959122004	-7.410699919820972	-1.939098936500868
245	5.281941017046327	-7.649912482274875	-1.4757439638430112
246	5.183356420436755	-7.9640831684487035	0.8714355481566616
247	4.380924755046834	-8.877356852766829	2.4779841264349765
248	3.8259153567030477	-8.836280940458332	4.945125929464449
249	4.536393067123244	-8.040416460584181	6.468997024990264
250	5.472612204776286	-8.822565825169548	9.105954727494918
251	5.418686311837122	-7.296916321528464	10.55693427219294
252	5.892172302821496	-7.3166698328034725	-9.857736711569437
253	5.71911576470515	-9.169259988807978	-7.648762699259889
254	7.3313772258056815	-8.17801675870274	-6.757232110169024
255	5.423344904346883	-7.791345030337048	-5.231844244505196
256	7.227295698024492	-9.055704127020423	-3.590673851926673
257	6.346306496807299	-8.810519836802209	-0.5875136742570355
258	6.138168633209947	-8.23225325315695	-0.0514087810031727
259	6.142900154159762	-9.086619301880605	2.9066750168933693
260	5.690435789880826	-8.854061002284368	4.716841442157246
261	7.0845164897475374	-7.82194113266309	5.82808947038516
262	5.953954077158079	-8.346315091561216	8.144858680542779
263	5.825003210183911	-7.317375870433126	9.111447840227267
264	7.610188049144865	-7.524243341305451	-10.95781011462935
265	8.79136542964467	-7.506881501572027	-7.720229686838526
266	7.64684048984168	-7.251221619718084	-6.033824318845742
267	8.322496233745479	-7.295125111656325	-3.8330562186176422
268	7.582245370991886	-8.098892024082392	-2.3904585917005248
269	8.584191605009764	-8.389007887064391	-1.5411710345679581
270	8.379560531544968	-7.596117224904857	0.4357109413616389
271	8.299675527124798	-8.523819631954282	3.1250672011054714
272	8.702132338225978	-8.109615581957355	5.253455869932626
273	9.053581540250457	-8.443430458282927	5.838565191947286
274	7.334348291795333	-8.000511867883704	8.994849420091786
275	8.8653552253358	-7.734079365283602	9.291081279413616
276	9.98112737560777	-8.218979657093813	-9.345215308491579
277	10.418603046818328	-8.093830216687815	-8.31410660620728
278	9.73461379842882	-9.02953006532634	-5.837498202909494
279	9.256643679639836	-9.076268476111494	-3.941450204351397
280	10.714438583307986	-8.040266000250519	-2.752541188848686
281	9.279510707907042	-7.4227370194390305	-1.603490027783187
282	10.267770875135804	-8.559982415657359	0.3581390480218716
283	9.192358046692949	-7.192401483228865	2.5606227941155923
284	10.08899138031026	-8.951153464600614	4.300282521042659
285	10.03604303649707	-8.782366140215483	5.844889320547
286	10.63703971421158	-9.055209923190366	7.865488022845013
287	10.40784260829402	-7.6324587461668925	10.905347422652458
288	-10.0332738979178	-7.301694782164024	-9.807259283924026
289	-10.57058316094391	-5.902840018411484	-7.796918028056535
290	-9.021334929952628	-7.1087497936535415	-5.892300740259032
291	-9.741389758075032	-7.271323107761011	-4.564133464203831
292	-9.616512133545024	-6.1763294139513745	-3.5406019698152846
293	-9.83300349877136	-5.575236618084195	-1.5819560926964569
294	-9.283767720556927	-6.529414046465274	0.13446766082786654
295	-9.346365388642173	-6.650886102130941	3.108692456815289
296	-10.589539781220884	-5.849574501127181	4.658853867300597
297	-10.900720358287911	-6.763484088414706	6.30833001440977
298	-9.979666099729275	-6.859058185959583	8.397855159948715
299	-10.253315517245852	-5.894177965475038	9.15735128476203
300	-8.718713688348062	-6.473535654640697	-10.68648104082706
301	-7.538499749658516	-6.251644641593378	-7.829877035336917
302	-8.129687985750564	-6.016358605632536	-6.514839731615972
303	-7.552968263566887	-5.981122216853447	-3.790536615215751
304	-7.779413101930957	-6.722731903972478	-2.1097952745963453
305	-8.84986495837325	-6.619828342284923	-0.8342057642243483
306	-7.4399724623652865	-6.436843369213756	1.80631222533118
307	-8.986608633750961	-5.745213070408025	3.590804443112289
308	-7.9785768963686445	-6.1208942569223055	5.36318089906036
309	-8.783798914340688	-6.531748462272171	7.1033010866584325
310	-7.88040623079152	-6.185045673866958	7.922135780544021
311	-8.749433900699607	-5.4040030824183205	10.547880679076364
312	-6.513386011424742	-6.14901865448979	-9.060681086551462
313	-5.616275566457118	-7.197506776724395	-8.78571302437487
314	-6.533329036685422	-5.974732298373203	-6.988632385346944
315	-5.830146300582153	-5.868922238057276	-4.64721118483151
316	-6.0053925868457085	-5.626651683557409	-3.076270770956467
317	-6.971477694992104	-6.218968376168579	-1.687403006956443
318	-6.224235837392426	-5.53610249510715	1.5575935818039528
319	-7.0153324963798465	-6.139110521762069	1.8793719994024203
320	-6.259356526647022	-6.100152232205679	3.9965479982447176
321	-6.071476088088258	-6.324434379993866	5.92718299156829
322	-7.1790754644770605	-6.188691625666382	8.161296982861268
323	-7.1085422477804165	-5.620536937305258	10.497277571157147
324	-4.594235379332987	-5.633811786542687	-10.342762821444627
325	-3.6742477005652248	-5.948395353053989	-7.32485188086666
326	-4.741122111358981	-7.08499835589104	-6.564458271299732
327	-4.318634562480873	-5.859407557704326	-4.03502860419075
328	-5.442214702747035	-6.946898999535293	-2.9066384315726492
329	-4.810124120743703	-6.614518733286127	-0.7789375515041856
330	-4.304230556781284	-7.134627187893516	1.1986796122013343
331	-5.157497049568688	-7.335445107307652	2.5442639816360533
332	-5.388236040327093	-5.48365122330405	5.430202043254406
333	-4.67831584418913	-6.889563619577158	6.411362295360316
334	-5.316620293451143	-6.3468483328447345	7.719581347938153
335	-3.548487504597106	-7.1022559463207875	10.599655875917865
336	-2.2979583279310707	-6.440649932195037	-10.310139322383185
337	-3.3157986260862113	-5.950347260286348	-7.293796227283397
338	-2.45757589153855	-6.149955104363972	-6.688796352596542
339	-3.3298791433426693	-7.09156894093406	-3.9503865063753962
340	-3.5832153372958464	-5.948829951008187	-2.31269256901916
341	-2.598669803930049	-7.09831240623505	-0.6419197258216947
342	-2.3443489702987144	-5.973235459457035	0.5194960597655003
343	-2.160346754968385	-6.591652709581492	3.3664594998330815
344	-1.7582129246693499	-7.112689932793194	5.46214661021543
345	-1.9829585354842942	-6.126755399680857	6.046556557395361
346	-3.6827699592337177	-5.580087411060104	7.486221264376342
347	-2.514848409233209	-5.9033958236330175	9.147191831463353
348	-0.5171127779450795	-6.3043019728147005	-10.512785866009757
349	-0.3062254272506568	-5.47867045726903	-9.070234643982808
350	-1.2880289742784166	-6.914626600871848	-6.547986420611859
351	-0.4709134138236344	-6.554847298412155	-4.710596067961758
352	-0.8192200533456204	-6.064329148447629	-2.047741707646577
353	-0.3859555341184262	-5.373287730780666	-0.3984398558449711
354	-0.9820863026832645	-7.0960300843155935	1.66545957998152
355	-0.718983615628749	-6.497178524472703	2.7361908346471524
356	-0.017588195214631508	-7.2942608029949305	4.993077394959604
357	-0.052938667886702984	-6.911793269310447	6.708783616174282
358	-0.16090222073669658	-6.532583874963313	8.30645481421514
359	-1.8677981403938337	-6.5808962142744685	10.541903377124136
360	1.6877256874527966	-6.3627821711779475	-10.760378122727932
361	0.6225245726430817	-5.8694942430211565	-8.910768127840026
362	1.4417158763443738	-7.052265018664305	-7.03877393092459
363	1.3672812266614416	-5.408685906962935	-4.03419130002893
364	0.26246154603315053	-7.342620172722035	-2.349827044026149
365	1.351259377507	-7.296985735041301	-0.16755687669371455
366	1.660121780145211	-6.436634669192177	0.7333703452660758
367	0.7593224169706527	-5.59745570421888	3.2368112200975556
368	0.3204338248870118	-6.909337462164979	5.052376913531381
369	1.5545992477325106	-6.0107455643442105	7.216243319909484
370	1.6731849587756398	-6.9355082950721565	8.885360338743071
371	0.5102202071687809	-6.0101241270332775	10.086954491991957
372	2.7132349492141676	-5.86852067798349	-10.100954689819941
373	3.629338058580213	-6.095198919215333	-8.349611471550599
374	2.8483785154232617	-5.429084982912713	-5.947402049238821
375	1.8137931593643672	-5.585154675199596	-5.504162432958553
376	2.166448246353908	-6.1184952931382295	-2.5475452727129944
377	1.9959985657683939	-5.716360129292384	-1.4495682357810065
378	2.387574825869631	-6.468876450134306	0.9243484708420604
379	2.5234659097838215	-7.299758496786274	2.198672026991768
380	2.2632936228692895	-6.983555593147784	4.312068181171795
381	2.2271456278260935	-6.353632776785229	7.201172004622219
382	2.29688168748806	-5.440225237784607	7.511692582421712
383	2.8800393550687122	-7.332238688924513	10.240916926312511
384	5.5243229056973036	-5.497834393103993	-10.355882529398174
385	5.35310273507139	-6.659927549635453	-8.667323884004215
386	5.229228115532194	-5.407442741840037	-7.333878438464177
387	5.545018904346692	-6.861320287289058	-4.047723928256049
388	4.4965060674026915	-6.696614961472019	-2.8307267961057994
389	5.008343900339781	-6.2313839890637865	-1.286334993093127
390	4.5059103844805035	-6.876032782339076	0.3943723954327627
391	5.450234783607465	-7.165507562118942	2.372299286864043
392	5.186269517230125	-7.006555138058287	5.265811365237837
393	3.9450907050250636	-5.505647067355242	6.51719665298745
394	5.06707649671308	-5.579881445889332	7.771454303282065
395	3.6692926849359697	-6.658862660251599	9.100067687880083
396	6.741749393234634	-6.625357211328247	-9.15208985000747
397	6.480805262550146	-5.65151196761277	-8.93936643162563
398	6.396184070052472	-6.780796602015963	-7.156626256270702
399	5.9885965779026264	-6.215998748237438	-4.519714977816459
400	7.2982744775746005	-6.699500147005409	-1.9761505009096678
401	6.36949303741832	-6.246124982396904	-0.87514527740024
402	5.753561369617524	-5.938715236317508	1.778602183112983
403	5.426376470212642	-6.095953359768474	3.58461354809939
404	6.296791985884142	-5.81832135988671	4.221422400898935
405	5.489223604681005	-7.241841426609735	6.478866584879008
406	6.209910496479658	-6.860616170491451	8.02181842032386
407	6.225860398878998	-6.737248112637197	9.847975259555875
408	8.698786170826082	-6.827173393598405	-9.930258059121082
409	8.99616366856935	-6.128698537895325	-9.175681987089995
410	8.121916402151552	-5.728769996353533	-6.132202501471973
411	8.659703610272137	-6.066042598096554	-3.9622555153581196
412	7.254523723245677	-5.640389209736775	-2.980406750181193
413	8.815532456137365	-5.812805308913344	0.050924439408700284
414	7.831534743983582	-5.5679724082831275	0.7577973483385931
415	7.6722919384602974	-5.908614959886821	2.98165013243368
416	7.521193048026868	-7.31333254379625	4.228783514938021
417	9.110905840188842	-7.186220339403342	5.711381501338794
418	8.427777530581782	-7.284350774109792	8.212501142335023
419	7.35886905122255	-7.351655387526687	10.660744996509274
420	10.468099400774365	-5.733798965295158	-10.85672612270113
421	9.452192591991798	-5.892639081083076	-7.279309911136352
422	9.47467380209186	-6.263009607389195	-5.756133851729244
423	9.62046112865704	-6.2948320585899245	-3.995135077926804
424	9.042198436350171	-6.1569546903937855	-3.5535857107876927
425	9.611569752533594	-5.836215547985461	-0.026628823373243016
426	10.229364448628097	-5.5976865439362165	0.4132739985674003
427	10.725905070684178	-7.274946300369523	3.5412225439151497
428	9.919126839011197	-6.90239630325439	5.187038633678848
429	9.792584837933802	-6.38565346915644	6.739296850189991
430	10.491380987330674	-6.992015147888068	8.02610296572337
431	10.874703898856433	-6.390816927993625	9.998366000510615
432	-10.58369751672662	-3.8308841816990413	-10.413823972087755
433	-10.933683609737551	-3.8218362993077593	-8.111376859655547
434	-9.22438547206765	-4.770756352456092	-7.226562691078691
435	-10.722188089319761	-4.3848123267054735	-5.126987044953546
436	-10.457938650879177	-3.633408131832276	-3.5136211459207156
437	-9.088554814680101	-5.127208796352788	-0.2143110289541601
438	-10.089450293023077	-4.563329775404425	1.7908762460808791
439	-10.080672533848754	-4.7854167044537075	2.926569573065601
440	-9.774170339948087	-4.660974950058244	4.709275361276704
441	-10.940342191998148	-4.31281006363141	6.963081617437819
442	-10.82647789038653	-3.6686396115919564	8.315831249668676
443	-10.932479195215278	-3.790295799243512	10.987539527572906
444	-8.96522357796455	-5.258340614547093	-9.226111356965978
445	-7.367361927314802	-5.497364916350997	-8.71874124020205
446	-7.851145973969197	-4.180949515310333	-5.409805710950909
447	-7.907637539424607	-3.6307258104568385	-5.408640416838731
448	-8.432330921920645	-4.959306975293931	-3.2482944506889893
449	-7.223746569342054	-4.8575466387305095	-1.1518365318792527
450	-8.889323622091016	-4.67087118042413	1.5063084870289012
451	-8.159877474486018	-5.097508148636623	3.0823051913830213
452	-8.518650308099032	-4.5469880179307	5.032551782056077
453	-8.849678967870746	-3.6936795469812504	5.686603756903722
454	-8.025279567417972	-5.417071016086652	8.13419905557427
455	-8.14371831849435	-4.544794424229778	10.543387968159887
456	-5.6659853333631105	-4.383708017905554	-10.079221334839934
457	-5.458008575330565	-4.2377426451816085	-8.449567238473485
458	-6.2177103740015	-4.622044286057401	-5.848321252304044
459	-5.8054017869551116	-3.764024417458532	-5.2703321426862635
460	-6.65168589714487	-5.5389763680907205	-2.423734681003353
461	-7.113406714688117	-4.146335805991903	-0.6055069562193953
462	-6.434304681044433	-4.558212655750054	1.4453870804803661
463	-7.258002385313547	-5.224688412997012	2.8793944191557257
464	-5.775161194013549	-4.279383164743061	4.537004775007281
465	-6.592557633537348	-4.4271602122961635	6.416049391496306
466	-6.70813250991534	-3.8425108666305423	8.68942157899622
467	-6.727747885152293	-5.4119912320679875	9.062748446411229
468	-5.472861625983873	-4.351197563847419	-10.703651489608658
469	-5.193725658877406	-3.6791274971802697	-8.174846015567196
470	-4.7968655206139	-4.163780334843176	-6.998015196071238
471	-4.685940299289352	-4.926300599191315	-4.52013307013946
472	-4.592528366038819	-4.888228461881825	-2.49783835482517
473	-3.9670585501136886	-4.893915218056895	-0.16394366059550647
474	-4.3048929666293105	-4.571353459421043	0.8609443326252488
475	-3.8631490801847814	-4.980421937053488	3.0506881767158704
476	-3.5650814937236444	-5.471011527629931	5.401717242276386
477	-5.386074612202948	-3.998244864623538	6.367713990623306
478	-3.639095882281249	-4.637472318920364	8.26703432258406
479	-5.345570326400203	-3.5694738784452675	9.03097745806805
480	-3.1959710200340994	-5.440218240792405	-10.710548310459256
481	-2.218062709943551	-4.967042812048514	-8.7248504564283
482	-3.0275601367118963	-5.229103178439532	-6.678017374471858
483	-2.132205952712	-4.136204882396836	-3.849708882083339
484	-3.289619849157998	-3.8450636616367895	-3.434497648053191
485	-2.614975977460521	-4.531080924239429	-0.006299736578067927
486	-2.6976847192592555	-4.491390689741601	1.2719115733621562
487	-3.6903445718365346	-4.797340359734694	2.9577783719680313
488	-2.140653866478644	-3.8421161476418453	4.683496852714172
489	-1.8958669363583682	-3.7563702835550523	6.7923193036855345
490	-3.2445470048982523	-3.8035559193514015	8.842851257994655
491	-3.2671809599268604	-4.970027707177019	10.089616159827408
492	-0.17648690434596803	-4.5604351119745274	-10.729426224033444
493	0.055325275349398906	-4.917262242268571	-8.7917859222336
494	-1.3073002736495054	-3.7560592664910595	-6.195874178117459
495	-1.5354935996624044	-4.212864687409516	-4.458858110608453
496	-1.7143649797378808	-3.6678353024367643	-1.8643790743135045
497	-0.4339353148175531	-5.055987207063357	-0.31474562930591987
498	-0.2543806189326985	-4.128985337047661	0.9698018965512125
499	-0.3306785029947359	-5.219731329501224	2.012086436244048
500	0.05363151730323268	-4.781896445446108	4.400433836894853
501	-1.809329229407275	-4.6545834308605	7.2486715856704755
502	0.037459154548693085	-5.23643839155325	9.125448773921589
503	-0.900001206813362	-4.617652046090063	9.412781416859644
504	0.515651481576985	-4.700255130887392	-9.812110719396449
505	1.7801863946204166	-5.411561179249895	-8.340695189992623
506	1.1274199750862053	-3.962890006954213	-6.053812582680605
507	0.6719388159154811	-5.415773014136205	-4.561013105978564
508	0.22673530444549495	-5.352346383937549	-3.015454317751602
509	0.07932008080952602	-3.9452055447065506	-0.3057871829918659
510	0.49334054865618215	-5.132713263311624	0.09398291331679176
511	0.7317687404152506	-4.928602592208003	2.839888772300764
512	1.5042131291378276	-4.786557744526553	5.228567191533207
513	0.9121194688440912	-5.025961088140835	5.675457600046358
514	1.4402328827270583	-4.527775640419891	8.411869092840773
515	0.893097019831826	-3.5848196609196945	10.819429199880611
516	3.5729916032268667	-3.7461887130689684	-10.737499562731244
517	1.9202855783473534	-5.246408180780705	-8.039057940765517
518	2.959134400540558	-5.1874722692625586	-5.51500365278093
519	3.02603336073262	-4.606583195913531	-4.3194654736547475
520	3.3022062298305235	-3.6609271395418044	-1.8390618726226045
521	2.5835250567226034	-4.1575830225999155	-1.333722568276079
522	3.322552421325509	-4.3177062100580565	1.1724456503506204
523	2.594318967601271	-5.2860294230657665	2.034303317345053
524	2.7502674166112664	-5.45908567511167	4.89975071094829
525	2.6342551785667387	-5.225524072990051	5.733261010579676
526	2.873721674322269	-3.845626029215423	7.619764388458289
527	2.6515224052397426	-5.384277582838498	9.21376734715132
528	3.805287331046098	-3.6078117179271993	-9.671256985721374
529	4.438862379066057	-3.7387601610665486	-8.463367378258459
530	4.345263163421002	-3.8852808117416124	-6.829754593960538
531	3.790919638759701	-5.535135490533181	-3.843502462659308
532	3.6384824726872216	-4.754481047238229	-2.446277604807283
533	3.7033705083972914	-3.8399233356280704	-0.3528705883318486
534	4.115425278026607	-3.9216343378312604	0.05347054679309582
535	3.971432100868941	-5.48633190325443	3.5731195830513833
536	5.34758791511825	-4.324957610996937	4.540406096897626
537	4.302974050206919	-3.890273617794027	5.862983512370556
538	4.856461718244755	-4.584062057792951	9.060997386860834
539	5.146407075357235	-5.4083847810876025	9.643909715848897
540	6.2462506345665645	-5.343678663936343	-9.571860587998
541	7.159802335956123	-4.646415220830653	-7.67681566240107
542	6.271967453760411	-5.305896450218803	-6.264521335209555
543	6.3978341809020485	-3.5988410622901923	-3.9453111537597785
544	6.762064347664522	-3.7234459546942578	-2.5805336623490076
545	5.899060891810081	-4.606964379698097	-1.4526535832821303
546	6.649673463641002	-4.421230421104221	0.5879813814027877
547	6.0927373791623385	-3.6142048683724024	2.4072331356927803
548	6.944586719037593	-3.9769668889639296	5.270352750387224
549	5.5169085123339645	-4.18827680375451	5.71009137513115
550	5.372796517769245	-5.503198091092844	8.263850614102523
551	5.802598045950825	-5.348793560030471	9.993381505109866
552	8.585365105508474	-4.927262555585002	-9.796332206309128
553	8.556741258157567	-3.858469160739184	-8.754741288765354
554	7.191920056006688	-5.125532414118643	-6.1509664130328385
555	7.824602947174274	-4.607836468851862	-5.117173768841742
556	8.306873567273652	-4.821775179007515	-2.157982999549003
557	7.594378251934705	-4.328108296799586	-1.6081840636770321
558	7.69212190065373	-5.070774668282093	1.5329452171897209
559	9.146153088844876	-4.1949038293392	3.7069038995112056
560	8.161271827068127	-3.6973486408464007	4.714748202368256
561	7.800598254776727	-5.377139116563184	5.957842151203368
562	8.225546891418158	-5.270318730219943	8.297302723102032
563	8.811726444751498	-3.6343928328388255	9.749031625762207
564	10.758602294844225	-5.467150524376984	-9.919149770316205
565	10.64613459114653	-4.123415154895444	-8.483557029578144
566	10.91078795662848	-3.8730310264764842	-6.225981668030801
567	10.64485210944052	-4.406774232567696	-5.5091150131402795
568	10.970407933372545	-5.261166095815083	-2.8158195225667564
569	9.774227119900457	-4.298984600249847	-0.7314542624575056
570	10.12144156953711	-3.8828970390753836	0.6939788512984217
571	9.453401824915108	-4.574831424294662	1.7529029416473159
572	9.42658443682302	-3.6265155861625535	4.730691302605528
573	10.58308270513272	-4.3861926774192765	7.301248145242894
574	10.346701916116706	-4.611192162742535	8.030964494322685
575	9.872414392166352	-4.9523013355035275	9.301610143909844
576	-9.40269481872343	-3.438252422622276	-9.21697859082085
577	-10.662049058495617	-3.5007035144564114	-8.873046474760338
578	-10.187029591740375	-2.283447834557573	-7.1897282246642735
579	-9.766413714996675	-2.8677051315031816	-4.045030778221854
580	-10.084935293611082	-2.2925052552117116	-2.9458213307816283
581	-10.044863366328837	-3.2403798491637037	-0.7161162236475509
582	-9.84900896612578	-3.6292072790066587	0.5278149034844799
583	-10.935577638258334	-2.6205213477579887	2.190083525726073
584	-9.492168747987323	-2.123788825395401	4.417781303732391
585	-10.103335067120481	-2.7838968648812803	6.877123601310124
586	-10.667267019867781	-3.2656140570275003	8.146295648945095
587	-9.150849174451551	-2.6199016055120175	9.914706715527403
588	-8.51131362508964	-2.621903956374596	-10.543534968642673
589	-7.723638815853592	-2.8823592826078697	-8.63110153495527
590	-8.452159066720249	-2.3695059345900207	-6.5745185124834995
591	-8.611695976582812	-2.105994400754538	-4.898687299175344
592	-7.394940365170689	-3.5122215661902954	-2.5978683386752937
593	-8.808117677681057	-3.724848209764624	-0.2714870384546155
594	-8.824251761454253	-2.9389241841683225	0.731259133791665
595	-7.242297993609461	-2.756770272579984	2.7185623767483094
596	-8.986302514990467	-3.423291667699471	3.940744357041257
597	-8.536064190224149	-3.461962118515058	6.890865525917955
598	-7.988759414243473	-2.0095329847258663	8.136948932095258
599	-8.226553448711213	-2.7304514082189413	10.801419032447498
600	-7.035707370874531	-3.558967912624417	-10.537321147583665
601	-5.955816887266616	-2.7940998811963165	-9.125367713774088
602	-6.514628598215167	-3.6235281407829385	-6.855726203785603
603	-6.288645633514689	-2.532056258254033	-4.017407450943289
604	-5.688967506747011	-3.0850013611352085	-2.888237845206037
605	-5.471989298079061	-2.709405172808591	-1.6128400505556284
606	-7.3340740311198145	-2.8832866728860687	1.8720327724772858
607	-6.150504121904062	-3.6212557287974514	1.870172259888675
608	-6.330581900615233	-2.793329980833219	5.061768204976831
609	-5.803481918077578	-3.562353617981999	7.05721600890842
610	-6.235067467073927	-3.663854828542367	8.429701688498621
611	-6.285925933143332	-3.3383563714433513	9.338123186611222
612	-3.6486108135932884	-2.0425125664953327	-10.44739617633201
613	-5.4407515210742385	-2.64966293739049	-7.267796745820807
614	-4.520157456550084	-2.694414866320602	-6.489034124309258
615	-4.374208716861354	-3.5497901593743615	-4.427881185521298
616	-3.546460101815464	-3.098183592799539	-3.043794749904218
617	-4.806135772575403	-2.953398573806533	-0.5416479800156373
618	-4.722720204545957	-1.9323745251972435	1.4626518988803656
619	-5.179320187347492	-2.9593264470174576	2.779738574258398
620	-4.907522986309438	-2.6281278214623134	4.170352093499198
621	-5.12304416681112	-3.242227061892465	6.4418755109007435
622	-3.7007717913360723	-2.069427592145674	7.210643793358399
623	-5.369511004185256	-3.310740727926813	9.208490746793867
624	-1.8200619041838118	-1.913532275806853	-10.625155528682663
625	-2.2510626060882863	-2.311419971645506	-7.364743813297574
626	-3.1200427572304488	-3.1477769300924443	-6.85007068023432
627	-3.4656679252893445	-2.4755005698724326	-4.8480298411649185
628	-3.414482140729557	-3.044204627743035	-1.998646264910946
629	-2.8252370474917106	-3.5508903912703067	-1.353432121510849
630	-2.716297224148197	-3.6130901607651342	1.1692595640298804
631	-2.368574601748873	-2.978888894748154	2.9515502613082125
632	-3.3609704995548713	-2.162065782498298	3.7099107705893495
633	-2.0018867351434277	-2.2532711916704473	5.927220659229146
634	-2.8131501227755566	-3.6386719085293016	7.767983776045765
635	-3.0472042246097315	-2.5687502575791985	9.810343580044679
636	-0.6916982346605121	-2.232462740361769	-9.109587830259379
637	-0.9470633193266627	-3.2664780475716246	-8.975940107655138
638	-0.8157748737276265	-2.5491318630086965	-6.268570571214768
639	-0.6778232771104795	-1.8659446215909323	-3.667199886110222
640	-0.5533259475637904	-3.6308518137711703	-1.9766906087550538
641	-1.3291220567798152	-2.326379164045527	-1.090133643037127
642	-0.5927915188966346	-2.7126586513464512	0.8403728438036668
643	-1.0638290024649122	-2.300591420692542	2.353393114972242
644	-0.7569749672895565	-3.58756248445908	3.7532335887806187
645	-1.5742070764655731	-2.650729945447348	6.943228399112611
646	-0.07171494043055571	-2.71727520847398	7.543860948197224
647	-1.6971374733458355	-2.3108796567990555	9.174480666393052
648	1.5946889322576547	-1.887084413768473	-10.620478289910265
649	1.024071578004335	-3.6647530161622734	-7.597756622383359
650	1.6711612913548581	-3.5036691745824773	-5.532426976186226
651	0.7836164968208934	-2.9329503530002112	-3.8367256054245473
652	0.39427819448362356	-2.47843540180036	-2.0252219870434764
653	0.36935974724604015	-3.237958501813403	-1.1877257795774148
654	0.6109562659566701	-2.7921201028341907	1.7190729453075535
655	1.6788359732269684	-3.1081464647707744	3.360478168945984
656	1.3904927982329778	-2.9162212405957026	5.2186655490876594
657	1.2900019276460195	-3.32515943640957	7.321564751345092
658	0.4124298448365047	-2.335602177540933	8.27237604566316
659	1.369709507282063	-3.4877233345365863	9.730204443042451
660	3.533526457804588	-3.5962251645322922	-10.155972957395647
661	1.896285531657923	-1.7763983917829287	-9.070806601945307
662	3.158293978465117	-3.356948706899852	-5.511289390544822
663	2.058038110332858	-2.956141228435063	-3.96243626014426
664	1.8071781053616944	-3.529336501041424	-3.111402849232766
665	3.418541326498133	-2.3230213629556777	-0.053478899867935414
666	3.2093983593758315	-2.933976012683578	1.6962275408244407
667	3.704742391099048	-2.29485715264891	3.64126478213713
668	3.661512681288259	-1.9930794454236642	3.948762275453472
669	2.865693551067194	-2.172337116380257	6.80758413975987
670	3.622706587936195	-3.4163652552323898	7.393001001888344
671	2.821219323002575	-2.7846178379603352	10.410957855156498
672	4.0492528164921	-2.6290768880252458	-9.378514805273397
673	4.972023496451795	-3.372321591738956	-7.9410481623407865
674	3.798827091351427	-2.3321765828340153	-5.587609739083836
675	4.446122330353729	-3.4888610882993416	-4.6783215164028675
676	4.712475567258943	-2.21983974820536	-2.399308849455594
677	4.738773199318421	-2.9097368351494373	-1.2804229212655138
678	5.045836309998376	-3.4136802883218573	1.6627271514504103
679	5.065063184715662	-3.1836694946634463	3.0786757259046107
680	4.353675623354987	-1.7777912899825834	5.112380526635052
681	4.350552644333284	-2.1493447698944372	6.597916983111772
682	4.121357698624265	-3.364264042869248	8.198362414302023
683	4.389044449885957	-2.095792459641224	10.251238264890487
684	5.95128702088031	-1.9428153962302837	-10.677659546773459
685	5.753794381773482	-2.9714220854313695	-9.08827549388532
686	7.159354075962005	-1.7306230688975657	-6.800176629428922
687	6.552175134459477	-1.979944474087411	-3.8004902799020353
688	6.454302892548436	-2.9271370723763166	-2.9582035604772026
689	6.165291514641812	-3.696993035135378	-1.5018687676150946
690	6.675576499413609	-3.3307222484846326	0.24584607928802216
691	6.000824779328226	-3.4846030747026457	2.1447680082573886
692	6.406775260997351	-2.7135729700098485	4.1846316700577155
693	5.859691272464705	-2.8187383860011983	5.53908573837719
694	7.285283882638715	-3.3884355346595942	8.049833800969466
695	5.389243192278965	-2.5651650938637305	10.63810316386145
696	8.8760297201055	-2.157332435174918	-9.405705176020776
697	8.053067222494667	-2.104677965752237	-7.360171090149879
698	7.909640531220887	-2.8874250157431454	-6.661981893334149
699	8.98245895958148	-3.5268963752942573	-5.237336819824566
700	8.340401964995406	-3.308574764472616	-2.979785250105138
701	7.82202194926052	-1.8910733393302814	-1.484082769145288
702	8.800508422886361	-1.8988299982885088	1.1864559312343124
703	8.36561153208604	-1.9285673355544861	1.9008228220139078
704	8.745297670258555	-1.7820312042917235	4.854090705686085
705	7.657010087011548	-2.810464092198054	6.685622586281042
706	8.632404164624475	-3.6640071436285373	7.917539877831794
707	8.699670895056704	-1.877500064843868	10.15865611851633
708	9.748451581933248	-3.41779180176275	-9.260137599206185
709	9.21252174424312	-2.8384882567085414	-8.511284016117497
710	10.120385407335759	-1.9070217315633045	-5.620476063269421
711	9.693362191194833	-2.068917816616433	-3.8880255229957568
712	10.812482709488412	-2.486904037135318	-1.9851681756665946
713	9.68113087448949	-2.7476717066895002	-0.30793702352573016
714	10.73105232027998	-2.835414065171566	1.4902658541899036
715	9.465637832262285	-2.276995792533623	2.20958429595095
716	10.784258658614492	-2.3377713440167054	3.548710803902058
717	9.468914632853123	-2.663194051133721	6.733549044220208
718	10.755024469254026	-3.2009576139649285	7.280775418686577
719	10.406124473089513	-2.6917415750826303	9.386278451233197
720	-9.792913818565204	-0.35022328421860016	-10.90166048300011
721	-9.980917587293847	-1.479669927855981	-8.103345436301641
722	-9.363836432662836	-1.62671506506539	-6.421668933134997
723	-9.57428423904759	-0.7699824736039229	-5.031088812182314
724	-10.460886474781903	-0.5449873742143758	-1.9440217756491904
725	-10.311585242519026	-1.6405503256633354	-1.4124467511879915
726	-10.406874748540897	-0.4810688433613357	0.5236015181405609
727	-10.144113414716328	-0.47242502227784056	1.7813351821514252
728	-10.193632263091153	-1.5207523298509231	5.098452077751354
729	-10.850519666967873	0.05650577449272354	7.160995696397242
730	-10.154046312898778	-0.5206978288265911	7.588921155984336
731	-10.652216485431948	-0.7256482329838343	9.457005386642326
732	-7.636097912508781	-1.067003241298097	-10.546598652377641
733	-8.834378536363444	-0.28134135251259185	-7.4827218280450545
734	-8.358894362777008	-1.1685369431052317	-6.167106592993739
735	-8.697241586301232	-1.301989707851377	-5.40075130200356
736	-7.896702098491146	-1.8148421785557887	-1.8094479220993607
737	-7.775851057276607	-1.7836031871797107	-0.22849919372262995
738	-8.124662682382636	-0.5282119790788744	1.6885321964462245
739	-8.668308712971058	-1.6505142627753115	1.8372379960088154
740	-9.091683705484304	-1.1850322645306222	4.685213481692147
741	-8.65966868329652	-0.17937256109958222	6.732469524289438
742	-7.940636151983155	-0.9572993324490522	8.522039934358071
743	-9.023673206723272	-1.651791273422067	10.945942511505185
744	-6.016031528228337	-1.6434534513730001	-9.423972830295659
745	-5.6873892930243874	-1.4776027472551456	-8.796763589899147
746	-6.438321633595179	-0.6480633873456438	-5.64440111742762
747	-6.449672051842266	-0.9992749006119295	-4.2726139246745065
748	-5.713863230802032	-1.6258678744964374	-3.378983210632847
749	-5.700388172865574	-0.2911274742780796	-0.5234416509522073
750	-7.0816376565664	-0.9056446254526118	0.9037315482643915
751	-5.873604353534693	-0.786177984321411	2.760407892264544
752	-6.491959146616063	-0.4319368588907708	4.742685587958742
753	-5.508376343322431	-1.3342846283358238	7.00319223717122
754	-6.455861234391989	0.058821951652735294	9.163988909504392
755	-6.664806505786112	-0.1721319020440284	10.664665277481138
756	-4.949302017683129	0.08857001959072597	-9.216421556641345
757	-5.25784503348258	-0.22949438878983042	-7.888373405985451
758	-3.9596514895190813	-0.9015286764462378	-7.119460171055632
759	-4.881562840627968	-1.380216948023994	-3.6171317926629536
760	-4.2815344342662165	-1.894831278548953	-3.3430033423315346
761	-3.7945303232158323	-0.10054821848236895	-1.4477364254485836
762	-4.836367428110222	-0.6747343916987323	0.05707285568444598
763	-4.457037057815272	-0.6860351532674864	2.547238858504059
764	-4.190021196218022	-0.9896111644535199	4.79321806702165
765	-4.4692955694648875	-1.014246633010724	5.479837541702679
766	-4.832505228705921	-1.519441248803913	7.495574340497783
767	-4.316182816844298	-1.1509872473557763	9.446757257743892
768	-2.0516558547086463	-0.019703968018257134	-10.228325409222892
769	-1.8651009560949694	-1.8170245218277872	-8.118854637094818
770	-3.6175648892068915	-1.1691112399750132	-7.087905523211633
771	-1.9989073260651227	-1.2388440515143446	-5.0288608812331255
772	-2.0881599558359363	-1.9070946215264495	-2.878200768361067
773	-2.6165104333353186	-0.4777526735809221	-0.9621403163625362
774	-2.013240505233127	-1.320149358966931	1.1280271713899483
775	-2.0807946297853035	-1.3403423789546935	3.01878214803923
776	-3.6423469729590954	-0.44740455384267164	4.9135086784537325
777	-1.7874889237307783	-0.8342571661826679	6.052076856711357
778	-2.79284922167757	-0.27179253501305634	7.566275384940824
779	-2.5265224725687085	-0.4556790755374984	10.067124583184135
780	-1.8690752853569617	-1.2407567478648818	-10.609264674432241
781	-0.483580004782012	-0.12409572344465669	-7.225111006487582
782	-0.8488329284516478	-0.5433398915501964	-7.003223248827195
783	-1.3042202595953787	-0.3925797713759607	-4.527009582296596
784	-0.7409970722879391	-1.8441976217067144	-2.418917499019689
785	-1.8865036492013563	-0.4722841141270635	-0.06854983600864673
786	-1.2403402930682328	-0.9878677727914111	0.3189529299329663
787	-1.7957685413212023	-1.1413393200972244	3.3536694995602705
788	-1.1807941325660138	-1.2216506985870206	5.129714530836324
789	-0.657953516614247	-1.0410590924714123	7.161882951050817
790	-1.8842219970911354	-0.5945247144571255	8.505641532030099
791	-1.3199943809856665	-0.3573617049053015	10.081845645283888
792	1.6330400368967861	-0.38090450783297625	-10.347455372013956
793	0.9412345641546813	-0.2567186664227741	-8.336919514407205
794	1.5716298506947834	-0.07845807559947193	-6.7721687054669815
795	1.1699022512839816	-0.37150431186086963	-4.494794672553515
796	1.8998309395732524	-0.8859626214539351	-2.100879054067115
797	0.1603044533989484	-1.4692193045730848	-0.950564425649884
798	0.8082057476050901	-0.6545163839517418	0.23332854448996088
799	0.796288228019018	-0.754152042408359	2.6970414901857485
800	0.18552465231248538	-0.4191584764892653	4.7849221202190035
801	0.03242826624666084	-1.5259571881178207	5.737254999314624
802	1.1970508950218521	-0.2961037924453611	7.86737227975435
803	1.756775460447925	-1.337787838801993	10.367473000031621
804	1.8108492237744949	-0.7376540870264874	-9.63101141055946
805	2.5566156162585654	-1.1423995947907404	-8.120576827566893
806	3.3919886479572403	-1.4940417788737375	-6.12968665175439
807	1.9527158397364666	-1.347635884659215	-3.826030822184086
808	3.016082576254874	-1.885271554258965	-3.148035182523861
809	2.3865818053402803	-1.1247064160620077	-0.6801338149330529
810	3.2099960639139047	-1.8583904290016404	0.7228651009306573
811	3.7240905792926546	-0.6433565325986952	1.7407534491322314
812	3.602543296581471	-1.8608893878457866	5.512911554005291
813	3.052308056519248	-0.17593515171916874	5.73698845539958
814	1.8655068723263464	-0.06712513483964222	8.724426688232676
815	3.2377494366331607	-0.1478831105281686	10.58433944524927
816	4.963729681878863	-0.5103969176172567	-9.474999179662829
817	4.145217076596506	-0.14117975584037623	-7.714268959876605
818	3.8338188954662784	-0.28678879978366245	-5.511838487496142
819	3.7684309079145297	-0.5204944080607852	-5.022146525287238
820	3.6166583078959027	-0.7791486426962719	-2.8846256969263218
821	3.7267006307427435	-0.29947265785998867	-1.3868478763557184
822	3.798805542177527	-1.369749565683633	0.4295456118882135
823	5.2329125255633535	0.051550028051487784	2.743671831988018
824	4.6585596887380945	0.03895109290806742	5.37507187388071
825	3.7270901974112656	-1.5238513482301383	5.700103291961639
826	5.13115508670951	-0.2660993233819129	8.562420905311411
827	3.7012306013561505	-0.4526302017934547	10.946117069663272
828	7.224830480858695	-0.29005104536524073	-10.759728852169427
829	6.698881557915901	-1.5098169368403946	-7.717167423185349
830	5.490351066716233	-0.14603164313092876	-6.12357923871053
831	6.609136004370724	-1.8158899146727623	-5.295340491584346
832	5.681090169058445	-0.8434495734719025	-2.932224263319541
833	7.159890654326872	-0.27558572833369976	-0.2873276602451629
834	7.103214336436069	-0.8897914260473776	0.3417595516709224
835	5.772166211697346	-0.3325953169911582	3.706055831868774
836	6.16307900061741	-1.3436895315468464	4.4025744345069135
837	6.1670052036598975	0.0403855794630541	6.543912856196337
838	5.508547247655775	-1.6499098891809159	7.97364308521894
839	6.554150855257048	-0.2631016492121634	10.135717736184093
840	8.85443668966269	-1.0901471273076542	-9.948019398381826
841	7.505238766675538	-0.5337735903017895	-8.741583816714071
842	9.074797425529285	-1.3563669950116148	-6.74690705527228
843	9.067666290475964	-0.3855396882870672	-3.93074920900029
844	7.499061856575723	-1.762080412970275	-2.5399018681462397
845	8.820557892170482	-1.0825673409751662	-1.8025683720590158
846	8.129594738264407	-0.330986413953942	1.1512036685997629
847	9.119597315257854	-0.38713421855635666	3.209132909145688
848	8.379769039795814	-1.438543197997712	4.248001785920899
849	7.271470323804531	-1.8617190950271174	6.914653347073601
850	7.410360075379957	-1.5390195881619968	8.413855789196004
851	7.566927997326985	-1.1618922185025822	10.643052116164355
852	9.701881090500775	-1.7843678974852135	-9.333599971917888
853	9.938294962676286	-0.6539412440460171	-8.282308367159805
854	10.811463553046586	-1.14606245855391	-6.535731122895524
855	10.59179397439799	-1.8846479944752965	-4.885692891588189
856	10.576174619076797	-1.8997265209170986	-2.9075125341621026
857	10.698312991924746	-0.853964974724174	-1.4688329685990227
858	9.688281731401927	0.021998436442907554	0.532853301030519
859	9.890003241172309	-1.2775072804432361	3.6285848697255467
860	10.63837173698397	-0.44126236097227856	3.958369920205885
861	10.13639722216561	-1.8836906515551324	6.840513361492539
862	10.623483209215136	-1.4573219860371165	8.606069905824501
863	9.527736152695129	-1.7942891428748942	10.0301928454642
864	-10.389933834424443	0.6037483136924027	-10.090253980857227
865	-10.392486859954586	0.455737052487569	-7.297897388090178
866	-9.012834661573073	0.5240493744607231	-5.987613671768263
867	-9.536797333956017	0.03182820282779786	-3.588696500548804
868	-10.56567525998733	0.35345998590836936	-1.7632274321317711
869	-10.961179350160013	1.2646477329093695	-0.5275926821007417
870	-9.618391685083278	1.1585457339340017	1.314325146773212
871	-9.25264323319594	0.9894612307672963	3.7272000245570385
872	-9.371128070819383	1.634249894552254	5.18749789040237
873	-10.235969037295	1.5904868862175967	7.297246627051953
874	-10.726543423556723	1.4406636385330105	7.541310060352112
875	-10.997657792739428	1.500649117483224	10.476571871291146
876	-8.395588449524972	0.4338282733761152	-10.844216498252443
877	-8.104770987856831	-0.06574970630959642	-7.601199447485635
878	-8.21368255119639	-0.08108397191870376	-6.9791680370601545
879	-9.00599538909543	1.4218856399632822	-3.9625299000831338
880	-7.641190486877578	1.206428877717515	-2.218331646876697
881	-7.745407219264615	1.715347301675396	-1.228185705994066
882	-8.385091185885353	0.8827806436005701	1.3465659340917915
883	-7.563329040029091	1.0417977527416995	3.55840481940929
884	-7.9625628793613386	1.0008871579210905	5.380099421721162
885	-7.306059867217995	0.8111988259450289	5.5622444867511005
886	-8.483721171093837	1.0702367272079594	8.036882269478266
887	-8.640379757373061	0.3153889001084116	9.902092965513265
888	-5.598365652400345	0.8560772486517307	-10.566888485996083
889	-5.5269393578606305	1.2548329140133891	-8.534413708961974
890	-5.4442372773373195	0.15073872524316778	-6.298216860783333
891	-5.527942661224097	0.45803246686078203	-4.269680747339464
892	-6.630745926689515	0.4287236579747893	-3.4192375040149035
893	-6.4498791112596106	0.1897634995154991	-0.5466129434436295
894	-6.473576494586868	0.32106618571919765	0.6872036342939323
895	-7.213271750830415	1.097997069052415	2.994880913038359
896	-6.707722233373863	0.2086275633848802	4.342418760208968
897	-7.109134600903232	1.1277515156170577	6.608962306600078
898	-6.753071276214736	0.8836746534331823	7.557555953275409
899	-6.137443871483526	0.5259929783195147	10.618744668845222
900	-3.9820298740514506	0.049071731823135956	-9.783385772106255
901	-4.0579894174150715	0.11021024147425518	-8.821347631347757
902	-4.037023395463619	0.9374571044562499	-6.771688340625285
903	-4.60077393507404	0.33300236941636485	-3.724458843681262
904	-4.172573858795953	1.328590461018743	-3.058313470963264
905	-4.340345348614586	1.6734345581102033	-0.0029017148902921175
906	-4.47669186624595	1.3646808122039227	1.728289835378561
907	-5.0919640136761455	1.556078870349626	2.212916879530191
908	-4.596266638577285	1.1722121933060525	3.679367709869324
909	-4.280766918965903	1.2888910613691587	6.982822106688004
910	-4.557180857064744	1.3353885085413673	9.110677899381487
911	-4.086731552591027	0.2914538373986977	9.806553790893718
912	-2.5665747824440297	1.001032673148436	-9.633921880218749
913	-2.3613631807964177	1.5248561483426557	-7.290334252206564
914	-1.9370207275034426	0.38591494847452434	-7.041230078393536
915	-2.1798687064490387	0.11438179291124584	-3.9766271575522207
916	-2.5586760558138915	0.2651648332268175	-1.883285144174911
917	-2.400786658798109	1.2073359445140657	-1.5840051804237356
918	-2.4023771336814823	0.7350288043853836	0.4337973241018036
919	-2.108442732854046	-0.04625608660042535	2.1902386981140216
920	-3.669686517807425	1.1842771527969804	5.543064928201479
921	-3.1288162400856523	1.4409749440438464	7.141293605224183
922	-3.0908770555207923	1.2712475129927605	7.709470902365755
923	-3.4818357368306025	1.4642308592301876	10.400185012597285
924	-1.0437987641730746	0.5358195823076759	-9.486387912216703
925	0.048063165703200905	0.9225488969726265	-8.918963921869226
926	-0.7361915457195563	1.4533368166916667	-7.224462715330214
927	-1.8432589903798449	0.8317606934382893	-4.76014190745844
928	-0.013316804983654729	1.5813185065027215	-2.5414905293538155
929	-1.5707637129159286	0.9781779170464406	-0.9283593956745517
930	-0.22857430742605245	0.8818403124213381	1.7589839186428973
931	-1.906825212047097	0.10676851215443617	2.7039675905808718
932	-0.33627244642621035	1.3310779663789616	5.259649658550526
933	0.052234734100026214	1.5544437357557461	5.605630441536302
934	-0.5227162617575198	1.642337157682243	8.04655058909508
935	-1.6167823106213477	1.78149195486649	10.2628294041391
936	0.4465412796714343	-0.021327268791339726	-9.246277366534942
937	1.596186725976715	1.4154357676150384	-8.065736501192852
938	0.8791669778945934	0.26287759644144915	-7.23019469608146
939	0.578312617720989	1.1521203366212962	-3.7533468180905065
940	0.3059477444498342	1.2303779120864544	-2.733288839669362
941	0.3149087334520466	0.7301239231835297	-1.7492633341969328
942	-0.004256015033988536	1.2223529218640323	-0.016089264731903308
943	-0.03912040791811999	0.9550174947028751	2.478298818599189
944	1.5387182804855322	0.5345096300782979	3.7954224786349307
945	1.2247960424583135	1.1911039270862112	6.841220716738241
946	1.1689435869473563	1.157690654045945	9.053104100872531
947	1.4530518931829945	1.7012969670522418	10.65419052648205
948	3.0085353725303476	0.23017853223408458	-10.527429124843637
949	2.4127817585616427	1.4506369776045276	-7.400352886011737
950	2.6941962164708952	0.02527942141506867	-6.042694507729316
951	2.9266406676432943	1.1041434837945732	-4.514592737554294
952	2.8862077178212733	1.4767877418153736	-3.631835251514619
953	1.9349597730033363	1.018760005237522	-0.05581811741488907
954	2.9295453277419865	0.4962923622523212	0.7766944769101249
955	2.0564748040991185	0.8915865268657299	2.2907736495315083
956	2.0810466402330117	1.206640819137207	3.808741525167595
957	2.4817982513082297	1.3663859846551607	6.80403220097666
958	2.2718417376951905	0.6205176502314365	7.602070298883325
959	3.5730134556353352	0.2904621685940316	10.651094533155394
960	4.201364783462751	1.8846103667719556	-9.282368191067278
961	4.047065746693618	0.16689058997861994	-7.927112064049959
962	5.219125130815099	0.9885031743339912	-6.8556543122098095
963	3.5572230004158185	0.40635021398629423	-4.326426378410508
964	3.7280427351127305	0.09392791520802102	-3.1719408776071774
965	3.613270940008368	1.8735294549049328	-0.895413090347305
966	4.77334553070471	1.6621337622073364	1.2043195836126965
967	4.481359216751386	0.4017324315214732	3.1271129560114934
968	4.561450373219393	1.5332180294913704	4.1044207602487095
969	3.8757540602841605	1.6593902539097531	6.703183388347899
970	5.377757852731579	0.7067555762740436	8.521838638954598
971	5.177789584035104	1.2636449228294961	10.197063968102093
972	5.421568966794972	1.8235463489870445	-10.306490884101713
973	6.923200326359232	0.3199417751703013	-7.323306907664662
974	6.516751256471056	0.7797774689455994	-5.392444551986857
975	5.9121549941203	1.3848008231885136	-4.9656705124073355
976	5.798141926397445	1.3286720731595	-3.051281861462223
977	5.441508888571825	0.08952545602245254	-1.7975543510513448
978	6.851563272112137	0.6519495050884794	1.1912705564822288
979	6.857500003136836	1.2005125844048448	3.1042960596778615
980	7.17289996299338	0.012109007722670206	3.888377829745541
981	6.093996059188296	0.48789797837033033	6.075888783074314
982	5.727564550797664	0.913228945164474	8.017252830305045
983	5.4714121459127565	1.7320243803641808	10.61028877953929
984	8.258313297425358	0.888990628971722	-9.743388594640018
985	9.073025845169386	1.1647451323152633	-7.367146021901621
986	8.677960099006707	0.453980027916159	-7.079277405269839
987	7.363645423557763	0.694094829070677	-4.364848832579195
988	7.187652173659548	1.784625252963256	-2.5868524152276784
989	7.321021644019435	1.6916755725912134	-0.8459872830031068
990	8.127730968984237	1.1480183015097938	0.42451470250431833
991	9.019750498379297	0.7353127137357112	3.4660044748823156
992	8.134808664528082	1.4256953442523859	5.044860679025282
993	7.9020270394917915	1.4005149017053573	5.813446957436296
994	8.510198658467615	1.839698143851118	7.245293321658937
995	7.87183801275283	0.8423517173187514	10.822722549281561
996	9.08692825091818	1.6209785581671263	-10.610756068353393
997	9.798081985093708	1.4874139854461514	-8.062633359549558
998	10.049339988948983	1.2649936283445213	-6.857920615202233
999	9.29822423550992	0.5867044116755304	-4.394291708435446
1000	9.766177445740958	1.8424314410877212	-1.7347943546801408
1001	9.847966510286957	0.14059295789183723	-0.15411529624569797
1002	10.572299873620437	0.17860634210132642	0.5508975018885778
1003	10.871407617345977	0.830275212402485	2.7873494213066508
1004	9.134956428242072	1.4131740549580742	4.95675016698906
1005	10.715063907672116	1.6197111566150482	5.5615136777516465
1006	10.661544840468276	1.6856009907245337	7.839567160488983
1007	9.236532177017045	0.33424680802427464	9.453491178178018
1008	-9.947481255946037	3.5074880586785575	-10.285906639240656
1009	-10.54695176194748	1.7554970852752723	-7.254905377984269
1010	-9.119131671820504	2.904004281810736	-7.159512186656606
1011	-9.751822480924538	2.2264520935756664	-5.1215704736057095
1012	-9.396200782761733	3.245032808360119	-1.8840035656583647
1013	-9.652182490924218	2.7684753560632576	-0.5324629362135715
1014	-10.128405379166384	2.4228370178059153	0.6934105927159928
1015	-9.803978772741837	2.6704917036048395	2.9075236060539478
1016	-9.499723557619106	2.3731879499248767	4.3738945084624925
1017	-9.306579185093575	2.189320918453851	6.476206707974883
1018	-10.784461728895174	3.1480154903253714	8.454005617462784
1019	-9.174740619738486	3.2891579209989823	9.744719040620483
1020	-7.844292050264112	3.020019266992443	-10.973327530037789
1021	-7.38329314967151	2.6532010906536634	-7.658923882527195
1022	-7.332804919826904	2.713620405072704	-5.770172506031958
1023	-9.079183002126678	2.3318336331514526	-3.9515600904278037
1024	-8.523678887485111	2.506027599784737	-2.490917861982221
1025	-7.795769642673722	3.198257575524285	-0.3164989405804044
1026	-7.885591337700509	2.4028968655511163	1.2423410777406945
1027	-8.351475312428782	1.9088860948129003	1.865695303782936
1028	-8.940168745785247	1.8028916250383527	5.08087931418975
1029	-7.958800568031469	1.7355381838244772	6.466686332168269
1030	-7.42310987796753	2.510467197362456	8.794575652572389
1031	-7.601883520234185	1.7356364410733975	9.413672272404153
1032	-6.1579678228843955	2.902456950108718	-10.130577334617906
1033	-7.2181147000650965	1.9020104227417438	-9.142857851173085
1034	-5.614830491493845	2.6126831591466364	-5.37413049493856
1035	-6.843860909384624	2.980538420941861	-4.558302602186511
1036	-7.189364877371414	2.7092899572617393	-2.3247551663377974
1037	-5.495724484367059	2.300337216412691	-0.7264858073569336
1038	-6.091997467128614	2.2027076731004405	1.3796090335977076
1039	-5.37044024155337	2.579486578701574	3.6374787121929186
1040	-6.8361687307278975	2.8536521822827274	4.986471481820498
1041	-6.033883031501533	3.126000408234777	6.659184201826601
1042	-6.616839603744894	3.105102458494736	7.965551463221065
1043	-6.886003415885737	2.92202852494144	10.264311942690085
1044	-4.049216552434436	2.376585940836641	-10.258219779220191
1045	-4.138517344281781	2.2570322711971293	-8.942353044475166
1046	-4.823863931891659	2.3945569386961045	-5.3993587919783685
1047	-5.103872269298178	3.720283288187492	-4.009939784596574
1048	-4.623935288330863	3.1786148215894436	-2.2752243953318523
1049	-5.53755728631819	3.1862443405431287	-1.7187394589579157
1050	-4.577008176409921	3.1995077398692757	1.877802676636706
1051	-5.401378857159943	2.992310309310488	2.1664572743572963
1052	-5.230767459199175	2.910976477992077	3.672877588874627
1053	-4.329804482682896	2.722595607410913	7.349987671424158
1054	-4.964621660049332	3.2328915441190924	8.871436354027729
1055	-5.002061819823558	2.3193985070075054	9.632698761446083
1056	-2.2293429636415643	2.8932463406132363	-10.255238726005933
1057	-3.3254979880147593	2.5064847578067173	-8.721045727358431
1058	-3.6314813446205614	3.002472200335104	-5.382527922786815
1059	-2.2304850340065645	2.0903755509638273	-4.638602669804038
1060	-2.547071496438389	3.096833000368501	-1.9544284342428309
1061	-3.5193306865661333	2.376801561157203	-1.1313311631823924
1062	-2.887571248607594	3.423739044256518	1.553782683498494
1063	-3.528828016607976	2.2254858996635436	3.184352278056793
1064	-2.200944398762956	2.3583011660493725	3.7199208660516816
1065	-3.6939315451142978	2.207890761108767	7.110629144224323
1066	-1.8803238216130025	3.570445316283139	8.890715298965368
1067	-2.6993974978108266	3.6869014023406326	10.254133252992332
1068	-1.756194523468756	2.827824299440981	-10.218055343099865
1069	-0.5029878617763697	1.9248657317817282	-8.703015965944962
1070	-0.08924216841447219	2.8548433341927097	-5.667599020771566
1071	-1.6474749438407064	1.7551816900339048	-3.919878423308095
1072	-1.3020617865929809	3.387457458675401	-3.607568314622079
1073	0.050987722545373204	3.0370989314751435	-0.695542440789392
1074	-1.851919472834745	2.644630080117973	0.25091530890016567
1075	-0.37022487362314904	3.095241129398323	2.3307262315982156
1076	-0.17808825447364085	3.636664590219769	4.724671238205419
1077	-0.07707235662201639	3.6615422290256334	6.337888689472044
1078	-1.2264913757525981	3.0827478090936378	8.623333238860855
1079	-1.553746135718747	3.646421845038777	10.502314530354925
1080	1.851032477880956	3.349245681555475	-10.13099047672702
1081	1.6403809829744131	2.898126321371315	-8.139132194438723
1082	1.1080138958923125	3.0521890146841937	-6.352094759131015
1083	1.1771411036874346	3.298417184068973	-4.4200452943417545
1084	1.821823052488428	2.313296615303571	-2.4203748573617965
1085	0.5040396877546549	3.491989632260746	-0.7896252194252995
1086	0.6970537742770895	2.31220967108258	1.754839920000968
1087	1.853655504308617	1.7635516202661627	2.6223880973938853
1088	0.53779176484123	3.4768712722639012	3.856137337637448
1089	0.8178774323770182	3.5188807264144097	6.839255035414377
1090	-0.06224582988797134	1.8445457583662477	8.010705226173341
1091	0.24471102895881414	3.12582807404089	10.652577994107462
1092	2.632619236574997	3.2696636504067804	-9.190033922397353
1093	3.2579658727308693	3.075130534317835	-8.901307514648627
1094	2.2702046463481693	2.196535916248683	-6.423113351761642
1095	3.4502558513458883	3.555409527241422	-5.152238239271542
1096	2.9942109875383256	2.8979776292769355	-3.6278063758137304
1097	3.2613426137939747	2.686829868053552	-0.25554694259293154
1098	1.8477600778180963	3.445561197221915	0.75724141779613
1099	2.4809189021094284	2.1359313991888365	3.258294673069239
1100	2.1919603668149157	3.691973310259958	3.59815430117808
1101	3.21633702692312	3.495634290538322	7.03020202055114
1102	2.446942886622989	3.445692838180986	8.156774842124493
1103	2.3695085851809834	1.824841827784117	9.235798988026097
1104	3.684454428711244	2.867818262100925	-9.880868643030212
1105	4.207916531145025	2.935921892247082	-9.010948975843093
1106	5.4275733975948555	3.1502716797705865	-6.719669599720692
1107	3.5649314129938663	1.780937150083457	-4.736777460624802
1108	5.254297313531544	2.838801119668598	-2.556814957535538
1109	4.895236259239135	3.461174527714179	-0.5734041475964953
1110	5.431713840894798	2.3841840752137387	1.5698090730573504
1111	4.2673196205476875	2.9147519477286785	2.5130466674537937
1112	5.351828259857308	3.386765122844494	4.292496909298962
1113	4.336062608625202	2.9624412742402897	6.0085992414102645
1114	5.465300950156651	2.971797846211906	7.323557573617821
1115	4.7533742586865735	2.908502136234194	9.819455538862167
1116	6.678312036396501	3.3316090142716708	-9.575397788357565
1117	6.862035835644853	3.251619447206741	-7.818467807351242
1118	6.268074519980979	2.9103429450358993	-6.3399555427200465
1119	5.8096191741979855	1.9664544708834082	-4.612845463164362
1120	6.352239058533641	3.7137752636169044	-2.980584007567092
1121	6.806577892099641	2.454655350218352	-1.3723132756432508
1122	7.135116323880373	1.80785403407035	0.7784472703228573
1123	7.119557036869766	2.043306195864127	3.131487588792175
1124	6.754731810447097	2.8570290106311473	5.172910907220031
1125	6.754922221251858	3.2947473421496443	5.6111058076339955
1126	6.657405857894994	2.578582157888068	8.065423951001542
1127	5.983454639455774	3.413775009313043	10.139395490563091
1128	8.78151414715832	3.0614525702772153	-9.196968267032172
1129	7.692127070557323	2.5314455937779874	-7.536887418675011
1130	8.682226311340568	2.324252661046921	-7.352696201389814
1131	8.665294415392413	3.2468080696733095	-4.5967321574434274
1132	8.907707297964947	2.419503426130805	-3.1003550144488683
1133	8.961988939567895	3.1537552871014665	-1.0079292892892227
1134	8.921231545993827	1.8050424747867864	0.5318972677540406
1135	7.655661325003718	3.093349265972507	3.438041970480141
1136	7.344608127939336	1.9130665294222793	3.928201620412537
1137	7.209647650895928	2.293893987821163	6.738222423923239
1138	7.283156839418647	1.8132404481647397	8.344563279401283
1139	7.790450276833967	2.5579685913112398	9.31244778392293
1140	9.663786134953702	1.915094249182771	-9.704444465076287
1141	10.988613183485002	3.470081563051526	-8.344307447603526
1142	10.27343119810506	1.7967219224769206	-6.03588860547458
1143	10.548428429992912	3.1177572191538045	-5.418002534462408
1144	9.756933682429711	2.01934645932762	-3.5199156194880716
1145	10.6451923817107	3.6040722712681497	-0.1449001697330483
1146	9.343596392062713	3.15022345228385	0.10761382228312821
1147	9.223812376782577	3.0698419051404606	2.6389085779647554
1148	9.513648109006915	1.8464604328966712	5.518895255558254
1149	10.336082604815267	3.6228062134433126	5.912446791669489
1150	10.649289090652038	3.318540688201814	7.425347065401203
1151	9.35050395148733	2.312317774606753	9.485144829609109
1152	-9.337781692670717	4.6442828186089375	-10.2556107659223
1153	-10.706623974673796	5.505732533082762	-7.493657900195589
1154	-9.378526982916686	4.417264704721096	-6.130407236997195
1155	-10.836399653934539	4.564106762452127	-4.8371677171225755
1156	-10.480508319459068	3.8536042263579153	-2.4389942888702354
1157	-10.44633497162521	4.1173235384566835	-0.47550244547211906
1158	-9.361264412305802	5.232108340074406	1.2730320049728805
1159	-10.68562508021182	5.281504494435198	2.348813828200912
1160	-10.936352698809948	5.4234679555970065	4.0891355151819635
1161	-10.500994346930957	5.201893593010143	6.418021926385511
1162	-10.692065515111427	3.762833572949292	7.838404943716273
1163	-10.246540730412582	4.430069308677015	10.138119543263947
1164	-9.047437256735028	3.7202110979744942	-9.109041076918395
1165	-8.50570444119065	5.370334973945318	-9.032277065270003
1166	-9.109236167324068	3.751556019841064	-6.802567985321996
1167	-8.776854251346608	4.225166061736871	-5.2784690629671465
1168	-8.140806334835506	3.805495939215995	-2.288240884846445
1169	-8.349098824153032	5.5028816455429235	-0.8938839232232085
1170	-7.494891941407808	4.739806887910767	-0.01175708652578722
1171	-8.208526406304859	4.956354261991703	2.274345820427799
1172	-9.133159083191602	3.896546598425114	5.097110623543595
1173	-9.16933117967403	3.728388399699684	5.432265149632219
1174	-9.095623218795703	3.656841466377086	7.656283343478611
1175	-9.14107536324599	5.280461503229196	10.795199608379987
1176	-6.235500511947387	5.053989055640387	-10.204343828889705
1177	-7.356369119765961	4.4626276686962445	-7.812259277551335
1178	-6.261079004750588	5.084012994993121	-6.732813803629703
1179	-6.540992756907714	4.507375684607551	-4.319959097361642
1180	-6.460812348074168	4.63038066832441	-2.571571594300907
1181	-5.940824581755714	5.039198590584437	-1.6846356645824414
1182	-7.223305460711321	4.99085775040101	0.6646000487745347
1183	-6.913565985081008	3.728321271568675	3.1893530336584903
1184	-5.936835559006049	4.018365283168269	5.500610317330842
1185	-6.777863321531059	4.395973702885783	5.731361231768321
1186	-5.500952979454939	4.456968837015073	7.982000992483151
1187	-7.1420436747850955	4.724412086228433	10.876364537295728
1188	-4.4472933407003685	5.302995307256057	-9.02903699174623
1189	-4.284253321309347	5.1088275942018315	-8.415052475402758
1190	-3.7962480575022486	5.156213385949667	-7.213189853534519
1191	-3.6438221599590106	4.534760135022362	-4.048308821556372
1192	-5.064791465761313	4.886128886005326	-2.3933631094683903
1193	-5.22820324338308	4.726439849981283	-0.15745307355692462
1194	-4.300621167088171	4.279970956455129	1.1062957619061582
1195	-3.9880237940801866	4.782930866277921	2.9208269813138554
1196	-4.962813765410708	4.902777267307423	3.652547380922842
1197	-5.095930992568643	5.477597998520403	6.546342453337131
1198	-5.492654496897027	4.338021440247065	9.125270123570395
1199	-4.896257455211084	4.982935772776596	9.005415181141597
1200	-2.553677701532525	4.454036549403593	-10.77591016910465
1201	-2.176141509100309	4.168397779140938	-8.822654035594324
1202	-3.466593928240874	3.55868759123013	-6.3515082098083635
1203	-2.155334014317914	3.5507700032969485	-4.218130031618328
1204	-2.3048717360750954	5.3718413374805625	-2.5301514989360747
1205	-2.241271386157742	4.86759094774975	-1.6602637625313028
1206	-3.5059428119688185	4.108661963851501	1.0073897139481733
1207	-1.774393330376322	4.233968467245209	3.5895081246644303
1208	-3.2417461836490125	3.7335543692580337	3.6593082362645255
1209	-2.70416917488729	5.508336201282759	6.224214298601318
1210	-3.540982903927094	5.301376170191101	8.948543378581052
1211	-2.7263556067806283	4.3504141060682	10.585369842939144
1212	-1.160482995881732	4.078925055520544	-9.792057563692405
1213	-0.32304397060663925	5.2225224624449735	-8.782388329543576
1214	-1.8270974815120413	5.219855542364791	-6.290359202891857
1215	-1.439241662049471	5.2174523649668485	-4.807665927919187
1216	-0.4101376712319895	3.5971426880698223	-2.089402819503915
1217	-0.1459458524264623	4.091348539589285	-0.8391055052774161
1218	-0.9207046549752611	3.6672546211734467	0.21550407525815252
1219	-0.3676353093983038	4.442174697142909	2.459655347723567
1220	-1.1478961577548588	5.223670467026327	5.168452086569031
1221	-0.6534078160832915	5.405432833846274	6.0962910743892555
1222	-1.6482479292697565	3.640968564474955	7.824232671431717
1223	-0.17942305298252492	5.197310758689406	10.974068113903424
1224	1.9071907657389902	3.9159467160299513	-10.880716197512834
1225	0.6486513000258771	5.289065481146306	-8.688244432963787
1226	1.6058794940071834	4.4867844021578955	-5.548741099412526
1227	-0.04124429590811696	4.920245366858872	-5.134760206309432
1228	1.8429754323280947	4.728737351931741	-3.0791223643059045
1229	1.3687880053499724	4.648601780866535	-1.6602499531170651
1230	1.000093514875699	4.662377248735449	0.42762616951651444
1231	0.5518831955924681	5.213084294671439	3.709058216813953
1232	0.26344454431035946	4.06219692728964	3.5878492127510224
1233	1.7954172795943828	4.461263424126756	6.018882442166489
1234	0.3744947155854048	4.233124018658854	8.069318430632828
1235	0.02997450363254539	4.998967519752371	10.110684940082844
1236	2.78128930533467	3.578631122379379	-10.47040945285076
1237	3.4573452616321227	5.341083314023519	-7.841896794513853
1238	3.5956297450554784	4.592607992919223	-6.254042613441186
1239	2.396189655166407	4.554166732855301	-4.102879715535655
1240	3.194194279571636	3.7557231621088163	-2.567639349553359
1241	3.1008172813572	4.042121156166151	-0.6981353453590489
1242	3.170233300599634	4.485834479525866	1.7229335735149653
1243	1.742547137439328	4.44673705768352	2.587904598058854
1244	2.898928376977916	5.515418297911212	4.724914148067981
1245	3.3269878979872938	4.465003651376573	6.999071563660947
1246	2.5726467269392503	5.524668324331477	7.790319517495179
1247	2.932200585099654	5.308116259616512	9.296415254461259
1248	4.65668130558365	4.855351597591628	-9.116812121129117
1249	4.735228026916825	4.967805134982514	-7.99397940301833
1250	3.831018276136687	3.8835458013971818	-6.083999739067718
1251	5.417161407516162	4.977887684335805	-5.33503232361583
1252	4.669738732633474	5.385513650511373	-3.7011103929696176
1253	5.005225486345188	4.784952659229679	-1.8041872681138755
1254	4.035312641663674	3.735590295553133	1.0311508145746242
1255	5.420492342559123	4.369278353752035	3.2552742528565735
1256	4.460243928708737	4.701399328472113	3.6121622329992356
1257	4.474947489603496	5.2321779925658936	5.7495551760503805
1258	5.191341930670814	3.8731817718629973	7.932890404749299
1259	5.1142783460136	5.101344029248154	10.59415807856088
1260	5.721436575979949	4.676093270691142	-10.590766324103107
1261	6.890807172871781	3.9612147071379136	-7.185617080698289
1262	7.038699947351047	5.418351760818374	-5.775253269109401
1263	6.752367703649707	4.063432219412982	-3.6685291392281107
1264	5.404556012147023	4.237162941015358	-2.5132418625392283
1265	5.745082462318463	3.8419634576713433	-1.7936383341223154
1266	5.528753802864504	4.585343571949025	1.0915953509528424
1267	7.258583664311312	4.7226567457453426	2.2865301906366042
1268	6.900518603503874	5.157949030724793	3.7892600740357922
1269	6.016967610122997	4.93920346050406	6.452515495967653
1270	5.698935430535625	4.562141728226434	8.552327646574053
1271	5.402721605033334	3.906588303052509	9.096490164167536
1272	9.071899662281856	3.6115892319243565	-9.3352054565074
1273	8.610936820006067	3.9784401249199934	-8.10073574323335
1274	8.806519418820145	3.676839283481274	-6.255127403709579
1275	8.613831189465897	4.812440678113928	-4.211230578859928
1276	7.5911818489315355	3.6223750392507723	-3.2990338738744676
1277	8.814639615983776	4.80702756566545	-0.7347923583608791
1278	8.864998561971973	5.001069545219712	0.47141073098474084
1279	8.18044597079373	4.561937880181397	2.4104107820914775
1280	8.978270342804588	4.603301917547299	3.629722484130884
1281	7.4756469215528645	4.935370686906902	6.641132640005733
1282	7.248647647667031	3.9358903797690044	8.270368066514298
1283	7.5173471394783205	4.6396944065686805	9.302595777542875
1284	9.386445010097571	4.129292482930916	-10.788456816538398
1285	10.740401068032645	4.329098641426201	-8.747629179848046
1286	10.261605340636143	5.0135450316073085	-6.90895274956879
1287	9.358590577442397	5.286093648658097	-4.962185217080439
1288	10.560930335860103	4.911906717893315	-2.123385202386226
1289	9.829047391597868	3.6055017687747952	-1.830332499490314
1290	9.658250459200817	4.328530573924452	1.0232240278813787
1291	9.12097716976487	4.682690829120955	2.551867460879507
1292	9.959359686836073	5.40894690697602	4.066107619700798
1293	9.760988618606007	5.100484714188035	6.628365540334835
1294	10.31193911913098	4.602393036839416	7.712580328026148
1295	9.395915266274692	4.774088085827653	10.663558264000555
1296	-10.597358216166915	6.0542659420687714	-10.288542880904764
1297	-9.221045652399113	7.016958581284899	-8.344064235275603
1298	-9.326750337742858	6.267941877933133	-6.966906791581378
1299	-9.082840057748934	6.4683264137340135	-4.5602067159539335
1300	-10.338232721489883	6.012243551944515	-3.255460130808416
1301	-10.35436263313666	6.190343134063763	-1.5499139497419625
1302	-9.271236235210333	5.467040387390523	1.1706716430894346
1303	-10.828213104272868	6.582186137919657	1.9127192524683285
1304	-10.26543297093388	5.936056507202583	4.744338391978641
1305	-10.720749249855615	5.682668041189189	5.793058210926564
1306	-10.537130152549437	7.350711512920432	7.2265429802226
1307	-10.503024062976863	6.593307551025283	9.121362957521393
1308	-9.018912354816242	6.914531091379373	-9.815023003026388
1309	-7.63074958802558	7.051393464655472	-8.285101364505248
1310	-7.557790163148194	5.9268419709029265	-6.21286407443728
1311	-7.5227087496761555	5.745425008836694	-4.230073243186819
1312	-8.842763930416414	6.502601029112253	-2.8044177249495554
1313	-7.905484773837182	6.215241300864735	-1.6640365589317347
1314	-8.624550856680802	5.638027500884727	1.295693477739341
1315	-7.947001383901767	5.549537619833166	2.899865616861698
1316	-7.189446255662736	5.898055072329945	5.51337959414182
1317	-8.771303189550004	5.824310241195408	6.923980327481565
1318	-8.118829596555043	5.8133215834213186	7.392888991468601
1319	-8.997585959230957	5.4696925297743215	9.959638899144261
1320	-5.6476601739384975	6.957670789236275	-9.22905634731294
1321	-6.318035694970569	7.282525910960514	-8.556055163771271
1322	-6.2796888035777965	7.274396733465684	-5.4561404954848385
1323	-7.20093198792584	7.138461734143454	-4.0460353954278965
1324	-6.86754286486645	6.756995644240748	-3.431116192566998
1325	-6.684647099821939	6.09372075362059	-0.05225292224766709
1326	-6.983135701789342	6.746685912331152	1.394678794208089
1327	-6.789327915128556	6.826123807665311	3.577429340662096
1328	-6.897249590869797	7.040894686622762	5.407235165790221
1329	-6.289982511948124	5.782199148443649	5.874327905281048
1330	-5.707296267113074	6.054123250272266	7.293398260583827
1331	-5.484760174337245	6.726895450602282	10.161521251411735
1332	-4.276930028278253	7.3461345546782475	-9.268056301487096
1333	-4.4161806776606625	6.11260124440216	-8.275978162655791
1334	-5.246044227832171	5.99149771142907	-7.1561316012675515
1335	-4.354156632327719	6.337554697932914	-4.020254937423166
1336	-5.362762290880914	6.92005065137375	-2.7447719975186713
1337	-4.300495416762965	5.638016419015604	0.058535845148377286
1338	-3.5973050401022197	6.9492046203230355	0.5272777719661343
1339	-3.6776907025396977	6.4647692914217565	2.6942576615132934
1340	-4.260416796318677	5.442006249564587	5.070905299904849
1341	-4.314495870237374	6.721847213720844	6.335920235530325
1342	-5.2970737881334875	7.001073555169152	9.032862443521834
1343	-5.070421860809414	6.727033692640083	10.033180484729614
1344	-3.4798951839133343	5.713489773358473	-10.355110697422425
1345	-3.07355021930345	6.651980201201515	-8.329847111386487
1346	-2.971000244759672	6.086544732876218	-6.446274828400364
1347	-2.309319211237944	7.321908067215954	-4.8260799312366975
1348	-2.5687404320267633	6.320352607277247	-3.320326477983569
1349	-3.023435933284402	5.576394698715359	-1.0445837117666357
1350	-3.4395602190011854	5.661704542238103	1.3590659101595481
1351	-3.477878101969281	6.970090829323043	2.0722379873254937
1352	-3.5752342414438765	5.933427487128172	3.9773255759614474
1353	-2.4054871653442342	6.4220603568382915	7.250524749858257
1354	-2.3688434633429423	6.828563912392597	7.255775497169843
1355	-3.125180269738829	6.9883579467204715	9.36722620238343
1356	-0.9771572496548329	6.454115481351863	-10.558882971560532
1357	-0.7472117225490211	6.490717867121157	-8.894084542060583
1358	-0.6636913214347646	6.11049376398627	-6.494202683502062
1359	-0.6858574771733716	6.521102762443845	-4.760382714551974
1360	-0.00047409924153263283	6.267254438863402	-2.375827436729282
1361	-0.22355699538087093	6.081539424624455	-1.1077547461724524
1362	-0.8427719571147674	6.031980040409173	1.128268797750618
1363	0.07740008638596607	6.5438776664936835	2.1862123214108875
1364	-0.45890650797050414	6.579401924135119	4.4302780550382845
1365	-0.6471325648263708	7.0642677580898985	6.05385617367076
1366	-0.8141992122492248	5.732789924611526	7.475464211602693
1367	-1.8111600321651542	7.2045717522221135	10.894458475559032
1368	1.789103455276626	6.168340967157718	-9.499263395487104
1369	0.19466178572114656	5.435804530455194	-8.119468983977654
1370	1.354899894188208	5.485762699332237	-6.109015114576191
1371	1.4609264768075831	6.13059488215983	-5.0669962972111176
1372	0.5486173557037977	5.978090986232302	-2.5094003004923913
1373	0.10864796518529451	6.145947245807097	-0.35230254337248934
1374	1.8961446728904843	5.7916538203214865	1.1890781832802488
1375	1.6436133304086136	6.392776152706531	1.8714655114695216
1376	0.6037400634947534	5.980727095300007	4.736231900285781
1377	1.7344621516495504	5.555785901572277	5.628952057851083
1378	1.9039517183422252	6.699834364664239	8.333200740882772
1379	1.6048581085972105	7.31208465971781	9.758758557579274
1380	3.712444033229645	6.87176081311103	-10.469920674502916
1381	2.9233838575682487	5.899402324587285	-8.53008903396954
1382	3.623873136685365	6.465080992234835	-5.992745677553805
1383	2.1383462623603773	5.562399406587093	-4.985109503796448
1384	2.6228311497372303	5.847382821995488	-1.7322787573159555
1385	2.8178575963937194	6.192231822138841	-1.6063671664976127
1386	1.911310796890341	6.248663149922436	0.5248835437172115
1387	3.0455569243363616	7.221581850747891	2.0484555953100596
1388	1.8770391081540743	6.8766118865038175	3.8377483068975513
1389	3.120143038773347	7.110345120078504	5.473324514049294
1390	2.84308575198207	5.519898980190523	8.305784260059
1391	3.295240802378009	5.390129811975179	9.575885973547674
1392	3.742071721601805	6.626425719575287	-10.752037129199556
1393	5.4951106659424225	6.374733790966983	-7.798369971621981
1394	4.631119202372265	5.989056849848836	-6.197863243106126
1395	5.257240829548708	6.11306448247672	-5.362178324567113
1396	4.408641454959266	7.031199316361719	-3.5414474365942397
1397	4.224965710552009	7.047533501156829	-0.9939213294856917
1398	3.76354678335302	6.6858155278557225	1.2760721964155806
1399	5.471984494328586	5.442562719327402	2.140029124032251
1400	3.6498855679776803	5.960598927869546	5.402335792879582
1401	4.819278258674464	6.2130339332230875	6.146459566904796
1402	5.435558806498883	6.854349426361128	7.93941751066477
1403	5.077860492376531	7.073198187297709	9.608367675455268
1404	7.2790723699516375	6.756864392058317	-10.161136554670046
1405	6.9047613534769425	6.893515310882835	-9.152250998448032
1406	5.812518628268192	6.626567831145383	-7.341373470843273
1407	5.427247225202578	6.107641339810549	-3.9251596699989513
1408	6.587849676080557	6.463807868882958	-3.08812269566189
1409	6.319660505073526	5.803594185219653	-0.9936097893509352
1410	6.910070634985054	6.525561764093952	0.02703462565262771
1411	6.925683461600392	6.694425268473281	2.4818110078388433
1412	5.9300341147735995	6.24499419753132	5.071657614281989
1413	6.825341423574288	6.658621768421471	6.7122464612901585
1414	6.867786686386634	5.984194143371203	8.6567722556807
1415	7.278917504631945	6.252693061914805	10.034636308325386
1416	7.2429122825678895	7.3340594023940495	-10.975205395060899
1417	8.925148202482479	5.5098777530761565	-8.455012834831955
1418	8.054849530378297	6.966987277322547	-5.703709601809312
1419	7.671016825958591	5.557010701478654	-4.7103925166923535
1420	8.403700619501445	6.838189733390211	-3.1772985086963086
1421	7.860606158353063	7.143321209090006	-0.47011572489532694
1422	9.037463345222044	6.252349016213325	0.923136760509669
1423	8.529784822973543	6.080319433594524	2.169122363275055
1424	9.132818512160558	6.971288885530815	3.7044718575100872
1425	9.127958720418999	5.433345741800031	5.600538354469782
1426	8.168973653746374	6.092160571900463	8.89284882615231
1427	9.083220600652805	6.121194500487572	9.109210813056313
1428	10.369480455066338	6.9835444043729735	-9.770199550315
1429	10.281504186931832	7.232578595315465	-9.099903599391567
1430	9.450301595288956	5.720001370165589	-6.483464348995389
1431	10.0159359142736	5.713065785518921	-5.028169821145413
1432	9.065794978890297	6.225648051912163	-2.772822827475931
1433	10.77447676033875	5.615878811478452	-1.74026898515308
1434	10.968045864668317	5.495588506467449	0.06740173898101975
1435	10.103989474798233	6.310665940622773	2.4454971277113517
1436	10.818873943571356	5.954110869812212	3.815105240364593
1437	10.219999494536712	6.793296361319526	5.763062033760239
1438	10.190185525426678	6.5727685015868165	8.983417397051607
1439	9.674794681032463	7.0621521392391955	9.839144721559915
1440	-10.473422780497724	7.82859871435247	-9.351905692424689
1441	-10.91630005612469	9.145218932309197	-7.628840279727056
1442	-10.383732245475716	9.157058104276604	-6.793967328642099
1443	-10.138699977245917	8.272912857594967	-3.692119370885464
1444	-9.207843076378508	8.24851568904979	-3.368279038990165
1445	-10.225607508735472	7.348978460440613	-1.7562379230691525
1446	-10.869283546299917	9.068458711249704	0.087967675878873
1447	-9.34267316444755	9.014290186609838	3.1579422871960388
1448	-9.908101993717938	8.552968037493253	5.104175647978356
1449	-10.845714379831984	7.681721079059979	5.8957356140875525
1450	-10.585052352943137	9.15422684828075	7.189229571112037
1451	-9.743751391468578	7.228173608647248	10.99549971461838
1452	-8.503214677416256	8.061646936194462	-10.057155259043038
1453	-8.674290094911191	7.878328355895466	-7.655648555338277
1454	-8.328711545132643	7.198523213537553	-5.828618568163343
1455	-8.484786831344849	8.233591412593126	-3.6556771033445785
1456	-7.663369086481162	9.113682391677221	-1.9280181629565152
1457	-7.207667339695036	8.115895212871362	-0.1615911129534593
1458	-7.713049453075467	8.587606262187563	0.5751756941498409
1459	-8.866312539842097	8.337835214662688	1.8583639758640893
1460	-8.498128088843295	7.186906998402511	4.566829531918305
1461	-7.257306736150302	8.926944219345602	5.6466610672698705
1462	-9.163810622421755	7.891648250256115	8.421291621270498
1463	-8.563446140276419	7.597937020851637	10.871171977475221
1464	-6.073313466380916	8.308877595071456	-10.74126166508697
1465	-5.384485809271265	8.710217916049675	-7.9574235282852355
1466	-5.855034001213127	9.006434194034396	-5.36464688325688
1467	-5.414894668116216	7.193605451586134	-4.065344676936966
1468	-6.9727573817333734	8.854521883972184	-2.9758005262879967
1469	-6.396703423504628	8.464126081236595	-1.7300298971859318
1470	-5.546887448514649	9.072085694081586	0.5887057087920835
1471	-6.935914147817217	8.909158151234122	2.694605368721102
1472	-6.744474675049124	9.148148562363646	5.062341744442234
1473	-7.077889798037273	8.006940875027006	5.7018171066314105
1474	-7.280061165095933	7.383494567192614	8.4797578244645
1475	-5.477489410862222	8.88440721035382	9.20291455449522
1476	-3.9080809744463423	7.681053619245916	-10.40536968293929
1477	-3.961426350585379	8.454948240013742	-8.794341657081906
1478	-4.343999110104012	8.653318439417403	-7.038823796481206
1479	-4.239873466837255	9.140617537003955	-3.996900885534801
1480	-4.566636543478708	7.591466718730403	-3.159762792258672
1481	-3.5888014913531263	8.232740469017315	-1.244879523130313
1482	-4.375359978217716	9.10759539015383	1.2563517513459648
1483	-4.669496122308447	8.654349555010855	2.9609085450223356
1484	-5.076112410823404	8.287460507642862	4.989440200904563
1485	-5.315571938156885	7.188125225827314	7.131078906515197
1486	-4.435526668082794	9.063096473974582	8.797814538980411
1487	-4.837557109167888	8.325946308776057	10.6086363607976
1488	-3.0259800944080752	8.198925622967058	-10.634655095604748
1489	-2.4994751824009778	8.154894252712321	-8.957538438691827
1490	-3.6975150033541944	9.083708004438375	-7.030218065791184
1491	-3.3493240688128827	7.504398344684915	-5.102157080110819
1492	-2.629043550352006	8.533126521024837	-2.1233327371044095
1493	-3.53304763127415	8.472871867279366	-1.6647684482780152
1494	-2.5975251057656	7.459630001892043	0.4129441384069441
1495	-2.9638313573883024	7.997711402969014	1.8105703767971284
1496	-2.9314539254445506	8.599038055563947	5.504458543014492
1497	-2.5775075980386504	7.307987944830963	6.902528577
1498	-1.8832463060431297	7.694775905300075	8.993089687135681
1499	-2.040733272866072	8.814812922513312	10.643188083942468
1500	-0.7140412276700192	9.170394876646958	-9.023102751827158
1501	-0.05245413653409736	8.816372438371609	-8.590929585592741
1502	-1.2501034226483503	8.717632025086312	-7.077014232919113
1503	-1.8693846147182498	7.550639723916978	-5.37805960599798
1504	-1.8076379356319776	7.536429725304311	-1.9716519468691258
1505	-0.4442732429122864	7.943362315638838	-1.7668194714674568
1506	0.08535325460238408	9.170299457883143	1.305420744964012
1507	-1.0402671890517825	8.30638905314933	3.639341076358832
1508	-1.0627367702966557	8.945966008763303	4.8550267287286
1509	-1.119346671223587	7.584308876944174	5.68103779115544
1510	-0.10399395910050946	8.333892996792716	9.04929607292351
1511	-1.7251919312815294	8.92994965320548	9.876182021836243
1512	0.2506941610736022	7.634590474661077	-10.262732920548967
1513	1.16044261003029	8.641210620138144	-8.921494960900576
1514	1.8060490379878273	8.91139817922118	-7.137362709944407
1515	0.5438074255368897	8.1032632990927	-4.243244325554493
1516	1.1761638524162972	7.208168342672311	-1.88184249883469
1517	0.6603531641599838	7.904709121103709	-1.6017924849655207
1518	0.8602037213611522	8.213676682676418	0.1284649612497739
1519	1.3038171281158137	8.244410323153929	2.227839352422239
1520	1.1516434916158425	7.695368076976259	4.180653797096904
1521	1.1298829817837956	8.674417075088225	6.760853798894085
1522	1.0713973255897138	7.469527031586232	7.317816371553937
1523	0.006873050711963646	9.165814390617218	9.471586302925967
1524	2.5014291069510697	8.972545730813433	-10.25497111445572
1525	3.6119050983330876	7.988309819599614	-7.4802511151853555
1526	1.9088165287332304	7.793276889907815	-6.056991609571038
1527	2.283247844915497	7.939927374125746	-3.556880606864303
1528	3.093753498496067	8.66495873771548	-3.320496973185257
1529	1.7462675747659366	7.698287716589678	-0.24969592785272465
1530	2.5868168827385345	7.281060870569467	1.678941924705928
1531	3.2929789721781457	7.445420278925843	3.120954446806361
1532	3.6931285438093084	7.529576716804618	4.250086049576626
1533	3.2771049851326888	7.858668091948778	6.695273278820587
1534	1.7557326051375264	8.00121164734735	7.723635928426578
1535	3.230576149734162	7.6982583713891355	10.627494788481902
1536	3.7008292036580266	8.936855000481382	-10.566709992113122
1537	4.58750013975738	7.272780546566537	-9.01171469271507
1538	5.366657245927566	8.793546346058958	-6.898027915624124
1539	4.872939450475959	7.387233391861218	-4.3579280284482165
1540	5.3982003790728434	8.882247420446497	-3.609149062542012
1541	4.577002891961506	7.567542366756552	-1.611978641974399
1542	3.881616363206687	8.020363359825335	0.941616903153748
1543	4.216847617230736	9.062116228793958	3.6926348993433398
1544	4.522410612534625	7.538083378439685	5.499560923996825
1545	3.7545274385370315	8.955122003596797	6.619651482942931
1546	3.8952796337716755	7.40592837596141	7.849966452492334
1547	5.010965517834412	8.355286694136533	10.735154810901587
1548	6.448594082707083	8.949736654394947	-10.447507426769743
1549	6.917930620729509	7.964339795799207	-8.549001227433383
1550	7.0618102359731285	7.453028212434251	-6.003868355305389
1551	6.046504339667672	9.093330255173644	-4.1560228292056145
1552	7.052790951236311	8.580622142831222	-3.4334927949302534
1553	7.210117515055336	8.511451582161818	-0.46867690554510144
1554	6.594992824155274	7.854285384344811	0.9070181106062358
1555	5.4933336088134626	9.150014094833118	3.482862707368743
1556	6.150399106353329	7.5195596954081205	4.171550845686204
1557	6.8777406596031865	7.637306375002286	6.048891591449579
1558	6.214968453802459	7.458674231761643	8.514078448369409
1559	6.667635576373937	8.25386676501602	10.008068319275294
1560	8.783817783192404	8.458915711550715	-10.276585329976026
1561	7.312012165281555	9.070595184409358	-7.938309894521952
1562	7.9424294560122535	8.0449475348637	-6.917770035393564
1563	8.117053187540947	8.8626916451581	-3.755243597533976
1564	8.03758009191702	8.993389024958496	-2.356881471084596
1565	7.90255334060674	7.572946355558155	-1.5984793869612965
1566	9.075151157073925	8.56390475871507	0.380333525483862
1567	8.350687773937263	7.990152434307828	2.9181436134693715
1568	8.67253480223505	7.930638108295696	4.738710108991736
1569	8.867728606573317	8.14860530531059	6.405539856150641
1570	7.736834067400312	8.407851850726919	8.819691290875575
1571	7.272803549829568	8.549569029201058	9.155313648960997
1572	9.287493601189384	8.871160547021585	-9.227977294812348
1573	10.825850896300533	8.618333344863478	-7.793608081351687
1574	9.816890682753714	8.87081336076903	-6.880375025218874
1575	9.67468217536266	7.963113040378805	-4.704418799182185
1576	10.490059020968893	8.917557652738722	-2.307207097668916
1577	10.794706094588218	8.671137838330935	-0.07413523083588847
1578	9.223716899150084	8.457482870729109	0.8405453268332568
1579	10.082299544439188	8.223705556578594	2.63384785942538
1580	9.546828876595683	7.583102358756533	4.3871552567739105
1581	10.577708332624594	7.8581487568737955	6.458996864204455
1582	9.99214126291974	7.751672654663601	7.9582970397430515
1583	9.204662857843262	7.570046938040677	10.827657652590762
1584	-9.011108875727517	9.4252078429152	-10.478226242516866
1585	-10.141730777370803	9.281707672693358	-7.557366158429956
1586	-10.593736397498493	9.099117002497763	-6.479512906427233
1587	-9.86694615947177	9.871382868650475	-4.363253989017649
1588	-9.236217887090257	9.62385982421388	-3.3483382669062904
1589	-9.629761952489295	10.788925648266996	-1.6610178357895662
1590	-9.251946526092985	10.601775371111199	0.26700744221793227
1591	-10.357721005517524	9.869633902051353	2.691289925780663
1592	-9.620932716663972	9.881355344143655	3.960784673298462
1593	-10.128955558398294	10.190203057458765	5.448474721483244
1594	-10.60325858514026	9.729024457126396	7.812483909842202
1595	-10.273492071162831	10.173959109669198	9.68260651325057
1596	-7.324886916454689	10.325514165576426	-10.616815847367322
1597	-8.369103810845932	9.783759520790818	-7.424699207224124
1598	-7.824194399192308	9.766044205007029	-5.978296350927278
1599	-7.249726410617696	9.885904907721304	-4.182093692547621
1600	-7.793746598469497	9.554819156477944	-2.664110813149597
1601	-8.99115302394092	9.8339455339238	-1.845207858750245
1602	-8.472697481695699	10.608244078668447	1.788255066650781
1603	-7.648270721811593	10.442397500494314	3.51148941327221
1604	-8.39928358705835	10.90018481054776	3.60124676032803
1605	-8.41060570952675	9.862708315948025	6.673937657763534
1606	-7.276595574047608	10.41949458005566	7.949772399640757
1607	-8.583154985578	10.812581458426406	9.210431915324946
1608	-5.6960875813164815	10.607703752211362	-9.828281421290376
1609	-6.1011258434194895	9.517184861361821	-7.310327109702198
1610	-7.0326262805025195	9.488976757433736	-5.411789528197418
1611	-5.451912132028966	9.985823822277938	-3.847998686617217
1612	-5.538142669248288	9.845456461364542	-2.0552401698456917
1613	-7.349989677336118	9.069252241537637	-0.5166855188667798
1614	-5.786810042564796	9.614101935669735	0.860404760918297
1615	-6.392593362871526	10.191824005248018	2.1145984892892056
1616	-6.120368415223756	9.480044603476932	4.172149565152069
1617	-6.3147572975858015	9.66457549079386	6.961592934728557
1618	-7.2022027506866735	9.376100633993197	8.551433695109612
1619	-5.8161401669579895	10.312394755844776	9.473137536115292
1620	-5.329287211234954	10.40205758608493	-9.185934507690067
1621	-4.132343556862738	10.308496200829271	-8.027907077582498
1622	-3.5737417282745265	10.668855498410979	-5.445036750692443
1623	-3.8493158199300135	10.93371329160053	-3.603389239421017
1624	-4.297160218084256	10.88164289342023	-1.8233471929135645
1625	-5.097214071488684	10.39958659308168	-1.2813605122796297
1626	-4.6178758574375	9.601984276542321	0.5185479962941251
1627	-4.149790075406447	10.29298840054088	2.695615441097005
1628	-5.052252869618682	10.12143882716905	3.691364135974316
1629	-4.310812164522855	10.198248122085957	6.456874213295922
1630	-4.946234339856309	9.827693657632802	8.134627196468275
1631	-5.26725845323333	10.50705934553324	10.033219660328369
1632	-2.376745617759749	10.190276614142114	-9.197633285835341
1633	-2.6225650406568555	9.156856369455992	-7.424216946112456
1634	-1.7977021965512126	9.986516795498572	-5.590575936439397
1635	-2.474715667618904	9.111065980965389	-3.5840098799591464
1636	-2.231897216628215	9.239909977412665	-3.6253998836701378
1637	-3.1527387766508594	9.588886448055517	-0.13953454019624023
1638	-1.929468784130808	9.831128007704146	0.37426368104173213
1639	-1.7594591255865375	10.903647522532108	1.8754117745819814
1640	-2.399117023987629	9.266648743128092	3.63014390365137
1641	-2.704511742239556	10.309900792280395	7.132358928625669
1642	-2.594068423395144	9.758883768394437	8.500374809761809
1643	-3.7043258988469736	10.0262685974498	9.193941222667133
1644	-1.4862017896620714	9.285936289052184	-9.433875678050445
1645	-1.6909001969633766	10.662308117458428	-7.198547644862376
1646	-1.4382292238044931	10.119185897194885	-7.134759211336634
1647	-0.29294635367051525	9.40284879843049	-4.772537786061804
1648	-1.0618663400502681	9.760581535978874	-2.4771201124927185
1649	-0.5211729086513821	9.7984644080547	-1.1882448748299883
1650	-1.0651667720594724	10.449006509579734	1.7674670617380364
1651	-1.8148219929790297	10.268590803186122	2.2544774456243406
1652	-1.5855594693523067	10.335376409555586	3.985792898968753
1653	-1.3455516594304058	9.523445752147484	6.099159161479971
1654	-1.5651027079202264	9.47195349995093	7.397697850250567
1655	-1.550982821293422	10.249146593944108	9.094077627266484
1656	0.31467509180211195	9.07192430676167	-9.992975566471248
1657	0.39701926829871037	9.957811831286651	-8.349697731849423
1658	0.01111434750549578	9.552169819659392	-6.695900819687763
1659	0.8161597250153185	10.745218759529486	-5.330113433518166
1660	0.9952731944344315	9.73542011819621	-2.553122302106736
1661	0.7024158558157239	10.95721395147788	-1.2116333734969542
1662	0.8614333178834899	9.597251886453359	0.8108029190578792
1663	0.09881883724917184	9.823889195097815	1.9508094763671944
1664	0.9216418603834249	10.944410039690048	4.751311941926854
1665	1.613786468174591	9.314495025550547	6.076136505862479
1666	0.09305699975941373	9.008893158933597	8.469410582220798
1667	1.6983999488237986	10.516422449154515	10.597544259646357
1668	3.586902757703462	10.360859754844782	-9.252553022095768
1669	3.229495407741819	9.04556128704866	-8.496196591002994
1670	2.5744963440479536	10.177597169531701	-5.7449387387837305
1671	3.4753457678387645	10.833501630172412	-4.735655116536288
1672	1.9513645207202301	9.48549294494288	-2.002729629156426
1673	1.7494063028300892	9.026386216880583	-0.3337585714598188
1674	1.7957742611122114	9.401476217499823	0.9373440378787525
1675	3.6544563704413884	9.378004821301108	1.7583465455668466
1676	3.3602506528255254	10.390583145464314	4.243657076898172
1677	2.025049287249619	9.532207315225229	6.447500348608118
1678	2.019227150433591	10.402804569382365	7.859515733902098
1679	1.740879646480843	9.550367312992968	9.794378634323088
1680	3.6381781048947586	9.781575161290473	-10.877363246447535
1681	4.8374615709670845	10.244882885966632	-8.165554374520832
1682	3.6018505785426567	10.082145920519963	-6.71785545740897
1683	3.787886521805502	10.331413861680096	-3.6075368048382455
1684	5.123275833855916	10.15315949860343	-2.7592149678552786
1685	4.500218845944176	9.565284962060268	-1.8806382544660623
1686	4.597720927950045	10.911659632360575	0.6653938361744836
1687	3.872574193129978	9.630829084875954	3.6279883907485484
1688	4.884530963360666	10.836659347968089	4.248116388495162
1689	4.795053857907023	9.591149931842313	6.667686478130365
1690	3.661932752579476	9.721496517908726	7.649238647345066
1691	4.278523108583707	9.20634578521853	9.850565539407887
1692	6.745604043188681	10.601441164367671	-9.688206121130309
1693	5.461779094390685	9.73021041569023	-7.347112115485281
1694	7.355094256580548	10.317860983896301	-6.980123306459538
1695	5.48010045968106	9.418515842887604	-3.7248211500613775
1696	6.198850296170369	10.725630057445558	-2.5047154808163103
1697	5.4777602940404275	9.008541747116123	-1.7792948147973184
1698	6.49687863250111	10.077879931784548	1.6279988023131466
1699	6.8044001773112175	10.269287007042996	2.637240738209781
1700	5.910563632051179	10.62129885926305	3.558337804587536
1701	7.210475392121553	9.76749552291274	5.962715020024578
1702	6.9253784947557095	10.989329944804021	7.211057276159284
1703	6.965548969929037	10.33871751347744	9.378086897286906
1704	8.161033159064706	9.78395288348842	-10.169630261384851
1705	8.569176745349298	10.825275668997778	-8.297154591419442
1706	9.080357475737063	10.264584301412011	-6.388047286112075
1707	8.335191231961815	10.330777639157665	-3.8375893183345617
1708	7.191451802985558	10.801927277733377	-3.324558271486251
1709	7.3406729761355285	9.050498017698716	-1.5199247174726338
1710	8.705125232158519	9.757248656652147	0.8642749855111955
1711	8.972391147394795	10.337741412079152	3.426953357518705
1712	8.077919525882182	10.360908997709812	4.680651339258223
1713	7.2597674912649435	10.324017325206999	6.814733602741169
1714	9.092452967282767	9.210502400110066	7.365634308600786
1715	8.873042669539851	10.763675931578879	9.959678283419937
1716	10.782192217114792	10.323651898660636	-9.711324064898582
1717	10.62648595524648	10.685383581713491	-9.130244933639942
1718	10.478130912806263	9.528568662985208	-6.20335783872278
1719	9.478555323948136	9.682484193899516	-3.7091617786588205
1720	10.786177805504742	9.829668281841833	-1.9703113396244631
1721	9.043720914708368	10.416618690502537	-1.1278242663412386
1722	9.23354071495092	9.172422170449545	0.3920756893206785
1723	9.85903141797373	10.190441161091996	1.7967246048439072
1724	10.182384092760767	10.489487204324575	4.837106414273716
1725	9.572562090800533	10.148826349167333	5.550419061710297
1726	10.999578169991398	10.663523440023429	7.640118193899782
1727	9.92313003211877	9.339908421442923	10.888601099726372
