# Supplementary material for: Optimizing the design of spatial genomic studies
Source: Nat Commun. 2024 Jun 11;15:4987. doi: 10.1038/s41467-024-49174-4 (PMC11166654; doi:10.1038/s41467-024-49174-4)
Supplement: Supplementary file 4 — Source Data [file 41467_2024_49174_MOESM4_ESM.zip › data_source_files/figure2/gene_expression.csv]

	y
0	0.22571227013974257
1	-0.10528687717043234
2	-0.42068284151448804
3	-1.2815741036706625
4	-1.1166041273449687
5	-1.1911947524400237
6	-1.335615818924649
7	-1.0926497107827702
8	-1.1652129321468578
9	-0.712065212262072
10	-0.5487139201566188
11	-0.4366796665115373
12	-0.7243751427533689
13	-0.515128157727832
14	-0.9021942795817315
15	-1.3784811911922137
16	-1.6307618918791278
17	-1.526672952143977
18	-1.4867092817491876
19	-1.4013130684814765
20	-0.9892956742546541
21	-1.0001849727031262
22	-0.9097490894446545
23	-0.3373438668451395
24	-0.1827849828680941
25	-0.8204316715997383
26	-1.667368685614959
27	-1.9853709300307871
28	-1.8910554047627146
29	-1.9816836603570247
30	-1.6328010761966545
31	-1.035641859638465
32	-1.03391404902455
33	-0.9741112278126913
34	-0.7362396617897664
35	-0.4269332495220774
36	-0.45813151518627654
37	-1.1431922743820244
38	-1.8308858466136133
39	-2.1155659364592947
40	-1.8085108168348605
41	-1.921597613339789
42	-1.3100084052849053
43	-1.0409217924362624
44	-0.9222072371212919
45	-0.7578925344614749
46	-0.7852680568851692
47	-0.3022453761892302
48	-1.1669251002329748
49	-1.5681013654539029
50	-1.9966173891494643
51	-1.76887133145246
52	-1.506474441989635
53	-1.1471319246404363
54	-0.9409683876519939
55	-0.5607897824198357
56	-0.7012214257075355
57	-0.6256955759480266
58	-0.3578684707517129
59	-0.5025800869561879
60	-1.3398173202541406
61	-1.5037514767982014
62	-1.6280925166549114
63	-1.4382447851316553
64	-0.8670594941253756
65	-0.40997449889508863
66	0.11348246770227152
67	0.2897273840066989
68	0.11502039766166038
69	-0.33329633629949607
70	-0.7343001514474341
71	0.08451464056066936
72	-1.5546173734963353
73	-1.447694642274391
74	-1.5604781070387783
75	-1.224984671843317
76	-0.2916082857833209
77	0.055979854756283046
78	0.15618860846621052
79	0.28569949547058626
80	-0.12513862336616105
81	0.20929000735179099
82	-0.49121184909289944
83	-0.5519613959911525
84	-1.6109204709853184
85	-1.606423337113012
86	-1.507940448868377
87	-1.4996283808476447
88	-0.24599682691550026
89	-0.05201414663394377
90	0.4550552023494042
91	0.5745558811307107
92	-0.004987433436295935
93	0.1325983356747171
94	-0.2707064449859218
95	-0.4588553193980941
96	-1.14608013777571
97	-1.6933895345444545
98	-1.8080230228701408
99	-1.335630946735576
100	-1.0189503798815587
101	-0.6944400374827948
102	-0.22696863943931994
103	0.3995796138172431
104	-0.33780109515963463
105	-0.4003259722111174
106	-0.5533904573850934
107	-0.46966714536971144
108	-1.5219504209649284
109	-1.7085880176023887
110	-1.3028335840830805
111	-1.2982390110991684
112	-1.273339650226886
113	-0.616711281920865
114	-0.47717392464819164
115	-0.07929229657466463
116	0.10829163664018496
117	-0.3152148038910502
118	-0.3930528812980335
119	-0.44698368155914925
120	-0.7511725127594556
121	-0.6992273156740288
122	-1.1928287214190236
123	-1.476352182457079
124	-0.8757227863525158
125	-0.7211211737317205
126	-0.3830870748263044
127	-0.628946743449286
128	-0.10064111735624089
129	0.040482825076466715
130	-0.04256479712044185
131	-0.17082706826253882
132	-0.27713593984942453
133	-0.916900286528325
134	-0.5274512133381103
135	-0.4680616159270447
136	-0.37038900401897723
137	-0.7610932151815032
138	-1.0281882706538987
139	-0.6659343008208009
140	0.0718931073479053
141	0.3791368355512815
142	0.4599826137348228
143	0.17909709955967715
144	-0.4461416434697843
145	-0.3215270811002023
146	-0.640266065459038
147	-0.4659050820065601
148	-1.1803452406784638
149	-1.0423910899367523
150	-0.7186794287499877
151	-0.6899386128138892
152	0.019694270548494864
153	-0.17819216282635592
154	-0.3650641665952462
155	0.04990960430602584
156	-0.7295712812439509
157	-0.665545571714187
158	-1.2054401759137254
159	-0.9888234759165584
160	-1.2355210504982375
161	-1.1852006944923619
162	-1.1379664315790339
163	-0.9780879653032059
164	-0.6037243426094571
165	-0.16289422277123136
166	0.013178864162696993
167	-0.15817421100019174
168	-0.882895570544868
169	-0.9767666624310438
170	-1.497370205661152
171	-1.431146545107412
172	-0.8601276495845774
173	-1.0862531569476856
174	-0.8418181868885672
175	-0.5455640968079689
176	-0.877530296438679
177	-0.827540303981051
178	-0.7865661879617358
179	0.017677507131663925
180	-0.8569898560281445
181	-1.2670252504694364
182	-1.283446468578444
183	-1.3553145657923602
184	-1.8541247017766438
185	-0.8995113647323262
186	-0.642822835061495
187	-0.6263393216026433
188	-0.626434121884385
189	-0.8125529419554158
190	-0.8048687124513695
191	0.02903044923094186
192	-0.7547866867100588
193	-0.9230783635521023
194	-1.3455735082683342
195	-1.373155450635974
196	-1.487293492348644
197	-1.0265941011767377
198	-0.6190815699423355
199	-0.593633190823018
200	-0.7803811328443088
201	-0.9383966732813775
202	-0.7813843193821078
203	-0.42081414412633367
204	-1.359040952802387
205	-1.0759977632305677
206	-1.1536730580112726
207	-1.2092775027485574
208	-1.0216698272550566
209	-0.42479792155294255
210	-0.33447579388626303
211	-0.47528234619753623
212	-0.21352886941158802
213	-0.7979542565094822
214	-0.7932800762629754
215	-0.5195121797633759
216	-1.5955671535189966
217	-1.4954355752502417
218	-1.6139026051467498
219	-0.9387410505703883
220	-0.6756622564568134
221	-0.371133251313229
222	0.02989527192257306
223	-0.2473727353821127
224	-0.8147340829634331
225	-0.773219265449078
226	-0.5905084818360269
227	-0.7205699535432145
228	-1.5454162736250807
229	-1.7013357079539875
230	-1.3514861602031913
231	-1.2563898534651274
232	-0.6372529958073018
233	-0.2658902587179455
234	-0.05519082722997136
235	-0.24422243056471601
236	-0.3987399932354155
237	-0.9958845602585359
238	-0.6705204437934462
239	-0.7290187434306372
240	-1.3991682402837713
241	-1.7752798370966938
242	-1.9818847535663353
243	-1.7318850464953435
244	-1.5023638710522944
245	-1.3612354424894755
246	-0.684231597244868
247	-0.09799478368721762
248	-0.35620448495912793
249	-0.7123019298327045
250	-0.5463280333770373
251	-0.5312537360540757
252	-1.302709056039216
253	-1.80626539663035
254	-1.8530761029582046
255	-2.096480669774203
256	-1.793748407933079
257	-1.2030309598006574
258	-1.149348328800087
259	-0.30204404594584205
260	-0.30521057641460475
261	-0.2833904847297608
262	-0.46040127239515743
263	-0.5437491598074231
264	-0.4457698304433079
265	-1.1321301843843035
266	-1.9338887183486009
267	-1.9548021847011188
268	-1.9049046852350164
269	-1.6387271768143221
270	-1.3263397989071073
271	-0.4857546575485722
272	-0.0045793306152563775
273	0.16212739879858903
274	-0.12387150569028128
275	0.27959321923855884
276	-0.2187419901747635
277	-0.2557081985596159
278	-0.9570583167202673
279	-1.2957796687048113
280	-1.0796359737243184
281	-1.6395315667489951
282	-1.142312853248241
283	-0.6208283637867589
284	-0.09779682425661335
285	0.30861208007162894
286	0.5780309261512565
287	0.4601132860108838
288	-0.30424931580438636
289	-0.1967268480589187
290	-0.6671022202198091
291	-0.6733744760862853
292	-0.45445382540625795
293	-0.3382576385111387
294	-0.4255200063127699
295	0.0095047378422489
296	0.5046605560374423
297	0.47783367642837343
298	0.3262922824594832
299	0.5301268659515358
300	-0.7106119393131722
301	-0.5767936877669373
302	-0.4191211262308532
303	-0.16954291804033744
304	-0.47746924196120816
305	-0.4647657645663747
306	-0.08767299243943116
307	0.30455881290337894
308	0.23686623509652738
309	0.3303746984060993
310	0.2963083016291943
311	0.6559285843108408
312	-0.6884459437544623
313	-0.8575814091621357
314	-0.37024617955291106
315	0.03170156719879046
316	0.22657550204568286
317	-0.15061190038668093
318	0.21930204411091322
319	0.015142044041920847
320	-0.04469020455338188
321	-0.21224118785942886
322	0.17654890098352122
323	0.4684563357980292
324	-0.6254390973610973
325	-0.130972384350727
326	-0.8040229425911897
327	0.16910515233164827
328	-0.6000073521422653
329	-0.2886349411327905
330	-0.46599570230621407
331	-0.49508360088002745
332	-0.09135266136032351
333	-0.6689368486077613
334	-0.37414329966478627
335	-0.234544483242794
336	-0.8022842809614528
337	-0.12920653538032945
338	-0.15642298637967886
339	-0.6791171020586927
340	0.08862428769289661
341	-0.5276850487126521
342	-0.1541390657741508
343	-0.5626645534527213
344	-0.9044036948067086
345	-0.8848460857704766
346	-0.5864839340236011
347	-0.6841014236818391
348	-0.9596933818699973
349	-0.4221390670374577
350	-0.6139611717385913
351	-0.32584867996435285
352	-0.03558237904548556
353	0.06594334103710019
354	-0.4226314276484351
355	-0.5102433781360624
356	-0.8525733806626304
357	-1.0886448583979544
358	-1.0430218841151662
359	-0.4376259120474923
360	-1.194971900247468
361	-0.7418638900054368
362	-1.1386087113107735
363	-0.11315852568047152
364	-0.4579128349200834
365	-0.19794240871884305
366	-0.22364168020094954
367	-0.5935700708641861
368	-0.9149651540220104
369	-1.1760879407853775
370	-0.9696426720942718
371	-0.7309831912531335
372	-1.0947403056527762
373	-1.3871372421397354
374	-0.83447763582987
375	-0.4661467423929439
376	-0.41290851016639396
377	-0.20343930151479087
378	-0.3067924207479059
379	-0.28726771689397124
380	-0.7287726995514348
381	-1.161666113894014
382	-1.1733463780143643
383	-0.7622995942635044
384	-0.7269036385411207
385	-1.5921910244967945
386	-1.4404584645303147
387	-1.971034395294823
388	-1.3866915807530396
389	-1.1900532739418193
390	-0.7036712730329497
391	-0.6497138275960528
392	-0.7267595593925622
393	-1.1418665885391857
394	-0.9120081531089423
395	-0.9034368953593164
396	-1.222854975982464
397	-1.1050900964996027
398	-1.8878298571559553
399	-1.9874457631036055
400	-1.8880438366221364
401	-1.461927541555105
402	-0.778357861336124
403	-0.7436840439673984
404	-0.6990603514545645
405	-0.6906444957378953
406	-0.5532605747026765
407	-0.3902928889200359
408	-0.3823369469665918
409	-0.38775120730389057
410	-1.5855859580348002
411	-1.7645883724331848
412	-1.851258437174153
413	-1.1591248034506878
414	-1.01478713259241
415	-0.6220008631329262
416	-0.4135207321250795
417	0.11772007658193344
418	0.14332092888817344
419	-0.10860440277688084
420	0.5766154365624497
421	-0.7511438960615797
422	-1.1954806510527645
423	-1.4182736122501431
424	-1.6685068207216218
425	-1.0608577991396202
426	-0.7618945345485438
427	-0.21548804414225287
428	0.16850669948267372
429	0.36028603938213755
430	0.6415409488439865
431	0.721390436637007
432	-0.42226968896651257
433	-0.09626065221278046
434	-0.19760915160461978
435	-0.14145536526301514
436	-0.09104121032514467
437	-0.03548500885041806
438	0.09192886503718539
439	0.27404410070545315
440	0.5762547305800279
441	0.7076852989872373
442	0.7057621994132202
443	0.5481942917601461
444	-0.5343075805433939
445	-0.5005650842839254
446	0.4224480947015728
447	0.5678610414106757
448	0.13721413170781474
449	0.4176442207752466
450	0.2076083851835693
451	0.331784784521821
452	0.5891435066482967
453	0.6639963104551786
454	0.5582924883551005
455	0.7331877205902604
456	-0.4011523605111366
457	0.19725392998542046
458	0.5501891099260783
459	1.168535970940802
460	0.2229248167784073
461	0.6614750482091603
462	0.4932764746199064
463	0.3162668842816781
464	0.3318570990550795
465	0.3656715074902997
466	0.4847863171512332
467	0.315355701495469
468	-0.5290237758685665
469	0.5698878631902485
470	0.8168108917970589
471	0.7857065744576744
472	0.7589939754073832
473	0.4658598368444828
474	0.49195877111446545
475	0.059771974834584234
476	-0.4536115220140043
477	0.18842721242914523
478	-0.4443137092549062
479	0.0781554350314257
480	-0.59337204720754
481	0.07635993649055293
482	0.42122432442596625
483	1.1429760403088556
484	1.360979047174788
485	0.4447684109275234
486	0.273781491956741
487	0.08944319254919149
488	-0.15984366790274174
489	-0.526689192576285
490	-0.4289306964796558
491	-0.39852968866509375
492	-0.3572208888007826
493	-0.11897271463857262
494	1.2344729569141062
495	1.0606524994833055
496	0.9215096455170896
497	0.12229113741041434
498	0.12246674490853254
499	-0.25747092838326147
500	-0.6890152347402385
501	-0.7533877181695214
502	-0.9148130899428073
503	-0.7864783268668505
504	-0.28647150995391685
505	-0.6673644287724331
506	0.4991119077745082
507	0.061790849101374126
508	0.19900728433719647
509	0.33531961859386716
510	0.016273321355177447
511	-0.44122490717201385
512	-0.9841392933366417
513	-1.051160940846034
514	-1.0275130593381518
515	-0.3467008691216284
516	0.001350036142355455
517	-0.5861538162439102
518	-0.722349192667074
519	-0.4360489158495932
520	-0.20795208340313806
521	-0.06664235845875338
522	-0.34872972230975674
523	-0.42851320903457324
524	-1.013139758929976
525	-1.124287705814022
526	-1.0695015670923034
527	-0.9356976469167775
528	-0.05581200081870431
529	-0.36642065435116583
530	-0.6264524596517042
531	-1.0521668627524567
532	-0.5849215881102005
533	-0.2976983684276897
534	-0.3941732211715909
535	-0.7909665918976597
536	-0.9042422350265992
537	-1.0911614709315567
538	-0.7022629313587236
539	-0.5785192318033573
540	-0.8101606217139014
541	-1.0444243780953353
542	-1.667063428153521
543	-1.0924543887687546
544	-1.0721741694046776
545	-1.1067329315146084
546	-0.8102092633946291
547	-0.6004874435027527
548	-0.6967865318395678
549	-0.9822032317757243
550	-0.7980683984531166
551	-0.3870371437119513
552	-0.13166137894238927
553	-0.20906690113885978
554	-1.5931732050164635
555	-1.4641527831138659
556	-1.3914617657680444
557	-1.1751299056310702
558	-0.7460481293851546
559	-0.07237995480765703
560	-0.3649075877795693
561	-0.3633853344624329
562	-0.04711139644031253
563	0.42902400129195206
564	0.5759797254295912
565	0.41576114806379155
566	0.18778090064648684
567	-0.19538135259354747
568	-0.6849087094287749
569	-0.6214933382115441
570	-0.15043166379601292
571	-0.31171667923625423
572	0.07919343067418638
573	0.60202952964902
574	0.5683970774199089
575	0.5525985494655397
576	-0.35835334788558515
577	-0.19074593105634016
578	0.03592972592814564
579	0.1956570588040155
580	0.11050368507839163
581	-0.06128319983376438
582	0.012900115577069078
583	-0.10664991078677742
584	0.2690534127402821
585	0.6200026272390711
586	0.7273225311184064
587	0.7501187873007936
588	-0.5439324786885522
589	0.04434153615513687
590	0.48400228013714947
591	0.6549687750421117
592	0.8602082105387203
593	0.25332619482573715
594	0.26104734301532234
595	0.5389960219561923
596	0.47155710891642366
597	0.7292302264200163
598	0.5462559882687965
599	0.5964922930266539
600	-0.5460431597699402
601	0.3323612645064213
602	0.7044017112890016
603	1.4844010358981021
604	1.4639230414353188
605	1.3117180912823367
606	0.5482649973543913
607	0.6449582926078303
608	0.516355145719615
609	0.3017891403063076
610	0.3540309223156985
611	0.340037410809169
612	0.4998739919999839
613	1.2118659599694532
614	1.64664953739699
615	1.5507280745141534
616	1.5573307929729714
617	1.1181499554891166
618	0.8206816296686572
619	0.6219591400718661
620	0.5177142180145815
621	0.2362152823473333
622	0.027009078938752103
623	0.08683073622936006
624	0.6787151911169221
625	1.7214934011635685
626	1.5291674933354908
627	1.9384819181252995
628	1.3691946887588997
629	1.025175549676855
630	0.5370960049183782
631	0.35563343605012626
632	0.5019651110308566
633	-0.02308357186241782
634	-0.4390495022953972
635	-0.4808864294142303
636	1.1585023029074684
637	0.8029344151724525
638	1.5946536624706795
639	1.288064769966234
640	0.7488393145205132
641	0.873237643395207
642	0.42204935355560824
643	0.34685029613212665
644	-0.17968120411954555
645	-0.36939607478153486
646	-0.6691462261371682
647	-0.5597816722995423
648	0.8504889816969878
649	0.5592418495180452
650	0.49025318978556764
651	0.8057057170363909
652	0.6612717269704524
653	0.48976143199734906
654	0.13192041105726598
655	-0.3781523212457945
656	-0.6472749914186954
657	-0.9423085392297832
658	-0.6926631203956268
659	-0.6414671378288983
660	0.016034668784943196
661	1.0856938052732974
662	-0.040686327398564814
663	0.400551287448973
664	0.30724632583266415
665	-0.06926854528312777
666	-0.22474228970291313
667	-0.4901232248588573
668	-0.46872593875808827
669	-0.765995528227984
670	-1.031181364314805
671	-0.16974931758604228
672	0.34821387751374433
673	-0.374216631134564
674	0.08243065928323845
675	-0.595558190890393
676	-0.25679676395312745
677	-0.3827027666447758
678	-0.47396339755579675
679	-0.6234886695816743
680	-0.6353166188359621
681	-0.793372068798068
682	-0.8499660285842021
683	0.09238580435928413
684	0.545957293110401
685	-0.039899104318663156
686	-0.17090663870206443
687	-0.4458773707222466
688	-0.7576350221406897
689	-0.8466840270374292
690	-0.5668833273726606
691	-0.575357053742651
692	-0.6501021455969495
693	-0.8644335758031556
694	-0.38588604474421084
695	0.22585120825006674
696	0.2568287798227163
697	-0.17353762565904102
698	-0.5535800196555207
699	-0.7225532685271676
700	-0.8231505164650742
701	-0.20553765082426811
702	0.04644487561926902
703	-0.06715364021109825
704	-0.11300637540203842
705	-0.45602938087720235
706	0.0035247134399012323
707	0.7740603931399831
708	0.27914608627232423
709	0.0752963309707775
710	0.17433316191735998
711	-0.017090225737612413
712	0.22397114759938133
713	-0.01192842725964085
714	0.42435731101658114
715	0.16610330788266559
716	0.6396511186661207
717	0.22064841661288515
718	0.7080814785784759
719	0.9271539707611065
720	-0.20768503668278596
721	0.024533719556092473
722	0.34917156083400686
723	0.43142289462926353
724	-0.09608168147181075
725	-0.10076314371172826
726	-0.34786802208752793
727	-0.3305921192311854
728	0.1223233678631813
729	-0.2681665151067893
730	0.07165716497255362
731	0.1737697614949141
732	-0.07287843546450289
733	0.5493523060178819
734	0.7625590458961602
735	0.6977508515928037
736	0.7439023599163501
737	0.5492387611661995
738	0.11366314094289688
739	0.18754944547875296
740	0.14357051544014787
741	0.026029886354165283
742	0.27653706755975227
743	0.4222289700787114
744	0.5329957976228247
745	0.93354351912913
746	1.6143199679797864
747	1.5594696069755918
748	1.6496140440221891
749	0.7891545409751834
750	0.4640346107862841
751	0.4921539392131866
752	0.27251021625974725
753	0.2215992996897712
754	-0.2018269841391359
755	-0.2948229349276697
756	1.4060871155168386
757	1.711820161237586
758	2.0110541202638887
759	1.817491770036455
760	1.8025785451704015
761	0.9843270216905667
762	0.8403283392353894
763	0.6048593597657796
764	0.4717340898724822
765	0.3905505622550561
766	0.10407150147251767
767	-0.32089405987691577
768	1.4029295709931144
769	1.6721327556675658
770	2.0344996824272736
771	1.9313043355202346
772	1.4388165263464476
773	0.8079756475939336
774	0.6155873967810892
775	0.5295175812999849
776	0.43545513042022377
777	0.15678609738986476
778	-0.06715960137314199
779	-0.5242524925132871
780	0.9174370458374091
781	1.919028420236007
782	1.953632453610975
783	1.5678926488622873
784	1.01169613590327
785	0.5707701024907813
786	0.5149222354119019
787	0.4945847874621408
788	0.21238815467404087
789	-0.2076806142913076
790	-0.32312055898825937
791	-0.40333496668307456
792	1.3637255967238626
793	1.6875406483120765
794	1.4096400083842497
795	0.8725072451654048
796	0.2401699099432043
797	0.4828567812128163
798	0.20627171457893673
799	0.25545715632759447
800	0.2506420546568413
801	-0.14482982330709065
802	-0.13097054346968184
803	-0.0089693007533314
804	1.3769322660870968
805	1.1296140434936486
806	0.554616476658574
807	0.5818908491250503
808	0.1799411459352166
809	0.12617382420642673
810	-0.023032157121075616
811	0.01302196412071871
812	-0.6395970962247596
813	-0.022841136818067383
814	0.014127113645405476
815	0.5417082366447071
816	0.8955232208669486
817	0.9706971005388796
818	0.5792627674172746
819	0.4539931383000345
820	0.12150979906587835
821	-0.010019448108565771
822	-0.04133669533231411
823	-0.09931576249047853
824	-0.1165010957740913
825	-0.5740086320577158
826	0.1701413594878955
827	0.6707670593667733
828	0.6066337275503476
829	0.059630962618256525
830	0.41695358504810187
831	-0.35594646380111084
832	-0.07128193765036375
833	0.026119666489739346
834	-0.06905270111263744
835	-0.2396722763592058
836	-0.5174843121994234
837	-0.12194959490833959
838	-0.4204566793409492
839	0.7489454442982287
840	0.357240664830768
841	0.3676107762287613
842	0.09728950314682258
843	0.26421500026810396
844	-0.2701943452501796
845	0.13126927475121145
846	0.021357178215853798
847	0.029028580093359405
848	-0.2104031473998471
849	-0.42443251233240786
850	0.03304017955581676
851	0.8202116400613282
852	0.3699252689010484
853	0.39370914246191774
854	0.471630148932553
855	0.28076336279844316
856	0.2806598770882442
857	0.4643493101962209
858	0.2738815414918161
859	0.3104698209878523
860	0.5516338848870818
861	0.5610231664486427
862	1.0764939214615994
863	0.9652203818096178
864	-0.041226405479629046
865	0.21871877436520204
866	0.6600680333080933
867	0.3305835358934954
868	-0.18102264369184654
869	-0.43333009033418957
870	-0.4081105517590453
871	-0.3697444282628863
872	-0.4692257736750605
873	-0.5804842323411786
874	-0.6019480855288689
875	-0.4028351106205905
876	0.13549812896073238
877	0.7787100826728589
878	0.8389882987938103
879	0.4691270590755239
880	0.43967906440471644
881	0.08431156235263595
882	-0.17550937651843485
883	-0.11889800355837067
884	-0.18489416115098903
885	-0.0942055430497318
886	-0.2952201915222668
887	-0.12158232094147359
888	0.9908350338229577
889	1.7355056239802278
890	1.9392513967294749
891	1.6298688621510677
892	1.1602766145249355
893	0.5578235745004231
894	0.3275581413215304
895	-0.08364437896757104
896	0.13315368861781518
897	-0.19848732612740225
898	-0.21322447622935886
899	-0.5000675604569118
900	1.3669451263980357
901	1.747065473376184
902	2.1574847781300286
903	1.5855878325717947
904	1.053184412265037
905	0.07794399608377106
906	0.10714442510448706
907	0.014096064627761995
908	0.20087281085372255
909	-0.07260233156301901
910	-0.4250695103383861
911	-0.4959360776571409
912	1.7805861213462293
913	2.129925340920592
914	2.123681041476371
915	1.5000885659311134
916	0.7994727917496576
917	0.3595832981142772
918	0.23666364269970078
919	0.46690887752266885
920	0.23605051716830275
921	0.009076715993509888
922	-0.0996343015675354
923	-0.5508632787749597
924	1.7791665914108068
925	1.9142697850171375
926	1.9436506528432986
927	1.5470535716398066
928	0.13644896588341576
929	0.15813788825288572
930	0.14666893660249172
931	0.4481246368268249
932	0.4537404482221051
933	0.484220708791259
934	0.17777734351351185
935	-0.23255985670692159
936	1.7134719388283302
937	1.744974147851747
938	1.7031036724539672
939	0.5767650276721166
940	0.22884723726375472
941	0.10162562122597342
942	-0.12654608273988754
943	0.2341187993590103
944	0.35070501236413676
945	0.41235250066976215
946	0.30112528794096616
947	0.5360596239257078
948	1.381889287708491
949	1.5250865826945232
950	1.005405175045086
951	0.5823069879213902
952	0.33539300688089907
953	-0.12357693003375543
954	0.014810830323994766
955	0.19936911727182666
956	0.3911085341320638
957	0.5597407323753452
958	0.26329039175085805
959	0.7259450306493364
960	1.419942118929035
961	1.095607130379074
962	0.8418773537626065
963	0.4463316463740486
964	0.1641991711338712
965	-0.13140690299699126
966	-0.01055460218129585
967	0.04462666803940121
968	0.26238872584225953
969	0.6483004218747064
970	0.525757670291289
971	0.9617184691314139
972	1.0886286354572423
973	0.48685507589553717
974	0.4691701565756465
975	0.576872731999108
976	0.27505786900471635
977	0.032382980078351886
978	-0.08864473289155268
979	-0.20294952389936166
980	-0.281322523574656
981	-0.04428830727527243
982	0.47314527829994824
983	1.0681423826236196
984	0.5115012258321124
985	0.5092907017324044
986	0.4022836128031074
987	0.35688174781460297
988	0.29745969707478753
989	0.05509588148534413
990	-0.028219775429177404
991	-0.07862277486446011
992	-0.05931974301597907
993	0.07260071818912689
994	0.6315343234252089
995	1.227561487322653
996	0.4003368193953889
997	0.5281915563666438
998	0.48786275826632314
999	0.39485835791879986
1000	0.10463479212690907
1001	0.2973663753480277
1002	0.3563379970306488
1003	0.3547053643751816
1004	0.05246998490471531
1005	0.6302776108220998
1006	1.2655849438508378
1007	1.1864640011595655
1008	-0.10832939155910637
1009	0.17782207714138892
1010	0.599267774317971
1011	0.3643201453961296
1012	-0.17839530168791773
1013	-0.3697556602490145
1014	-0.4984443583772593
1015	-0.5542782093937872
1016	-0.5375370295786261
1017	-0.5655660378779676
1018	-0.8894995133917496
1019	-0.660476228092514
1020	0.6926396841802747
1021	1.3772492235737008
1022	1.2501149527571327
1023	0.3705851026308785
1024	0.12463495798020359
1025	-0.3736119504053136
1026	-0.3756833429832748
1027	-0.34376340306977593
1028	-0.4246191833567094
1029	-0.36962039324262613
1030	-0.6041127420288714
1031	-0.49827641578260323
1032	1.3922292660317874
1033	1.1686893416356647
1034	1.613346196718379
1035	1.0423379683351552
1036	0.22231826020831075
1037	-0.004565451867907761
1038	-0.23099918523766522
1039	-0.24475870948946107
1040	-0.4018921091584511
1041	-0.4590664998992622
1042	-0.5787341775003185
1043	-0.6618536828631568
1044	1.7066556044020647
1045	2.010917318607128
1046	1.7518736376230497
1047	0.9497110478945808
1048	0.21803083542985996
1049	0.033890243605493635
1050	-0.5170822217148251
1051	-0.4659411994488899
1052	-0.34188435774843257
1053	-0.27015587412952946
1054	-0.5612898824240407
1055	-0.5789558183353712
1056	1.8627506272014125
1057	2.102321910656474
1058	1.6412736177957936
1059	1.3012317881928346
1060	-0.10693100873979876
1061	-0.024678120504865866
1062	-0.6472920499885657
1063	-0.05699212047469562
1064	0.058387873812594845
1065	-0.10229713470536128
1066	-0.13843795282292995
1067	-0.41586225909154934
1068	1.8965400583223126
1069	2.0086531788379185
1070	1.319995875002323
1071	0.9437602286404032
1072	0.45035911443764964
1073	-0.5738328757443476
1074	-0.4842212008500879
1075	-0.31258771379287253
1076	0.21451493462006532
1077	0.4400486453272534
1078	0.049461507239192556
1079	-0.19840813260012666
1080	1.8473357943562092
1081	1.8300824994476201
1082	1.4413580685667424
1083	0.6862449769767179
1084	-0.0841582736462359
1085	-0.5866201910002325
1086	-0.1493398246661707
1087	0.22812193709852638
1088	0.1563734310548494
1089	0.6809097539055654
1090	0.27378900493749153
1091	0.23859401776566255
1092	1.786986501970811
1093	1.6732343909324694
1094	1.3622713911546689
1095	0.9876854598457209
1096	0.38809535109013266
1097	-0.22274395330864294
1098	-0.43368497394971917
1099	0.35351328547716976
1100	0.2770398761958586
1101	1.0669319331239646
1102	0.9750321596339122
1103	0.6821446778786991
1104	1.5873012430868514
1105	1.4809756400269234
1106	1.1552712444053341
1107	0.6803138365747337
1108	0.2512033812940543
1109	-0.1461938944669222
1110	-0.0958012375040676
1111	0.09194540268471409
1112	0.27086877625374783
1113	0.8290754323904913
1114	0.9254953894828677
1115	1.1304855406060466
1116	0.9141201627803389
1117	0.9815206621286258
1118	0.9634403249745799
1119	0.6235259656231628
1120	0.3363048414134181
1121	0.048136835005008476
1122	-0.16613029202253657
1123	-0.24191581798169237
1124	0.13792503040102305
1125	0.320471029353977
1126	0.9380775243769038
1127	1.1756075492943436
1128	0.6162389617358212
1129	0.7917329171210777
1130	0.6653392732261172
1131	0.45593108286527645
1132	0.25375566423213847
1133	-0.29972571824269767
1134	-0.1438437498464092
1135	-0.354849254593653
1136	-0.17997515564935662
1137	0.4761970131719039
1138	0.8549517861012108
1139	1.2721851140324398
1140	0.4347702442933573
1141	0.4314882483289898
1142	0.4643247800410571
1143	0.2555112043355458
1144	0.2734327524012147
1145	-0.6946136296918257
1146	-0.48313101584601775
1147	-0.48106953373134037
1148	0.24995369179612695
1149	0.39738901907837426
1150	1.056685766985343
1151	1.4995435122474967
1152	-0.08551316789534334
1153	-0.6447145527117228
1154	0.31413914613903304
1155	-0.1737166440678436
1156	-0.19315467801321012
1157	-0.4100498067525936
1158	-0.6066737080519111
1159	-0.5727812933609862
1160	-0.6902228697065333
1161	-0.8352104341719734
1162	-0.9417244266816289
1163	-0.7261564803659838
1164	0.3874225193681666
1165	0.3093860236299794
1166	0.5272382336403502
1167	0.49043182093539084
1168	-0.03721827139851921
1169	-0.49731881573611775
1170	-0.641211605971716
1171	-0.714526670060388
1172	-0.6022294644105791
1173	-0.6202854852725883
1174	-0.7240696104225569
1175	-0.5195337511541053
1176	1.13664836457059
1177	1.2505835967457635
1178	1.4501283015120008
1179	0.8139149594781843
1180	0.08101982028545635
1181	-0.31380487366830984
1182	-0.7961675088660486
1183	-0.5964737286553037
1184	-0.5626888872072253
1185	-0.6227043475613453
1186	-0.6593699696482422
1187	-0.6015878023921094
1188	1.6096782540371208
1189	1.7480721970556232
1190	1.7179703717370958
1191	0.7789771160867046
1192	-0.018908129475013108
1193	-0.7716801943026653
1194	-0.8675658423560493
1195	-0.8991195385082036
1196	-0.8572220330794896
1197	-0.7362946748844987
1198	-0.6900234725523026
1199	-0.7292880906736837
1200	1.6731273970669338
1201	1.9452551988707105
1202	1.8480196461725857
1203	0.8520760670412587
1204	-0.11667691435410844
1205	-0.4834959948256952
1206	-0.8604485908501367
1207	-0.4764895813302204
1208	-0.45392420375250925
1209	-0.5337423479841977
1210	-0.6985513334273578
1211	-0.5016182024808478
1212	1.889603575833974
1213	1.641561053259663
1214	1.394702154860979
1215	0.8479922001782703
1216	-0.3048611481421159
1217	-0.6944187497599538
1218	-0.7704066653602938
1219	-0.6197857345414318
1220	-0.31745114161245525
1221	-0.11242981231484034
1222	0.03676288310395812
1223	-0.36937172324422807
1224	1.769239870998848
1225	1.6338359694046434
1226	1.1454526804627627
1227	0.9720179536999556
1228	0.2266159077951268
1229	-0.34069140997405595
1230	-0.707855223846059
1231	-0.2989797482628449
1232	-0.09337650667213729
1233	0.7243529680472914
1234	0.4592775954952662
1235	-0.10453211889823283
1236	1.7215340482340593
1237	1.4221435103515052
1238	1.2988673688240513
1239	0.673895975047187
1240	0.11735370612640242
1241	-0.2889998305426886
1242	-0.2453994651254533
1243	-0.23431097973065793
1244	0.2987478801466465
1245	1.035082364925134
1246	0.756661362746752
1247	0.6987355231070147
1248	1.3286842158116854
1249	1.3290973685624516
1250	1.2673608835701473
1251	0.9798442326974688
1252	0.5744857772168053
1253	-0.01121343031766278
1254	-0.20203585886057668
1255	-0.09370731972607026
1256	0.10935582471594088
1257	0.6762828872530546
1258	1.166890243284317
1259	0.7127201402450904
1260	0.9338015132789187
1261	1.0123822313324433
1262	0.7734019427505227
1263	0.46135683998958577
1264	0.2211416771384269
1265	0.052757884690089296
1266	-0.4179972233852691
1267	-0.6910234188897845
1268	-0.4122411598949933
1269	0.705890808499397
1270	1.180147615636579
1271	1.1826339064227107
1272	0.5866506774140068
1273	0.7660980082243342
1274	0.6871399977536797
1275	0.15350182478556842
1276	0.31556885363530696
1277	-0.8008592779276873
1278	-1.0149542033958068
1279	-0.7672616328184171
1280	-0.6336498816880651
1281	0.5645957855102797
1282	1.14213894967606
1283	1.2622926829575911
1284	0.290421404030549
1285	0.41763889134123017
1286	0.3778473129086848
1287	0.10969497056279758
1288	-0.9538693131091415
1289	-0.4165565146439156
1290	-0.9029138268033858
1291	-0.8749293280506709
1292	-0.6231053291977587
1293	0.41314981476849927
1294	0.9510636651535347
1295	1.4207535784702738
1296	-1.1050100676171808
1297	-0.3753387709880822
1298	-0.04869624085703629
1299	0.08007317650485922
1300	-0.1894433343528013
1301	-0.2894455555576144
1302	-0.6268765336146829
1303	-0.5311183679649342
1304	-0.6662466552196834
1305	-0.7630751461509343
1306	-0.7902818005598581
1307	-0.7896541563736224
1308	-0.5415719086819115
1309	0.3838994269800608
1310	0.8083533119221031
1311	0.4337489767398151
1312	-0.12789862159549742
1313	-0.3788547832124494
1314	-0.7247005045718898
1315	-0.8065232880232314
1316	-0.7833544829206984
1317	-0.6874177246080657
1318	-0.7097740814183782
1319	-0.6246035230558518
1320	0.7953335235040576
1321	0.6701997210812171
1322	0.7389721417954359
1323	0.3156909501142774
1324	0.20255101022590724
1325	-0.8470258420382515
1326	-1.0750062891424814
1327	-1.091648347505742
1328	-0.9638092634326725
1329	-0.7796455764464587
1330	-0.8249807661602296
1331	-0.9821118987452546
1332	0.6767305632462312
1333	1.3984051343623156
1334	1.4284859414889695
1335	0.5696228825018258
1336	-0.02005694889646132
1337	-0.9978179393388081
1338	-1.2152464002174956
1339	-1.2917305501865488
1340	-0.7695843212293646
1341	-0.9630687447559904
1342	-1.0647888028690675
1343	-1.0166433209130197
1344	1.3312507374232936
1345	1.1424775379344607
1346	1.2411740542597267
1347	0.541573993889352
1348	0.1999843839733247
1349	-0.7142523729218979
1350	-1.1869888223592977
1351	-1.3816228052721398
1352	-1.025206897444911
1353	-0.733645632105981
1354	-0.8482281018455001
1355	-1.1555734689730741
1356	1.1730914751402164
1357	1.1859229428347726
1358	1.1301593923237818
1359	0.6678194817604224
1360	-0.12795571106325113
1361	-0.6336457436825851
1362	-1.1127458729407447
1363	-0.960900556600597
1364	-0.6776022402208758
1365	-0.6643081341349987
1366	-0.20298438001225041
1367	-1.2948986715208808
1368	1.3983294375537834
1369	1.53770910692855
1370	1.233076969838552
1371	0.8957881713131153
1372	-0.03457647555314319
1373	-0.7967927476371689
1374	-0.6629428993150833
1375	-0.7231975547568694
1376	-0.22207911484790777
1377	0.3574306201635504
1378	0.11461790875733321
1379	-0.5344380664451067
1380	0.9488097304548695
1381	1.387881318873562
1382	1.0568145862477731
1383	0.9475954007625869
1384	-0.11979555779000481
1385	-0.13782474669222555
1386	-0.6777811096962622
1387	-0.6582584956909266
1388	-0.3983098059760196
1389	0.0461250517475642
1390	0.7606544953846013
1391	0.6515499622952342
1392	1.011778725122824
1393	0.9930006974423553
1394	1.1075821091060734
1395	0.8716436658511648
1396	0.3569496361036416
1397	-0.40379932513924643
1398	-0.5981624256563031
1399	-0.5112726665940542
1400	0.43540520032194585
1401	0.5329151183473156
1402	0.6422190998537729
1403	0.3850498134139307
1404	0.3539524185316099
1405	0.5577719203617777
1406	0.8823696903817251
1407	0.4938318022148556
1408	-0.08475129081809755
1409	-0.5146587147979401
1410	-0.9895002221741326
1411	-0.9732060961763779
1412	0.02756185356119346
1413	0.3870329627616571
1414	0.9684189249238555
1415	0.8916356464324289
1416	0.1108216134023432
1417	0.5905625376739939
1418	0.2470753281180018
1419	0.3976016882095484
1420	-0.650479252454557
1421	-1.2803374306762103
1422	-1.352980774580883
1423	-1.1436171553512695
1424	-0.9770493092686665
1425	-0.06387711186859947
1426	1.00287141504115
1427	1.0371407120112768
1428	-0.06065330206544151
1429	0.004708376583781311
1430	0.38141832760330524
1431	-0.1532016254063392
1432	-0.7903189140010446
1433	-1.2839832433041591
1434	-1.3671574670429514
1435	-1.221131041681841
1436	-0.7096421392971453
1437	-0.23608751943068212
1438	0.878056482553149
1439	0.8995029826087615
1440	-1.2421040184803798
1441	-0.9583306909278504
1442	-0.6099118032452441
1443	-0.244303280791264
1444	-0.10509462083205044
1445	-0.2597096962378245
1446	-0.3898021850610631
1447	-0.9511187434043826
1448	-0.785257238913971
1449	-0.7842336325781264
1450	-0.7962693426134955
1451	-0.4182126128516946
1452	-0.6016491552457607
1453	-0.11899188735877494
1454	0.27613213627252925
1455	0.0021230252432427334
1456	-0.371784993121291
1457	-0.8635858846272545
1458	-1.0020678132266276
1459	-0.9148225603328393
1460	-0.8150419403044505
1461	-1.2036897292242965
1462	-0.721553616088017
1463	-0.5026531628447279
1464	-0.20197930996365743
1465	0.26144327777164816
1466	0.33525678497274025
1467	0.4553228531534498
1468	-0.07191027523382904
1469	-0.4665321134840417
1470	-1.3103284806376478
1471	-1.42344381996691
1472	-1.353643351153187
1473	-1.0684193228402712
1474	-0.8815656275665937
1475	-1.433693343901649
1476	0.3148722624480778
1477	0.15323768360471665
1478	0.318177149677039
1479	0.0046749325895008385
1480	0.09512696114482903
1481	-0.700646384231317
1482	-1.4942328737429598
1483	-1.587722123340683
1484	-1.4042982519835385
1485	-1.0500683439841918
1486	-1.5839384930974147
1487	-1.4222486441898212
1488	0.04942373467939103
1489	0.2106682561591553
1490	0.03208519477076087
1491	0.600722721824005
1492	-0.4305295393062763
1493	-0.5858531796121951
1494	-1.184622450811466
1495	-1.4531488544572362
1496	-1.4179981553959113
1497	-1.0171709882889168
1498	-1.2500217764950097
1499	-1.8033076775660632
1500	-0.24979545835884673
1501	0.026137619668903524
1502	0.0756409579573989
1503	0.5340574229826349
1504	-0.3823103831647681
1505	-0.37120319272036695
1506	-1.0356859874315139
1507	-1.227119548514299
1508	-1.2652491310652099
1509	-0.9281086372639714
1510	-1.1456531034046484
1511	-1.7079270733483827
1512	0.7301989609108896
1513	0.27573768951237865
1514	0.24076129083151876
1515	0.34061406116840276
1516	-0.16365204890071597
1517	-0.30662220025709147
1518	-0.7557768305460056
1519	-0.8858455165846763
1520	-0.6523140714029213
1521	-0.665631328605725
1522	-0.3261866693610836
1523	-1.4030132148352372
1524	0.2934554757596733
1525	0.6484111092504392
1526	0.7043937473016102
1527	0.32204987572232896
1528	0.07673192082878305
1529	-0.5897680814711216
1530	-0.7014530342981624
1531	-0.5373472463468607
1532	-0.31243467579644785
1533	0.022771901479129844
1534	-0.354943295742744
1535	-0.5555932892313693
1536	0.31024241453056944
1537	0.7970989446405758
1538	0.2625140610730797
1539	0.3998587143116327
1540	-0.3024559478077421
1541	-0.3700357012704588
1542	-0.79604355325565
1543	-0.6915841439719117
1544	-0.009735383522641292
1545	-0.1978933159917829
1546	0.32080233616106063
1547	-0.3624257135291119
1548	0.03363177382574626
1549	0.3681710335709313
1550	0.34920926892156245
1551	-0.38988189562125164
1552	-0.716646284671071
1553	-1.405719135666778
1554	-1.2458711397460482
1555	-0.8552338417642817
1556	-0.5564296947893158
1557	-0.0561497296014306
1558	0.5246725544037518
1559	0.23028535669396188
1560	-0.163759774692142
1561	0.0273095057285371
1562	0.17868831650626438
1563	-0.9380476145365272
1564	-1.3564942796339774
1565	-1.2070736399113104
1566	-1.760704441226009
1567	-1.2681360999703768
1568	-0.721431097649657
1569	-0.18686754663995372
1570	0.3482724095269889
1571	0.3067399895759515
1572	-0.1628084855730931
1573	-0.37676981852758684
1574	-0.3376310703969836
1575	-0.7631882782782667
1576	-1.7955429445392568
1577	-1.8864065627969886
1578	-1.7018659615867775
1579	-1.3940008021412333
1580	-0.8422317946543709
1581	-0.2053926452408757
1582	0.31382201189837783
1583	0.695730609623718
1584	-0.8840497805753476
1585	-0.663027764429928
1586	-0.6319460442164001
1587	-0.14866702019020242
1588	-0.09897675247141294
1589	-0.3353095962851624
1590	-0.7813478540450669
1591	-0.8007367439107346
1592	-1.0185382272856756
1593	-0.9431160951960639
1594	-0.8344816366150037
1595	-0.7163399812937924
1596	-0.6077881984743941
1597	-0.09724760169185671
1598	0.16214932971102092
1599	0.06910170238095391
1600	-0.19822468797880988
1601	-0.3048343005487589
1602	-1.2399697106831644
1603	-1.525866931127587
1604	-1.4336606998407073
1605	-1.076380190671782
1606	-1.2944393228874251
1607	-1.0393186104467589
1608	-0.6473404783034048
1609	0.10790617078908138
1610	0.23357678706780016
1611	-0.12312847852081743
1612	-0.5497716121904627
1613	-0.8261471592302714
1614	-1.4226623211285852
1615	-1.6482564241550388
1616	-1.5653257508533043
1617	-1.3724087700679815
1618	-1.142992525370245
1619	-1.5716591050549038
1620	-0.5678131409396855
1621	-0.5903281082016094
1622	-0.4885862454582023
1623	-0.587146972080242
1624	-0.9029667213974476
1625	-0.9147037275034131
1626	-1.3863385697646524
1627	-1.7607797746850493
1628	-1.7679290336197102
1629	-1.6226957738942263
1630	-1.612376614964362
1631	-1.7257297372257214
1632	-0.8813200797911651
1633	-0.153655320310656
1634	-0.3877651501693865
1635	-0.15684379231558754
1636	-0.17249697074026962
1637	-1.153639440629278
1638	-1.1924846098122115
1639	-1.4460447349721044
1640	-1.548333048425931
1641	-1.6213982485886653
1642	-1.7086217888412396
1643	-1.8374628210705914
1644	-0.4121259903323513
1645	-0.8665305068352837
1646	-0.6148059998562095
1647	-0.05275721845049714
1648	-0.4382446365455054
1649	-0.6673561428150567
1650	-1.308940859104858
1651	-1.4864666583645276
1652	-1.4678644363402702
1653	-1.3867575569718278
1654	-1.4509426035071644
1655	-1.6872780297181935
1656	-0.026097847471191055
1657	-0.456172258016906
1658	-0.1995133580514903
1659	-0.5117172342613098
1660	-0.27317996255360394
1661	-0.7645816510363566
1662	-0.8797860610939279
1663	-1.0859860409280608
1664	-0.8905853995871806
1665	-0.702244680061346
1666	-1.166267782897935
1667	-1.0314745219659018
1668	-0.18721868423760016
1669	0.2481121770085661
1670	-0.192693705202003
1671	-0.4907837181042773
1672	-0.33463985698080356
1673	-0.643607723943487
1674	-0.8217768057219064
1675	-0.8744902337544903
1676	-0.6232799406708672
1677	-0.615919430508689
1678	-0.6712858675722386
1679	-1.0214976634640482
1680	0.11160092088860855
1681	-0.15424769154581572
1682	-0.15290823009809307
1683	-0.4692654694523365
1684	-0.8017197020046467
1685	-0.6826458585396713
1686	-1.0568339837856615
1687	-0.7190850997464833
1688	-0.6416146178533189
1689	-0.22711758189700917
1690	-0.2855445631183892
1691	-0.37979366371309065
1692	-0.18163128028185158
1693	-0.04309733039822028
1694	-0.33087922565873806
1695	-0.4642181463579001
1696	-1.1641252390547256
1697	-0.8224518013436419
1698	-1.3425521083263419
1699	-1.2309133342353071
1700	-0.8943125285124232
1701	-0.4520325688343104
1702	-0.16463880330388667
1703	-0.04914401448192171
1704	-0.22335997234585545
1705	-0.3439394114554497
1706	-0.6092000049423031
1707	-1.2145343165427336
1708	-1.2060322747276828
1709	-1.3710915518706288
1710	-1.7067008490023614
1711	-1.1707492044157195
1712	-0.8193316468539049
1713	-0.2728021399080093
1714	-0.12322957390892716
1715	-0.015598575896681064
1716	-0.6208676618667457
1717	-0.5787049531158568
1718	-0.7675803731193688
1719	-1.384808784601375
1720	-1.8816259439626375
1721	-1.7770808168670258
1722	-1.7883357619468512
1723	-1.4990798134390746
1724	-0.832556102410901
1725	-0.6699316521490318
1726	-0.3185362736245168
1727	0.2855670630871804
