# Supplementary material for: Optimizing the design of spatial genomic studies
Source: Nat Commun. 2024 Jun 11;15:4987. doi: 10.1038/s41467-024-49174-4 (PMC11166654; doi:10.1038/s41467-024-49174-4)
Supplement: Supplementary file 4 — Source Data [file 41467_2024_49174_MOESM4_ESM.zip › data_source_files/figure3/spatial_coordinates.csv]

	x1	x2
0	-3.0	-3.0
1	-2.877551020408163	-3.0
2	-2.7551020408163267	-3.0
3	-2.63265306122449	-3.0
4	-2.510204081632653	-3.0
5	-2.387755102040816	-3.0
6	-2.2653061224489797	-3.0
7	-2.142857142857143	-3.0
8	-2.020408163265306	-3.0
9	-1.8979591836734695	-3.0
10	-1.7755102040816326	-3.0
11	-1.653061224489796	-3.0
12	-1.5306122448979593	-3.0
13	-1.4081632653061225	-3.0
14	-1.2857142857142858	-3.0
15	-1.163265306122449	-3.0
16	-1.0408163265306123	-3.0
17	-0.9183673469387754	-3.0
18	-0.795918367346939	-3.0
19	-0.6734693877551021	-3.0
20	-0.5510204081632653	-3.0
21	-0.4285714285714288	-3.0
22	-0.30612244897959195	-3.0
23	-0.18367346938775508	-3.0
24	-0.06122448979591866	-3.0
25	0.06122448979591821	-3.0
26	0.18367346938775508	-3.0
27	0.30612244897959195	-3.0
28	0.4285714285714284	-3.0
29	0.5510204081632653	-3.0
30	0.6734693877551021	-3.0
31	0.7959183673469385	-3.0
32	0.9183673469387754	-3.0
33	1.0408163265306118	-3.0
34	1.1632653061224492	-3.0
35	1.2857142857142856	-3.0
36	1.408163265306122	-3.0
37	1.5306122448979593	-3.0
38	1.6530612244897958	-3.0
39	1.7755102040816322	-3.0
40	1.8979591836734695	-3.0
41	2.020408163265306	-3.0
42	2.1428571428571423	-3.0
43	2.2653061224489797	-3.0
44	2.387755102040816	-3.0
45	2.5102040816326525	-3.0
46	2.63265306122449	-3.0
47	2.7551020408163263	-3.0
48	2.8775510204081627	-3.0
49	3.0	-3.0
50	-3.0	-2.877551020408163
51	-2.877551020408163	-2.877551020408163
52	-2.7551020408163267	-2.877551020408163
53	-2.63265306122449	-2.877551020408163
54	-2.510204081632653	-2.877551020408163
55	-2.387755102040816	-2.877551020408163
56	-2.2653061224489797	-2.877551020408163
57	-2.142857142857143	-2.877551020408163
58	-2.020408163265306	-2.877551020408163
59	-1.8979591836734695	-2.877551020408163
60	-1.7755102040816326	-2.877551020408163
61	-1.653061224489796	-2.877551020408163
62	-1.5306122448979593	-2.877551020408163
63	-1.4081632653061225	-2.877551020408163
64	-1.2857142857142858	-2.877551020408163
65	-1.163265306122449	-2.877551020408163
66	-1.0408163265306123	-2.877551020408163
67	-0.9183673469387754	-2.877551020408163
68	-0.795918367346939	-2.877551020408163
69	-0.6734693877551021	-2.877551020408163
70	-0.5510204081632653	-2.877551020408163
71	-0.4285714285714288	-2.877551020408163
72	-0.30612244897959195	-2.877551020408163
73	-0.18367346938775508	-2.877551020408163
74	-0.06122448979591866	-2.877551020408163
75	0.06122448979591821	-2.877551020408163
76	0.18367346938775508	-2.877551020408163
77	0.30612244897959195	-2.877551020408163
78	0.4285714285714284	-2.877551020408163
79	0.5510204081632653	-2.877551020408163
80	0.6734693877551021	-2.877551020408163
81	0.7959183673469385	-2.877551020408163
82	0.9183673469387754	-2.877551020408163
83	1.0408163265306118	-2.877551020408163
84	1.1632653061224492	-2.877551020408163
85	1.2857142857142856	-2.877551020408163
86	1.408163265306122	-2.877551020408163
87	1.5306122448979593	-2.877551020408163
88	1.6530612244897958	-2.877551020408163
89	1.7755102040816322	-2.877551020408163
90	1.8979591836734695	-2.877551020408163
91	2.020408163265306	-2.877551020408163
92	2.1428571428571423	-2.877551020408163
93	2.2653061224489797	-2.877551020408163
94	2.387755102040816	-2.877551020408163
95	2.5102040816326525	-2.877551020408163
96	2.63265306122449	-2.877551020408163
97	2.7551020408163263	-2.877551020408163
98	2.8775510204081627	-2.877551020408163
99	3.0	-2.877551020408163
100	-3.0	-2.7551020408163267
101	-2.877551020408163	-2.7551020408163267
102	-2.7551020408163267	-2.7551020408163267
103	-2.63265306122449	-2.7551020408163267
104	-2.510204081632653	-2.7551020408163267
105	-2.387755102040816	-2.7551020408163267
106	-2.2653061224489797	-2.7551020408163267
107	-2.142857142857143	-2.7551020408163267
108	-2.020408163265306	-2.7551020408163267
109	-1.8979591836734695	-2.7551020408163267
110	-1.7755102040816326	-2.7551020408163267
111	-1.653061224489796	-2.7551020408163267
112	-1.5306122448979593	-2.7551020408163267
113	-1.4081632653061225	-2.7551020408163267
114	-1.2857142857142858	-2.7551020408163267
115	-1.163265306122449	-2.7551020408163267
116	-1.0408163265306123	-2.7551020408163267
117	-0.9183673469387754	-2.7551020408163267
118	-0.795918367346939	-2.7551020408163267
119	-0.6734693877551021	-2.7551020408163267
120	-0.5510204081632653	-2.7551020408163267
121	-0.4285714285714288	-2.7551020408163267
122	-0.30612244897959195	-2.7551020408163267
123	-0.18367346938775508	-2.7551020408163267
124	-0.06122448979591866	-2.7551020408163267
125	0.06122448979591821	-2.7551020408163267
126	0.18367346938775508	-2.7551020408163267
127	0.30612244897959195	-2.7551020408163267
128	0.4285714285714284	-2.7551020408163267
129	0.5510204081632653	-2.7551020408163267
130	0.6734693877551021	-2.7551020408163267
131	0.7959183673469385	-2.7551020408163267
132	0.9183673469387754	-2.7551020408163267
133	1.0408163265306118	-2.7551020408163267
134	1.1632653061224492	-2.7551020408163267
135	1.2857142857142856	-2.7551020408163267
136	1.408163265306122	-2.7551020408163267
137	1.5306122448979593	-2.7551020408163267
138	1.6530612244897958	-2.7551020408163267
139	1.7755102040816322	-2.7551020408163267
140	1.8979591836734695	-2.7551020408163267
141	2.020408163265306	-2.7551020408163267
142	2.1428571428571423	-2.7551020408163267
143	2.2653061224489797	-2.7551020408163267
144	2.387755102040816	-2.7551020408163267
145	2.5102040816326525	-2.7551020408163267
146	2.63265306122449	-2.7551020408163267
147	2.7551020408163263	-2.7551020408163267
148	2.8775510204081627	-2.7551020408163267
149	3.0	-2.7551020408163267
150	-3.0	-2.63265306122449
151	-2.877551020408163	-2.63265306122449
152	-2.7551020408163267	-2.63265306122449
153	-2.63265306122449	-2.63265306122449
154	-2.510204081632653	-2.63265306122449
155	-2.387755102040816	-2.63265306122449
156	-2.2653061224489797	-2.63265306122449
157	-2.142857142857143	-2.63265306122449
158	-2.020408163265306	-2.63265306122449
159	-1.8979591836734695	-2.63265306122449
160	-1.7755102040816326	-2.63265306122449
161	-1.653061224489796	-2.63265306122449
162	-1.5306122448979593	-2.63265306122449
163	-1.4081632653061225	-2.63265306122449
164	-1.2857142857142858	-2.63265306122449
165	-1.163265306122449	-2.63265306122449
166	-1.0408163265306123	-2.63265306122449
167	-0.9183673469387754	-2.63265306122449
168	-0.795918367346939	-2.63265306122449
169	-0.6734693877551021	-2.63265306122449
170	-0.5510204081632653	-2.63265306122449
171	-0.4285714285714288	-2.63265306122449
172	-0.30612244897959195	-2.63265306122449
173	-0.18367346938775508	-2.63265306122449
174	-0.06122448979591866	-2.63265306122449
175	0.06122448979591821	-2.63265306122449
176	0.18367346938775508	-2.63265306122449
177	0.30612244897959195	-2.63265306122449
178	0.4285714285714284	-2.63265306122449
179	0.5510204081632653	-2.63265306122449
180	0.6734693877551021	-2.63265306122449
181	0.7959183673469385	-2.63265306122449
182	0.9183673469387754	-2.63265306122449
183	1.0408163265306118	-2.63265306122449
184	1.1632653061224492	-2.63265306122449
185	1.2857142857142856	-2.63265306122449
186	1.408163265306122	-2.63265306122449
187	1.5306122448979593	-2.63265306122449
188	1.6530612244897958	-2.63265306122449
189	1.7755102040816322	-2.63265306122449
190	1.8979591836734695	-2.63265306122449
191	2.020408163265306	-2.63265306122449
192	2.1428571428571423	-2.63265306122449
193	2.2653061224489797	-2.63265306122449
194	2.387755102040816	-2.63265306122449
195	2.5102040816326525	-2.63265306122449
196	2.63265306122449	-2.63265306122449
197	2.7551020408163263	-2.63265306122449
198	2.8775510204081627	-2.63265306122449
199	3.0	-2.63265306122449
200	-3.0	-2.510204081632653
201	-2.877551020408163	-2.510204081632653
202	-2.7551020408163267	-2.510204081632653
203	-2.63265306122449	-2.510204081632653
204	-2.510204081632653	-2.510204081632653
205	-2.387755102040816	-2.510204081632653
206	-2.2653061224489797	-2.510204081632653
207	-2.142857142857143	-2.510204081632653
208	-2.020408163265306	-2.510204081632653
209	-1.8979591836734695	-2.510204081632653
210	-1.7755102040816326	-2.510204081632653
211	-1.653061224489796	-2.510204081632653
212	-1.5306122448979593	-2.510204081632653
213	-1.4081632653061225	-2.510204081632653
214	-1.2857142857142858	-2.510204081632653
215	-1.163265306122449	-2.510204081632653
216	-1.0408163265306123	-2.510204081632653
217	-0.9183673469387754	-2.510204081632653
218	-0.795918367346939	-2.510204081632653
219	-0.6734693877551021	-2.510204081632653
220	-0.5510204081632653	-2.510204081632653
221	-0.4285714285714288	-2.510204081632653
222	-0.30612244897959195	-2.510204081632653
223	-0.18367346938775508	-2.510204081632653
224	-0.06122448979591866	-2.510204081632653
225	0.06122448979591821	-2.510204081632653
226	0.18367346938775508	-2.510204081632653
227	0.30612244897959195	-2.510204081632653
228	0.4285714285714284	-2.510204081632653
229	0.5510204081632653	-2.510204081632653
230	0.6734693877551021	-2.510204081632653
231	0.7959183673469385	-2.510204081632653
232	0.9183673469387754	-2.510204081632653
233	1.0408163265306118	-2.510204081632653
234	1.1632653061224492	-2.510204081632653
235	1.2857142857142856	-2.510204081632653
236	1.408163265306122	-2.510204081632653
237	1.5306122448979593	-2.510204081632653
238	1.6530612244897958	-2.510204081632653
239	1.7755102040816322	-2.510204081632653
240	1.8979591836734695	-2.510204081632653
241	2.020408163265306	-2.510204081632653
242	2.1428571428571423	-2.510204081632653
243	2.2653061224489797	-2.510204081632653
244	2.387755102040816	-2.510204081632653
245	2.5102040816326525	-2.510204081632653
246	2.63265306122449	-2.510204081632653
247	2.7551020408163263	-2.510204081632653
248	2.8775510204081627	-2.510204081632653
249	3.0	-2.510204081632653
250	-3.0	-2.387755102040816
251	-2.877551020408163	-2.387755102040816
252	-2.7551020408163267	-2.387755102040816
253	-2.63265306122449	-2.387755102040816
254	-2.510204081632653	-2.387755102040816
255	-2.387755102040816	-2.387755102040816
256	-2.2653061224489797	-2.387755102040816
257	-2.142857142857143	-2.387755102040816
258	-2.020408163265306	-2.387755102040816
259	-1.8979591836734695	-2.387755102040816
260	-1.7755102040816326	-2.387755102040816
261	-1.653061224489796	-2.387755102040816
262	-1.5306122448979593	-2.387755102040816
263	-1.4081632653061225	-2.387755102040816
264	-1.2857142857142858	-2.387755102040816
265	-1.163265306122449	-2.387755102040816
266	-1.0408163265306123	-2.387755102040816
267	-0.9183673469387754	-2.387755102040816
268	-0.795918367346939	-2.387755102040816
269	-0.6734693877551021	-2.387755102040816
270	-0.5510204081632653	-2.387755102040816
271	-0.4285714285714288	-2.387755102040816
272	-0.30612244897959195	-2.387755102040816
273	-0.18367346938775508	-2.387755102040816
274	-0.06122448979591866	-2.387755102040816
275	0.06122448979591821	-2.387755102040816
276	0.18367346938775508	-2.387755102040816
277	0.30612244897959195	-2.387755102040816
278	0.4285714285714284	-2.387755102040816
279	0.5510204081632653	-2.387755102040816
280	0.6734693877551021	-2.387755102040816
281	0.7959183673469385	-2.387755102040816
282	0.9183673469387754	-2.387755102040816
283	1.0408163265306118	-2.387755102040816
284	1.1632653061224492	-2.387755102040816
285	1.2857142857142856	-2.387755102040816
286	1.408163265306122	-2.387755102040816
287	1.5306122448979593	-2.387755102040816
288	1.6530612244897958	-2.387755102040816
289	1.7755102040816322	-2.387755102040816
290	1.8979591836734695	-2.387755102040816
291	2.020408163265306	-2.387755102040816
292	2.1428571428571423	-2.387755102040816
293	2.2653061224489797	-2.387755102040816
294	2.387755102040816	-2.387755102040816
295	2.5102040816326525	-2.387755102040816
296	2.63265306122449	-2.387755102040816
297	2.7551020408163263	-2.387755102040816
298	2.8775510204081627	-2.387755102040816
299	3.0	-2.387755102040816
300	-3.0	-2.2653061224489797
301	-2.877551020408163	-2.2653061224489797
302	-2.7551020408163267	-2.2653061224489797
303	-2.63265306122449	-2.2653061224489797
304	-2.510204081632653	-2.2653061224489797
305	-2.387755102040816	-2.2653061224489797
306	-2.2653061224489797	-2.2653061224489797
307	-2.142857142857143	-2.2653061224489797
308	-2.020408163265306	-2.2653061224489797
309	-1.8979591836734695	-2.2653061224489797
310	-1.7755102040816326	-2.2653061224489797
311	-1.653061224489796	-2.2653061224489797
312	-1.5306122448979593	-2.2653061224489797
313	-1.4081632653061225	-2.2653061224489797
314	-1.2857142857142858	-2.2653061224489797
315	-1.163265306122449	-2.2653061224489797
316	-1.0408163265306123	-2.2653061224489797
317	-0.9183673469387754	-2.2653061224489797
318	-0.795918367346939	-2.2653061224489797
319	-0.6734693877551021	-2.2653061224489797
320	-0.5510204081632653	-2.2653061224489797
321	-0.4285714285714288	-2.2653061224489797
322	-0.30612244897959195	-2.2653061224489797
323	-0.18367346938775508	-2.2653061224489797
324	-0.06122448979591866	-2.2653061224489797
325	0.06122448979591821	-2.2653061224489797
326	0.18367346938775508	-2.2653061224489797
327	0.30612244897959195	-2.2653061224489797
328	0.4285714285714284	-2.2653061224489797
329	0.5510204081632653	-2.2653061224489797
330	0.6734693877551021	-2.2653061224489797
331	0.7959183673469385	-2.2653061224489797
332	0.9183673469387754	-2.2653061224489797
333	1.0408163265306118	-2.2653061224489797
334	1.1632653061224492	-2.2653061224489797
335	1.2857142857142856	-2.2653061224489797
336	1.408163265306122	-2.2653061224489797
337	1.5306122448979593	-2.2653061224489797
338	1.6530612244897958	-2.2653061224489797
339	1.7755102040816322	-2.2653061224489797
340	1.8979591836734695	-2.2653061224489797
341	2.020408163265306	-2.2653061224489797
342	2.1428571428571423	-2.2653061224489797
343	2.2653061224489797	-2.2653061224489797
344	2.387755102040816	-2.2653061224489797
345	2.5102040816326525	-2.2653061224489797
346	2.63265306122449	-2.2653061224489797
347	2.7551020408163263	-2.2653061224489797
348	2.8775510204081627	-2.2653061224489797
349	3.0	-2.2653061224489797
350	-3.0	-2.142857142857143
351	-2.877551020408163	-2.142857142857143
352	-2.7551020408163267	-2.142857142857143
353	-2.63265306122449	-2.142857142857143
354	-2.510204081632653	-2.142857142857143
355	-2.387755102040816	-2.142857142857143
356	-2.2653061224489797	-2.142857142857143
357	-2.142857142857143	-2.142857142857143
358	-2.020408163265306	-2.142857142857143
359	-1.8979591836734695	-2.142857142857143
360	-1.7755102040816326	-2.142857142857143
361	-1.653061224489796	-2.142857142857143
362	-1.5306122448979593	-2.142857142857143
363	-1.4081632653061225	-2.142857142857143
364	-1.2857142857142858	-2.142857142857143
365	-1.163265306122449	-2.142857142857143
366	-1.0408163265306123	-2.142857142857143
367	-0.9183673469387754	-2.142857142857143
368	-0.795918367346939	-2.142857142857143
369	-0.6734693877551021	-2.142857142857143
370	-0.5510204081632653	-2.142857142857143
371	-0.4285714285714288	-2.142857142857143
372	-0.30612244897959195	-2.142857142857143
373	-0.18367346938775508	-2.142857142857143
374	-0.06122448979591866	-2.142857142857143
375	0.06122448979591821	-2.142857142857143
376	0.18367346938775508	-2.142857142857143
377	0.30612244897959195	-2.142857142857143
378	0.4285714285714284	-2.142857142857143
379	0.5510204081632653	-2.142857142857143
380	0.6734693877551021	-2.142857142857143
381	0.7959183673469385	-2.142857142857143
382	0.9183673469387754	-2.142857142857143
383	1.0408163265306118	-2.142857142857143
384	1.1632653061224492	-2.142857142857143
385	1.2857142857142856	-2.142857142857143
386	1.408163265306122	-2.142857142857143
387	1.5306122448979593	-2.142857142857143
388	1.6530612244897958	-2.142857142857143
389	1.7755102040816322	-2.142857142857143
390	1.8979591836734695	-2.142857142857143
391	2.020408163265306	-2.142857142857143
392	2.1428571428571423	-2.142857142857143
393	2.2653061224489797	-2.142857142857143
394	2.387755102040816	-2.142857142857143
395	2.5102040816326525	-2.142857142857143
396	2.63265306122449	-2.142857142857143
397	2.7551020408163263	-2.142857142857143
398	2.8775510204081627	-2.142857142857143
399	3.0	-2.142857142857143
400	-3.0	-2.020408163265306
401	-2.877551020408163	-2.020408163265306
402	-2.7551020408163267	-2.020408163265306
403	-2.63265306122449	-2.020408163265306
404	-2.510204081632653	-2.020408163265306
405	-2.387755102040816	-2.020408163265306
406	-2.2653061224489797	-2.020408163265306
407	-2.142857142857143	-2.020408163265306
408	-2.020408163265306	-2.020408163265306
409	-1.8979591836734695	-2.020408163265306
410	-1.7755102040816326	-2.020408163265306
411	-1.653061224489796	-2.020408163265306
412	-1.5306122448979593	-2.020408163265306
413	-1.4081632653061225	-2.020408163265306
414	-1.2857142857142858	-2.020408163265306
415	-1.163265306122449	-2.020408163265306
416	-1.0408163265306123	-2.020408163265306
417	-0.9183673469387754	-2.020408163265306
418	-0.795918367346939	-2.020408163265306
419	-0.6734693877551021	-2.020408163265306
420	-0.5510204081632653	-2.020408163265306
421	-0.4285714285714288	-2.020408163265306
422	-0.30612244897959195	-2.020408163265306
423	-0.18367346938775508	-2.020408163265306
424	-0.06122448979591866	-2.020408163265306
425	0.06122448979591821	-2.020408163265306
426	0.18367346938775508	-2.020408163265306
427	0.30612244897959195	-2.020408163265306
428	0.4285714285714284	-2.020408163265306
429	0.5510204081632653	-2.020408163265306
430	0.6734693877551021	-2.020408163265306
431	0.7959183673469385	-2.020408163265306
432	0.9183673469387754	-2.020408163265306
433	1.0408163265306118	-2.020408163265306
434	1.1632653061224492	-2.020408163265306
435	1.2857142857142856	-2.020408163265306
436	1.408163265306122	-2.020408163265306
437	1.5306122448979593	-2.020408163265306
438	1.6530612244897958	-2.020408163265306
439	1.7755102040816322	-2.020408163265306
440	1.8979591836734695	-2.020408163265306
441	2.020408163265306	-2.020408163265306
442	2.1428571428571423	-2.020408163265306
443	2.2653061224489797	-2.020408163265306
444	2.387755102040816	-2.020408163265306
445	2.5102040816326525	-2.020408163265306
446	2.63265306122449	-2.020408163265306
447	2.7551020408163263	-2.020408163265306
448	2.8775510204081627	-2.020408163265306
449	3.0	-2.020408163265306
450	-3.0	-1.8979591836734695
451	-2.877551020408163	-1.8979591836734695
452	-2.7551020408163267	-1.8979591836734695
453	-2.63265306122449	-1.8979591836734695
454	-2.510204081632653	-1.8979591836734695
455	-2.387755102040816	-1.8979591836734695
456	-2.2653061224489797	-1.8979591836734695
457	-2.142857142857143	-1.8979591836734695
458	-2.020408163265306	-1.8979591836734695
459	-1.8979591836734695	-1.8979591836734695
460	-1.7755102040816326	-1.8979591836734695
461	-1.653061224489796	-1.8979591836734695
462	-1.5306122448979593	-1.8979591836734695
463	-1.4081632653061225	-1.8979591836734695
464	-1.2857142857142858	-1.8979591836734695
465	-1.163265306122449	-1.8979591836734695
466	-1.0408163265306123	-1.8979591836734695
467	-0.9183673469387754	-1.8979591836734695
468	-0.795918367346939	-1.8979591836734695
469	-0.6734693877551021	-1.8979591836734695
470	-0.5510204081632653	-1.8979591836734695
471	-0.4285714285714288	-1.8979591836734695
472	-0.30612244897959195	-1.8979591836734695
473	-0.18367346938775508	-1.8979591836734695
474	-0.06122448979591866	-1.8979591836734695
475	0.06122448979591821	-1.8979591836734695
476	0.18367346938775508	-1.8979591836734695
477	0.30612244897959195	-1.8979591836734695
478	0.4285714285714284	-1.8979591836734695
479	0.5510204081632653	-1.8979591836734695
480	0.6734693877551021	-1.8979591836734695
481	0.7959183673469385	-1.8979591836734695
482	0.9183673469387754	-1.8979591836734695
483	1.0408163265306118	-1.8979591836734695
484	1.1632653061224492	-1.8979591836734695
485	1.2857142857142856	-1.8979591836734695
486	1.408163265306122	-1.8979591836734695
487	1.5306122448979593	-1.8979591836734695
488	1.6530612244897958	-1.8979591836734695
489	1.7755102040816322	-1.8979591836734695
490	1.8979591836734695	-1.8979591836734695
491	2.020408163265306	-1.8979591836734695
492	2.1428571428571423	-1.8979591836734695
493	2.2653061224489797	-1.8979591836734695
494	2.387755102040816	-1.8979591836734695
495	2.5102040816326525	-1.8979591836734695
496	2.63265306122449	-1.8979591836734695
497	2.7551020408163263	-1.8979591836734695
498	2.8775510204081627	-1.8979591836734695
499	3.0	-1.8979591836734695
500	-3.0	-1.7755102040816326
501	-2.877551020408163	-1.7755102040816326
502	-2.7551020408163267	-1.7755102040816326
503	-2.63265306122449	-1.7755102040816326
504	-2.510204081632653	-1.7755102040816326
505	-2.387755102040816	-1.7755102040816326
506	-2.2653061224489797	-1.7755102040816326
507	-2.142857142857143	-1.7755102040816326
508	-2.020408163265306	-1.7755102040816326
509	-1.8979591836734695	-1.7755102040816326
510	-1.7755102040816326	-1.7755102040816326
511	-1.653061224489796	-1.7755102040816326
512	-1.5306122448979593	-1.7755102040816326
513	-1.4081632653061225	-1.7755102040816326
514	-1.2857142857142858	-1.7755102040816326
515	-1.163265306122449	-1.7755102040816326
516	-1.0408163265306123	-1.7755102040816326
517	-0.9183673469387754	-1.7755102040816326
518	-0.795918367346939	-1.7755102040816326
519	-0.6734693877551021	-1.7755102040816326
520	-0.5510204081632653	-1.7755102040816326
521	-0.4285714285714288	-1.7755102040816326
522	-0.30612244897959195	-1.7755102040816326
523	-0.18367346938775508	-1.7755102040816326
524	-0.06122448979591866	-1.7755102040816326
525	0.06122448979591821	-1.7755102040816326
526	0.18367346938775508	-1.7755102040816326
527	0.30612244897959195	-1.7755102040816326
528	0.4285714285714284	-1.7755102040816326
529	0.5510204081632653	-1.7755102040816326
530	0.6734693877551021	-1.7755102040816326
531	0.7959183673469385	-1.7755102040816326
532	0.9183673469387754	-1.7755102040816326
533	1.0408163265306118	-1.7755102040816326
534	1.1632653061224492	-1.7755102040816326
535	1.2857142857142856	-1.7755102040816326
536	1.408163265306122	-1.7755102040816326
537	1.5306122448979593	-1.7755102040816326
538	1.6530612244897958	-1.7755102040816326
539	1.7755102040816322	-1.7755102040816326
540	1.8979591836734695	-1.7755102040816326
541	2.020408163265306	-1.7755102040816326
542	2.1428571428571423	-1.7755102040816326
543	2.2653061224489797	-1.7755102040816326
544	2.387755102040816	-1.7755102040816326
545	2.5102040816326525	-1.7755102040816326
546	2.63265306122449	-1.7755102040816326
547	2.7551020408163263	-1.7755102040816326
548	2.8775510204081627	-1.7755102040816326
549	3.0	-1.7755102040816326
550	-3.0	-1.653061224489796
551	-2.877551020408163	-1.653061224489796
552	-2.7551020408163267	-1.653061224489796
553	-2.63265306122449	-1.653061224489796
554	-2.510204081632653	-1.653061224489796
555	-2.387755102040816	-1.653061224489796
556	-2.2653061224489797	-1.653061224489796
557	-2.142857142857143	-1.653061224489796
558	-2.020408163265306	-1.653061224489796
559	-1.8979591836734695	-1.653061224489796
560	-1.7755102040816326	-1.653061224489796
561	-1.653061224489796	-1.653061224489796
562	-1.5306122448979593	-1.653061224489796
563	-1.4081632653061225	-1.653061224489796
564	-1.2857142857142858	-1.653061224489796
565	-1.163265306122449	-1.653061224489796
566	-1.0408163265306123	-1.653061224489796
567	-0.9183673469387754	-1.653061224489796
568	-0.795918367346939	-1.653061224489796
569	-0.6734693877551021	-1.653061224489796
570	-0.5510204081632653	-1.653061224489796
571	-0.4285714285714288	-1.653061224489796
572	-0.30612244897959195	-1.653061224489796
573	-0.18367346938775508	-1.653061224489796
574	-0.06122448979591866	-1.653061224489796
575	0.06122448979591821	-1.653061224489796
576	0.18367346938775508	-1.653061224489796
577	0.30612244897959195	-1.653061224489796
578	0.4285714285714284	-1.653061224489796
579	0.5510204081632653	-1.653061224489796
580	0.6734693877551021	-1.653061224489796
581	0.7959183673469385	-1.653061224489796
582	0.9183673469387754	-1.653061224489796
583	1.0408163265306118	-1.653061224489796
584	1.1632653061224492	-1.653061224489796
585	1.2857142857142856	-1.653061224489796
586	1.408163265306122	-1.653061224489796
587	1.5306122448979593	-1.653061224489796
588	1.6530612244897958	-1.653061224489796
589	1.7755102040816322	-1.653061224489796
590	1.8979591836734695	-1.653061224489796
591	2.020408163265306	-1.653061224489796
592	2.1428571428571423	-1.653061224489796
593	2.2653061224489797	-1.653061224489796
594	2.387755102040816	-1.653061224489796
595	2.5102040816326525	-1.653061224489796
596	2.63265306122449	-1.653061224489796
597	2.7551020408163263	-1.653061224489796
598	2.8775510204081627	-1.653061224489796
599	3.0	-1.653061224489796
600	-3.0	-1.5306122448979593
601	-2.877551020408163	-1.5306122448979593
602	-2.7551020408163267	-1.5306122448979593
603	-2.63265306122449	-1.5306122448979593
604	-2.510204081632653	-1.5306122448979593
605	-2.387755102040816	-1.5306122448979593
606	-2.2653061224489797	-1.5306122448979593
607	-2.142857142857143	-1.5306122448979593
608	-2.020408163265306	-1.5306122448979593
609	-1.8979591836734695	-1.5306122448979593
610	-1.7755102040816326	-1.5306122448979593
611	-1.653061224489796	-1.5306122448979593
612	-1.5306122448979593	-1.5306122448979593
613	-1.4081632653061225	-1.5306122448979593
614	-1.2857142857142858	-1.5306122448979593
615	-1.163265306122449	-1.5306122448979593
616	-1.0408163265306123	-1.5306122448979593
617	-0.9183673469387754	-1.5306122448979593
618	-0.795918367346939	-1.5306122448979593
619	-0.6734693877551021	-1.5306122448979593
620	-0.5510204081632653	-1.5306122448979593
621	-0.4285714285714288	-1.5306122448979593
622	-0.30612244897959195	-1.5306122448979593
623	-0.18367346938775508	-1.5306122448979593
624	-0.06122448979591866	-1.5306122448979593
625	0.06122448979591821	-1.5306122448979593
626	0.18367346938775508	-1.5306122448979593
627	0.30612244897959195	-1.5306122448979593
628	0.4285714285714284	-1.5306122448979593
629	0.5510204081632653	-1.5306122448979593
630	0.6734693877551021	-1.5306122448979593
631	0.7959183673469385	-1.5306122448979593
632	0.9183673469387754	-1.5306122448979593
633	1.0408163265306118	-1.5306122448979593
634	1.1632653061224492	-1.5306122448979593
635	1.2857142857142856	-1.5306122448979593
636	1.408163265306122	-1.5306122448979593
637	1.5306122448979593	-1.5306122448979593
638	1.6530612244897958	-1.5306122448979593
639	1.7755102040816322	-1.5306122448979593
640	1.8979591836734695	-1.5306122448979593
641	2.020408163265306	-1.5306122448979593
642	2.1428571428571423	-1.5306122448979593
643	2.2653061224489797	-1.5306122448979593
644	2.387755102040816	-1.5306122448979593
645	2.5102040816326525	-1.5306122448979593
646	2.63265306122449	-1.5306122448979593
647	2.7551020408163263	-1.5306122448979593
648	2.8775510204081627	-1.5306122448979593
649	3.0	-1.5306122448979593
650	-3.0	-1.4081632653061225
651	-2.877551020408163	-1.4081632653061225
652	-2.7551020408163267	-1.4081632653061225
653	-2.63265306122449	-1.4081632653061225
654	-2.510204081632653	-1.4081632653061225
655	-2.387755102040816	-1.4081632653061225
656	-2.2653061224489797	-1.4081632653061225
657	-2.142857142857143	-1.4081632653061225
658	-2.020408163265306	-1.4081632653061225
659	-1.8979591836734695	-1.4081632653061225
660	-1.7755102040816326	-1.4081632653061225
661	-1.653061224489796	-1.4081632653061225
662	-1.5306122448979593	-1.4081632653061225
663	-1.4081632653061225	-1.4081632653061225
664	-1.2857142857142858	-1.4081632653061225
665	-1.163265306122449	-1.4081632653061225
666	-1.0408163265306123	-1.4081632653061225
667	-0.9183673469387754	-1.4081632653061225
668	-0.795918367346939	-1.4081632653061225
669	-0.6734693877551021	-1.4081632653061225
670	-0.5510204081632653	-1.4081632653061225
671	-0.4285714285714288	-1.4081632653061225
672	-0.30612244897959195	-1.4081632653061225
673	-0.18367346938775508	-1.4081632653061225
674	-0.06122448979591866	-1.4081632653061225
675	0.06122448979591821	-1.4081632653061225
676	0.18367346938775508	-1.4081632653061225
677	0.30612244897959195	-1.4081632653061225
678	0.4285714285714284	-1.4081632653061225
679	0.5510204081632653	-1.4081632653061225
680	0.6734693877551021	-1.4081632653061225
681	0.7959183673469385	-1.4081632653061225
682	0.9183673469387754	-1.4081632653061225
683	1.0408163265306118	-1.4081632653061225
684	1.1632653061224492	-1.4081632653061225
685	1.2857142857142856	-1.4081632653061225
686	1.408163265306122	-1.4081632653061225
687	1.5306122448979593	-1.4081632653061225
688	1.6530612244897958	-1.4081632653061225
689	1.7755102040816322	-1.4081632653061225
690	1.8979591836734695	-1.4081632653061225
691	2.020408163265306	-1.4081632653061225
692	2.1428571428571423	-1.4081632653061225
693	2.2653061224489797	-1.4081632653061225
694	2.387755102040816	-1.4081632653061225
695	2.5102040816326525	-1.4081632653061225
696	2.63265306122449	-1.4081632653061225
697	2.7551020408163263	-1.4081632653061225
698	2.8775510204081627	-1.4081632653061225
699	3.0	-1.4081632653061225
700	-3.0	-1.2857142857142858
701	-2.877551020408163	-1.2857142857142858
702	-2.7551020408163267	-1.2857142857142858
703	-2.63265306122449	-1.2857142857142858
704	-2.510204081632653	-1.2857142857142858
705	-2.387755102040816	-1.2857142857142858
706	-2.2653061224489797	-1.2857142857142858
707	-2.142857142857143	-1.2857142857142858
708	-2.020408163265306	-1.2857142857142858
709	-1.8979591836734695	-1.2857142857142858
710	-1.7755102040816326	-1.2857142857142858
711	-1.653061224489796	-1.2857142857142858
712	-1.5306122448979593	-1.2857142857142858
713	-1.4081632653061225	-1.2857142857142858
714	-1.2857142857142858	-1.2857142857142858
715	-1.163265306122449	-1.2857142857142858
716	-1.0408163265306123	-1.2857142857142858
717	-0.9183673469387754	-1.2857142857142858
718	-0.795918367346939	-1.2857142857142858
719	-0.6734693877551021	-1.2857142857142858
720	-0.5510204081632653	-1.2857142857142858
721	-0.4285714285714288	-1.2857142857142858
722	-0.30612244897959195	-1.2857142857142858
723	-0.18367346938775508	-1.2857142857142858
724	-0.06122448979591866	-1.2857142857142858
725	0.06122448979591821	-1.2857142857142858
726	0.18367346938775508	-1.2857142857142858
727	0.30612244897959195	-1.2857142857142858
728	0.4285714285714284	-1.2857142857142858
729	0.5510204081632653	-1.2857142857142858
730	0.6734693877551021	-1.2857142857142858
731	0.7959183673469385	-1.2857142857142858
732	0.9183673469387754	-1.2857142857142858
733	1.0408163265306118	-1.2857142857142858
734	1.1632653061224492	-1.2857142857142858
735	1.2857142857142856	-1.2857142857142858
736	1.408163265306122	-1.2857142857142858
737	1.5306122448979593	-1.2857142857142858
738	1.6530612244897958	-1.2857142857142858
739	1.7755102040816322	-1.2857142857142858
740	1.8979591836734695	-1.2857142857142858
741	2.020408163265306	-1.2857142857142858
742	2.1428571428571423	-1.2857142857142858
743	2.2653061224489797	-1.2857142857142858
744	2.387755102040816	-1.2857142857142858
745	2.5102040816326525	-1.2857142857142858
746	2.63265306122449	-1.2857142857142858
747	2.7551020408163263	-1.2857142857142858
748	2.8775510204081627	-1.2857142857142858
749	3.0	-1.2857142857142858
750	-3.0	-1.163265306122449
751	-2.877551020408163	-1.163265306122449
752	-2.7551020408163267	-1.163265306122449
753	-2.63265306122449	-1.163265306122449
754	-2.510204081632653	-1.163265306122449
755	-2.387755102040816	-1.163265306122449
756	-2.2653061224489797	-1.163265306122449
757	-2.142857142857143	-1.163265306122449
758	-2.020408163265306	-1.163265306122449
759	-1.8979591836734695	-1.163265306122449
760	-1.7755102040816326	-1.163265306122449
761	-1.653061224489796	-1.163265306122449
762	-1.5306122448979593	-1.163265306122449
763	-1.4081632653061225	-1.163265306122449
764	-1.2857142857142858	-1.163265306122449
765	-1.163265306122449	-1.163265306122449
766	-1.0408163265306123	-1.163265306122449
767	-0.9183673469387754	-1.163265306122449
768	-0.795918367346939	-1.163265306122449
769	-0.6734693877551021	-1.163265306122449
770	-0.5510204081632653	-1.163265306122449
771	-0.4285714285714288	-1.163265306122449
772	-0.30612244897959195	-1.163265306122449
773	-0.18367346938775508	-1.163265306122449
774	-0.06122448979591866	-1.163265306122449
775	0.06122448979591821	-1.163265306122449
776	0.18367346938775508	-1.163265306122449
777	0.30612244897959195	-1.163265306122449
778	0.4285714285714284	-1.163265306122449
779	0.5510204081632653	-1.163265306122449
780	0.6734693877551021	-1.163265306122449
781	0.7959183673469385	-1.163265306122449
782	0.9183673469387754	-1.163265306122449
783	1.0408163265306118	-1.163265306122449
784	1.1632653061224492	-1.163265306122449
785	1.2857142857142856	-1.163265306122449
786	1.408163265306122	-1.163265306122449
787	1.5306122448979593	-1.163265306122449
788	1.6530612244897958	-1.163265306122449
789	1.7755102040816322	-1.163265306122449
790	1.8979591836734695	-1.163265306122449
791	2.020408163265306	-1.163265306122449
792	2.1428571428571423	-1.163265306122449
793	2.2653061224489797	-1.163265306122449
794	2.387755102040816	-1.163265306122449
795	2.5102040816326525	-1.163265306122449
796	2.63265306122449	-1.163265306122449
797	2.7551020408163263	-1.163265306122449
798	2.8775510204081627	-1.163265306122449
799	3.0	-1.163265306122449
800	-3.0	-1.0408163265306123
801	-2.877551020408163	-1.0408163265306123
802	-2.7551020408163267	-1.0408163265306123
803	-2.63265306122449	-1.0408163265306123
804	-2.510204081632653	-1.0408163265306123
805	-2.387755102040816	-1.0408163265306123
806	-2.2653061224489797	-1.0408163265306123
807	-2.142857142857143	-1.0408163265306123
808	-2.020408163265306	-1.0408163265306123
809	-1.8979591836734695	-1.0408163265306123
810	-1.7755102040816326	-1.0408163265306123
811	-1.653061224489796	-1.0408163265306123
812	-1.5306122448979593	-1.0408163265306123
813	-1.4081632653061225	-1.0408163265306123
814	-1.2857142857142858	-1.0408163265306123
815	-1.163265306122449	-1.0408163265306123
816	-1.0408163265306123	-1.0408163265306123
817	-0.9183673469387754	-1.0408163265306123
818	-0.795918367346939	-1.0408163265306123
819	-0.6734693877551021	-1.0408163265306123
820	-0.5510204081632653	-1.0408163265306123
821	-0.4285714285714288	-1.0408163265306123
822	-0.30612244897959195	-1.0408163265306123
823	-0.18367346938775508	-1.0408163265306123
824	-0.06122448979591866	-1.0408163265306123
825	0.06122448979591821	-1.0408163265306123
826	0.18367346938775508	-1.0408163265306123
827	0.30612244897959195	-1.0408163265306123
828	0.4285714285714284	-1.0408163265306123
829	0.5510204081632653	-1.0408163265306123
830	0.6734693877551021	-1.0408163265306123
831	0.7959183673469385	-1.0408163265306123
832	0.9183673469387754	-1.0408163265306123
833	1.0408163265306118	-1.0408163265306123
834	1.1632653061224492	-1.0408163265306123
835	1.2857142857142856	-1.0408163265306123
836	1.408163265306122	-1.0408163265306123
837	1.5306122448979593	-1.0408163265306123
838	1.6530612244897958	-1.0408163265306123
839	1.7755102040816322	-1.0408163265306123
840	1.8979591836734695	-1.0408163265306123
841	2.020408163265306	-1.0408163265306123
842	2.1428571428571423	-1.0408163265306123
843	2.2653061224489797	-1.0408163265306123
844	2.387755102040816	-1.0408163265306123
845	2.5102040816326525	-1.0408163265306123
846	2.63265306122449	-1.0408163265306123
847	2.7551020408163263	-1.0408163265306123
848	2.8775510204081627	-1.0408163265306123
849	3.0	-1.0408163265306123
850	-3.0	-0.9183673469387754
851	-2.877551020408163	-0.9183673469387754
852	-2.7551020408163267	-0.9183673469387754
853	-2.63265306122449	-0.9183673469387754
854	-2.510204081632653	-0.9183673469387754
855	-2.387755102040816	-0.9183673469387754
856	-2.2653061224489797	-0.9183673469387754
857	-2.142857142857143	-0.9183673469387754
858	-2.020408163265306	-0.9183673469387754
859	-1.8979591836734695	-0.9183673469387754
860	-1.7755102040816326	-0.9183673469387754
861	-1.653061224489796	-0.9183673469387754
862	-1.5306122448979593	-0.9183673469387754
863	-1.4081632653061225	-0.9183673469387754
864	-1.2857142857142858	-0.9183673469387754
865	-1.163265306122449	-0.9183673469387754
866	-1.0408163265306123	-0.9183673469387754
867	-0.9183673469387754	-0.9183673469387754
868	-0.795918367346939	-0.9183673469387754
869	-0.6734693877551021	-0.9183673469387754
870	-0.5510204081632653	-0.9183673469387754
871	-0.4285714285714288	-0.9183673469387754
872	-0.30612244897959195	-0.9183673469387754
873	-0.18367346938775508	-0.9183673469387754
874	-0.06122448979591866	-0.9183673469387754
875	0.06122448979591821	-0.9183673469387754
876	0.18367346938775508	-0.9183673469387754
877	0.30612244897959195	-0.9183673469387754
878	0.4285714285714284	-0.9183673469387754
879	0.5510204081632653	-0.9183673469387754
880	0.6734693877551021	-0.9183673469387754
881	0.7959183673469385	-0.9183673469387754
882	0.9183673469387754	-0.9183673469387754
883	1.0408163265306118	-0.9183673469387754
884	1.1632653061224492	-0.9183673469387754
885	1.2857142857142856	-0.9183673469387754
886	1.408163265306122	-0.9183673469387754
887	1.5306122448979593	-0.9183673469387754
888	1.6530612244897958	-0.9183673469387754
889	1.7755102040816322	-0.9183673469387754
890	1.8979591836734695	-0.9183673469387754
891	2.020408163265306	-0.9183673469387754
892	2.1428571428571423	-0.9183673469387754
893	2.2653061224489797	-0.9183673469387754
894	2.387755102040816	-0.9183673469387754
895	2.5102040816326525	-0.9183673469387754
896	2.63265306122449	-0.9183673469387754
897	2.7551020408163263	-0.9183673469387754
898	2.8775510204081627	-0.9183673469387754
899	3.0	-0.9183673469387754
900	-3.0	-0.795918367346939
901	-2.877551020408163	-0.795918367346939
902	-2.7551020408163267	-0.795918367346939
903	-2.63265306122449	-0.795918367346939
904	-2.510204081632653	-0.795918367346939
905	-2.387755102040816	-0.795918367346939
906	-2.2653061224489797	-0.795918367346939
907	-2.142857142857143	-0.795918367346939
908	-2.020408163265306	-0.795918367346939
909	-1.8979591836734695	-0.795918367346939
910	-1.7755102040816326	-0.795918367346939
911	-1.653061224489796	-0.795918367346939
912	-1.5306122448979593	-0.795918367346939
913	-1.4081632653061225	-0.795918367346939
914	-1.2857142857142858	-0.795918367346939
915	-1.163265306122449	-0.795918367346939
916	-1.0408163265306123	-0.795918367346939
917	-0.9183673469387754	-0.795918367346939
918	-0.795918367346939	-0.795918367346939
919	-0.6734693877551021	-0.795918367346939
920	-0.5510204081632653	-0.795918367346939
921	-0.4285714285714288	-0.795918367346939
922	-0.30612244897959195	-0.795918367346939
923	-0.18367346938775508	-0.795918367346939
924	-0.06122448979591866	-0.795918367346939
925	0.06122448979591821	-0.795918367346939
926	0.18367346938775508	-0.795918367346939
927	0.30612244897959195	-0.795918367346939
928	0.4285714285714284	-0.795918367346939
929	0.5510204081632653	-0.795918367346939
930	0.6734693877551021	-0.795918367346939
931	0.7959183673469385	-0.795918367346939
932	0.9183673469387754	-0.795918367346939
933	1.0408163265306118	-0.795918367346939
934	1.1632653061224492	-0.795918367346939
935	1.2857142857142856	-0.795918367346939
936	1.408163265306122	-0.795918367346939
937	1.5306122448979593	-0.795918367346939
938	1.6530612244897958	-0.795918367346939
939	1.7755102040816322	-0.795918367346939
940	1.8979591836734695	-0.795918367346939
941	2.020408163265306	-0.795918367346939
942	2.1428571428571423	-0.795918367346939
943	2.2653061224489797	-0.795918367346939
944	2.387755102040816	-0.795918367346939
945	2.5102040816326525	-0.795918367346939
946	2.63265306122449	-0.795918367346939
947	2.7551020408163263	-0.795918367346939
948	2.8775510204081627	-0.795918367346939
949	3.0	-0.795918367346939
950	-3.0	-0.6734693877551021
951	-2.877551020408163	-0.6734693877551021
952	-2.7551020408163267	-0.6734693877551021
953	-2.63265306122449	-0.6734693877551021
954	-2.510204081632653	-0.6734693877551021
955	-2.387755102040816	-0.6734693877551021
956	-2.2653061224489797	-0.6734693877551021
957	-2.142857142857143	-0.6734693877551021
958	-2.020408163265306	-0.6734693877551021
959	-1.8979591836734695	-0.6734693877551021
960	-1.7755102040816326	-0.6734693877551021
961	-1.653061224489796	-0.6734693877551021
962	-1.5306122448979593	-0.6734693877551021
963	-1.4081632653061225	-0.6734693877551021
964	-1.2857142857142858	-0.6734693877551021
965	-1.163265306122449	-0.6734693877551021
966	-1.0408163265306123	-0.6734693877551021
967	-0.9183673469387754	-0.6734693877551021
968	-0.795918367346939	-0.6734693877551021
969	-0.6734693877551021	-0.6734693877551021
970	-0.5510204081632653	-0.6734693877551021
971	-0.4285714285714288	-0.6734693877551021
972	-0.30612244897959195	-0.6734693877551021
973	-0.18367346938775508	-0.6734693877551021
974	-0.06122448979591866	-0.6734693877551021
975	0.06122448979591821	-0.6734693877551021
976	0.18367346938775508	-0.6734693877551021
977	0.30612244897959195	-0.6734693877551021
978	0.4285714285714284	-0.6734693877551021
979	0.5510204081632653	-0.6734693877551021
980	0.6734693877551021	-0.6734693877551021
981	0.7959183673469385	-0.6734693877551021
982	0.9183673469387754	-0.6734693877551021
983	1.0408163265306118	-0.6734693877551021
984	1.1632653061224492	-0.6734693877551021
985	1.2857142857142856	-0.6734693877551021
986	1.408163265306122	-0.6734693877551021
987	1.5306122448979593	-0.6734693877551021
988	1.6530612244897958	-0.6734693877551021
989	1.7755102040816322	-0.6734693877551021
990	1.8979591836734695	-0.6734693877551021
991	2.020408163265306	-0.6734693877551021
992	2.1428571428571423	-0.6734693877551021
993	2.2653061224489797	-0.6734693877551021
994	2.387755102040816	-0.6734693877551021
995	2.5102040816326525	-0.6734693877551021
996	2.63265306122449	-0.6734693877551021
997	2.7551020408163263	-0.6734693877551021
998	2.8775510204081627	-0.6734693877551021
999	3.0	-0.6734693877551021
1000	-3.0	-0.5510204081632653
1001	-2.877551020408163	-0.5510204081632653
1002	-2.7551020408163267	-0.5510204081632653
1003	-2.63265306122449	-0.5510204081632653
1004	-2.510204081632653	-0.5510204081632653
1005	-2.387755102040816	-0.5510204081632653
1006	-2.2653061224489797	-0.5510204081632653
1007	-2.142857142857143	-0.5510204081632653
1008	-2.020408163265306	-0.5510204081632653
1009	-1.8979591836734695	-0.5510204081632653
1010	-1.7755102040816326	-0.5510204081632653
1011	-1.653061224489796	-0.5510204081632653
1012	-1.5306122448979593	-0.5510204081632653
1013	-1.4081632653061225	-0.5510204081632653
1014	-1.2857142857142858	-0.5510204081632653
1015	-1.163265306122449	-0.5510204081632653
1016	-1.0408163265306123	-0.5510204081632653
1017	-0.9183673469387754	-0.5510204081632653
1018	-0.795918367346939	-0.5510204081632653
1019	-0.6734693877551021	-0.5510204081632653
1020	-0.5510204081632653	-0.5510204081632653
1021	-0.4285714285714288	-0.5510204081632653
1022	-0.30612244897959195	-0.5510204081632653
1023	-0.18367346938775508	-0.5510204081632653
1024	-0.06122448979591866	-0.5510204081632653
1025	0.06122448979591821	-0.5510204081632653
1026	0.18367346938775508	-0.5510204081632653
1027	0.30612244897959195	-0.5510204081632653
1028	0.4285714285714284	-0.5510204081632653
1029	0.5510204081632653	-0.5510204081632653
1030	0.6734693877551021	-0.5510204081632653
1031	0.7959183673469385	-0.5510204081632653
1032	0.9183673469387754	-0.5510204081632653
1033	1.0408163265306118	-0.5510204081632653
1034	1.1632653061224492	-0.5510204081632653
1035	1.2857142857142856	-0.5510204081632653
1036	1.408163265306122	-0.5510204081632653
1037	1.5306122448979593	-0.5510204081632653
1038	1.6530612244897958	-0.5510204081632653
1039	1.7755102040816322	-0.5510204081632653
1040	1.8979591836734695	-0.5510204081632653
1041	2.020408163265306	-0.5510204081632653
1042	2.1428571428571423	-0.5510204081632653
1043	2.2653061224489797	-0.5510204081632653
1044	2.387755102040816	-0.5510204081632653
1045	2.5102040816326525	-0.5510204081632653
1046	2.63265306122449	-0.5510204081632653
1047	2.7551020408163263	-0.5510204081632653
1048	2.8775510204081627	-0.5510204081632653
1049	3.0	-0.5510204081632653
1050	-3.0	-0.4285714285714288
1051	-2.877551020408163	-0.4285714285714288
1052	-2.7551020408163267	-0.4285714285714288
1053	-2.63265306122449	-0.4285714285714288
1054	-2.510204081632653	-0.4285714285714288
1055	-2.387755102040816	-0.4285714285714288
1056	-2.2653061224489797	-0.4285714285714288
1057	-2.142857142857143	-0.4285714285714288
1058	-2.020408163265306	-0.4285714285714288
1059	-1.8979591836734695	-0.4285714285714288
1060	-1.7755102040816326	-0.4285714285714288
1061	-1.653061224489796	-0.4285714285714288
1062	-1.5306122448979593	-0.4285714285714288
1063	-1.4081632653061225	-0.4285714285714288
1064	-1.2857142857142858	-0.4285714285714288
1065	-1.163265306122449	-0.4285714285714288
1066	-1.0408163265306123	-0.4285714285714288
1067	-0.9183673469387754	-0.4285714285714288
1068	-0.795918367346939	-0.4285714285714288
1069	-0.6734693877551021	-0.4285714285714288
1070	-0.5510204081632653	-0.4285714285714288
1071	-0.4285714285714288	-0.4285714285714288
1072	-0.30612244897959195	-0.4285714285714288
1073	-0.18367346938775508	-0.4285714285714288
1074	-0.06122448979591866	-0.4285714285714288
1075	0.06122448979591821	-0.4285714285714288
1076	0.18367346938775508	-0.4285714285714288
1077	0.30612244897959195	-0.4285714285714288
1078	0.4285714285714284	-0.4285714285714288
1079	0.5510204081632653	-0.4285714285714288
1080	0.6734693877551021	-0.4285714285714288
1081	0.7959183673469385	-0.4285714285714288
1082	0.9183673469387754	-0.4285714285714288
1083	1.0408163265306118	-0.4285714285714288
1084	1.1632653061224492	-0.4285714285714288
1085	1.2857142857142856	-0.4285714285714288
1086	1.408163265306122	-0.4285714285714288
1087	1.5306122448979593	-0.4285714285714288
1088	1.6530612244897958	-0.4285714285714288
1089	1.7755102040816322	-0.4285714285714288
1090	1.8979591836734695	-0.4285714285714288
1091	2.020408163265306	-0.4285714285714288
1092	2.1428571428571423	-0.4285714285714288
1093	2.2653061224489797	-0.4285714285714288
1094	2.387755102040816	-0.4285714285714288
1095	2.5102040816326525	-0.4285714285714288
1096	2.63265306122449	-0.4285714285714288
1097	2.7551020408163263	-0.4285714285714288
1098	2.8775510204081627	-0.4285714285714288
1099	3.0	-0.4285714285714288
1100	-3.0	-0.30612244897959195
1101	-2.877551020408163	-0.30612244897959195
1102	-2.7551020408163267	-0.30612244897959195
1103	-2.63265306122449	-0.30612244897959195
1104	-2.510204081632653	-0.30612244897959195
1105	-2.387755102040816	-0.30612244897959195
1106	-2.2653061224489797	-0.30612244897959195
1107	-2.142857142857143	-0.30612244897959195
1108	-2.020408163265306	-0.30612244897959195
1109	-1.8979591836734695	-0.30612244897959195
1110	-1.7755102040816326	-0.30612244897959195
1111	-1.653061224489796	-0.30612244897959195
1112	-1.5306122448979593	-0.30612244897959195
1113	-1.4081632653061225	-0.30612244897959195
1114	-1.2857142857142858	-0.30612244897959195
1115	-1.163265306122449	-0.30612244897959195
1116	-1.0408163265306123	-0.30612244897959195
1117	-0.9183673469387754	-0.30612244897959195
1118	-0.795918367346939	-0.30612244897959195
1119	-0.6734693877551021	-0.30612244897959195
1120	-0.5510204081632653	-0.30612244897959195
1121	-0.4285714285714288	-0.30612244897959195
1122	-0.30612244897959195	-0.30612244897959195
1123	-0.18367346938775508	-0.30612244897959195
1124	-0.06122448979591866	-0.30612244897959195
1125	0.06122448979591821	-0.30612244897959195
1126	0.18367346938775508	-0.30612244897959195
1127	0.30612244897959195	-0.30612244897959195
1128	0.4285714285714284	-0.30612244897959195
1129	0.5510204081632653	-0.30612244897959195
1130	0.6734693877551021	-0.30612244897959195
1131	0.7959183673469385	-0.30612244897959195
1132	0.9183673469387754	-0.30612244897959195
1133	1.0408163265306118	-0.30612244897959195
1134	1.1632653061224492	-0.30612244897959195
1135	1.2857142857142856	-0.30612244897959195
1136	1.408163265306122	-0.30612244897959195
1137	1.5306122448979593	-0.30612244897959195
1138	1.6530612244897958	-0.30612244897959195
1139	1.7755102040816322	-0.30612244897959195
1140	1.8979591836734695	-0.30612244897959195
1141	2.020408163265306	-0.30612244897959195
1142	2.1428571428571423	-0.30612244897959195
1143	2.2653061224489797	-0.30612244897959195
1144	2.387755102040816	-0.30612244897959195
1145	2.5102040816326525	-0.30612244897959195
1146	2.63265306122449	-0.30612244897959195
1147	2.7551020408163263	-0.30612244897959195
1148	2.8775510204081627	-0.30612244897959195
1149	3.0	-0.30612244897959195
1150	-3.0	-0.18367346938775508
1151	-2.877551020408163	-0.18367346938775508
1152	-2.7551020408163267	-0.18367346938775508
1153	-2.63265306122449	-0.18367346938775508
1154	-2.510204081632653	-0.18367346938775508
1155	-2.387755102040816	-0.18367346938775508
1156	-2.2653061224489797	-0.18367346938775508
1157	-2.142857142857143	-0.18367346938775508
1158	-2.020408163265306	-0.18367346938775508
1159	-1.8979591836734695	-0.18367346938775508
1160	-1.7755102040816326	-0.18367346938775508
1161	-1.653061224489796	-0.18367346938775508
1162	-1.5306122448979593	-0.18367346938775508
1163	-1.4081632653061225	-0.18367346938775508
1164	-1.2857142857142858	-0.18367346938775508
1165	-1.163265306122449	-0.18367346938775508
1166	-1.0408163265306123	-0.18367346938775508
1167	-0.9183673469387754	-0.18367346938775508
1168	-0.795918367346939	-0.18367346938775508
1169	-0.6734693877551021	-0.18367346938775508
1170	-0.5510204081632653	-0.18367346938775508
1171	-0.4285714285714288	-0.18367346938775508
1172	-0.30612244897959195	-0.18367346938775508
1173	-0.18367346938775508	-0.18367346938775508
1174	-0.06122448979591866	-0.18367346938775508
1175	0.06122448979591821	-0.18367346938775508
1176	0.18367346938775508	-0.18367346938775508
1177	0.30612244897959195	-0.18367346938775508
1178	0.4285714285714284	-0.18367346938775508
1179	0.5510204081632653	-0.18367346938775508
1180	0.6734693877551021	-0.18367346938775508
1181	0.7959183673469385	-0.18367346938775508
1182	0.9183673469387754	-0.18367346938775508
1183	1.0408163265306118	-0.18367346938775508
1184	1.1632653061224492	-0.18367346938775508
1185	1.2857142857142856	-0.18367346938775508
1186	1.408163265306122	-0.18367346938775508
1187	1.5306122448979593	-0.18367346938775508
1188	1.6530612244897958	-0.18367346938775508
1189	1.7755102040816322	-0.18367346938775508
1190	1.8979591836734695	-0.18367346938775508
1191	2.020408163265306	-0.18367346938775508
1192	2.1428571428571423	-0.18367346938775508
1193	2.2653061224489797	-0.18367346938775508
1194	2.387755102040816	-0.18367346938775508
1195	2.5102040816326525	-0.18367346938775508
1196	2.63265306122449	-0.18367346938775508
1197	2.7551020408163263	-0.18367346938775508
1198	2.8775510204081627	-0.18367346938775508
1199	3.0	-0.18367346938775508
1200	-3.0	-0.06122448979591866
1201	-2.877551020408163	-0.06122448979591866
1202	-2.7551020408163267	-0.06122448979591866
1203	-2.63265306122449	-0.06122448979591866
1204	-2.510204081632653	-0.06122448979591866
1205	-2.387755102040816	-0.06122448979591866
1206	-2.2653061224489797	-0.06122448979591866
1207	-2.142857142857143	-0.06122448979591866
1208	-2.020408163265306	-0.06122448979591866
1209	-1.8979591836734695	-0.06122448979591866
1210	-1.7755102040816326	-0.06122448979591866
1211	-1.653061224489796	-0.06122448979591866
1212	-1.5306122448979593	-0.06122448979591866
1213	-1.4081632653061225	-0.06122448979591866
1214	-1.2857142857142858	-0.06122448979591866
1215	-1.163265306122449	-0.06122448979591866
1216	-1.0408163265306123	-0.06122448979591866
1217	-0.9183673469387754	-0.06122448979591866
1218	-0.795918367346939	-0.06122448979591866
1219	-0.6734693877551021	-0.06122448979591866
1220	-0.5510204081632653	-0.06122448979591866
1221	-0.4285714285714288	-0.06122448979591866
1222	-0.30612244897959195	-0.06122448979591866
1223	-0.18367346938775508	-0.06122448979591866
1224	-0.06122448979591866	-0.06122448979591866
1225	0.06122448979591821	-0.06122448979591866
1226	0.18367346938775508	-0.06122448979591866
1227	0.30612244897959195	-0.06122448979591866
1228	0.4285714285714284	-0.06122448979591866
1229	0.5510204081632653	-0.06122448979591866
1230	0.6734693877551021	-0.06122448979591866
1231	0.7959183673469385	-0.06122448979591866
1232	0.9183673469387754	-0.06122448979591866
1233	1.0408163265306118	-0.06122448979591866
1234	1.1632653061224492	-0.06122448979591866
1235	1.2857142857142856	-0.06122448979591866
1236	1.408163265306122	-0.06122448979591866
1237	1.5306122448979593	-0.06122448979591866
1238	1.6530612244897958	-0.06122448979591866
1239	1.7755102040816322	-0.06122448979591866
1240	1.8979591836734695	-0.06122448979591866
1241	2.020408163265306	-0.06122448979591866
1242	2.1428571428571423	-0.06122448979591866
1243	2.2653061224489797	-0.06122448979591866
1244	2.387755102040816	-0.06122448979591866
1245	2.5102040816326525	-0.06122448979591866
1246	2.63265306122449	-0.06122448979591866
1247	2.7551020408163263	-0.06122448979591866
1248	2.8775510204081627	-0.06122448979591866
1249	3.0	-0.06122448979591866
1250	-3.0	0.06122448979591821
1251	-2.877551020408163	0.06122448979591821
1252	-2.7551020408163267	0.06122448979591821
1253	-2.63265306122449	0.06122448979591821
1254	-2.510204081632653	0.06122448979591821
1255	-2.387755102040816	0.06122448979591821
1256	-2.2653061224489797	0.06122448979591821
1257	-2.142857142857143	0.06122448979591821
1258	-2.020408163265306	0.06122448979591821
1259	-1.8979591836734695	0.06122448979591821
1260	-1.7755102040816326	0.06122448979591821
1261	-1.653061224489796	0.06122448979591821
1262	-1.5306122448979593	0.06122448979591821
1263	-1.4081632653061225	0.06122448979591821
1264	-1.2857142857142858	0.06122448979591821
1265	-1.163265306122449	0.06122448979591821
1266	-1.0408163265306123	0.06122448979591821
1267	-0.9183673469387754	0.06122448979591821
1268	-0.795918367346939	0.06122448979591821
1269	-0.6734693877551021	0.06122448979591821
1270	-0.5510204081632653	0.06122448979591821
1271	-0.4285714285714288	0.06122448979591821
1272	-0.30612244897959195	0.06122448979591821
1273	-0.18367346938775508	0.06122448979591821
1274	-0.06122448979591866	0.06122448979591821
1275	0.06122448979591821	0.06122448979591821
1276	0.18367346938775508	0.06122448979591821
1277	0.30612244897959195	0.06122448979591821
1278	0.4285714285714284	0.06122448979591821
1279	0.5510204081632653	0.06122448979591821
1280	0.6734693877551021	0.06122448979591821
1281	0.7959183673469385	0.06122448979591821
1282	0.9183673469387754	0.06122448979591821
1283	1.0408163265306118	0.06122448979591821
1284	1.1632653061224492	0.06122448979591821
1285	1.2857142857142856	0.06122448979591821
1286	1.408163265306122	0.06122448979591821
1287	1.5306122448979593	0.06122448979591821
1288	1.6530612244897958	0.06122448979591821
1289	1.7755102040816322	0.06122448979591821
1290	1.8979591836734695	0.06122448979591821
1291	2.020408163265306	0.06122448979591821
1292	2.1428571428571423	0.06122448979591821
1293	2.2653061224489797	0.06122448979591821
1294	2.387755102040816	0.06122448979591821
1295	2.5102040816326525	0.06122448979591821
1296	2.63265306122449	0.06122448979591821
1297	2.7551020408163263	0.06122448979591821
1298	2.8775510204081627	0.06122448979591821
1299	3.0	0.06122448979591821
1300	-3.0	0.18367346938775508
1301	-2.877551020408163	0.18367346938775508
1302	-2.7551020408163267	0.18367346938775508
1303	-2.63265306122449	0.18367346938775508
1304	-2.510204081632653	0.18367346938775508
1305	-2.387755102040816	0.18367346938775508
1306	-2.2653061224489797	0.18367346938775508
1307	-2.142857142857143	0.18367346938775508
1308	-2.020408163265306	0.18367346938775508
1309	-1.8979591836734695	0.18367346938775508
1310	-1.7755102040816326	0.18367346938775508
1311	-1.653061224489796	0.18367346938775508
1312	-1.5306122448979593	0.18367346938775508
1313	-1.4081632653061225	0.18367346938775508
1314	-1.2857142857142858	0.18367346938775508
1315	-1.163265306122449	0.18367346938775508
1316	-1.0408163265306123	0.18367346938775508
1317	-0.9183673469387754	0.18367346938775508
1318	-0.795918367346939	0.18367346938775508
1319	-0.6734693877551021	0.18367346938775508
1320	-0.5510204081632653	0.18367346938775508
1321	-0.4285714285714288	0.18367346938775508
1322	-0.30612244897959195	0.18367346938775508
1323	-0.18367346938775508	0.18367346938775508
1324	-0.06122448979591866	0.18367346938775508
1325	0.06122448979591821	0.18367346938775508
1326	0.18367346938775508	0.18367346938775508
1327	0.30612244897959195	0.18367346938775508
1328	0.4285714285714284	0.18367346938775508
1329	0.5510204081632653	0.18367346938775508
1330	0.6734693877551021	0.18367346938775508
1331	0.7959183673469385	0.18367346938775508
1332	0.9183673469387754	0.18367346938775508
1333	1.0408163265306118	0.18367346938775508
1334	1.1632653061224492	0.18367346938775508
1335	1.2857142857142856	0.18367346938775508
1336	1.408163265306122	0.18367346938775508
1337	1.5306122448979593	0.18367346938775508
1338	1.6530612244897958	0.18367346938775508
1339	1.7755102040816322	0.18367346938775508
1340	1.8979591836734695	0.18367346938775508
1341	2.020408163265306	0.18367346938775508
1342	2.1428571428571423	0.18367346938775508
1343	2.2653061224489797	0.18367346938775508
1344	2.387755102040816	0.18367346938775508
1345	2.5102040816326525	0.18367346938775508
1346	2.63265306122449	0.18367346938775508
1347	2.7551020408163263	0.18367346938775508
1348	2.8775510204081627	0.18367346938775508
1349	3.0	0.18367346938775508
1350	-3.0	0.30612244897959195
1351	-2.877551020408163	0.30612244897959195
1352	-2.7551020408163267	0.30612244897959195
1353	-2.63265306122449	0.30612244897959195
1354	-2.510204081632653	0.30612244897959195
1355	-2.387755102040816	0.30612244897959195
1356	-2.2653061224489797	0.30612244897959195
1357	-2.142857142857143	0.30612244897959195
1358	-2.020408163265306	0.30612244897959195
1359	-1.8979591836734695	0.30612244897959195
1360	-1.7755102040816326	0.30612244897959195
1361	-1.653061224489796	0.30612244897959195
1362	-1.5306122448979593	0.30612244897959195
1363	-1.4081632653061225	0.30612244897959195
1364	-1.2857142857142858	0.30612244897959195
1365	-1.163265306122449	0.30612244897959195
1366	-1.0408163265306123	0.30612244897959195
1367	-0.9183673469387754	0.30612244897959195
1368	-0.795918367346939	0.30612244897959195
1369	-0.6734693877551021	0.30612244897959195
1370	-0.5510204081632653	0.30612244897959195
1371	-0.4285714285714288	0.30612244897959195
1372	-0.30612244897959195	0.30612244897959195
1373	-0.18367346938775508	0.30612244897959195
1374	-0.06122448979591866	0.30612244897959195
1375	0.06122448979591821	0.30612244897959195
1376	0.18367346938775508	0.30612244897959195
1377	0.30612244897959195	0.30612244897959195
1378	0.4285714285714284	0.30612244897959195
1379	0.5510204081632653	0.30612244897959195
1380	0.6734693877551021	0.30612244897959195
1381	0.7959183673469385	0.30612244897959195
1382	0.9183673469387754	0.30612244897959195
1383	1.0408163265306118	0.30612244897959195
1384	1.1632653061224492	0.30612244897959195
1385	1.2857142857142856	0.30612244897959195
1386	1.408163265306122	0.30612244897959195
1387	1.5306122448979593	0.30612244897959195
1388	1.6530612244897958	0.30612244897959195
1389	1.7755102040816322	0.30612244897959195
1390	1.8979591836734695	0.30612244897959195
1391	2.020408163265306	0.30612244897959195
1392	2.1428571428571423	0.30612244897959195
1393	2.2653061224489797	0.30612244897959195
1394	2.387755102040816	0.30612244897959195
1395	2.5102040816326525	0.30612244897959195
1396	2.63265306122449	0.30612244897959195
1397	2.7551020408163263	0.30612244897959195
1398	2.8775510204081627	0.30612244897959195
1399	3.0	0.30612244897959195
1400	-3.0	0.4285714285714284
1401	-2.877551020408163	0.4285714285714284
1402	-2.7551020408163267	0.4285714285714284
1403	-2.63265306122449	0.4285714285714284
1404	-2.510204081632653	0.4285714285714284
1405	-2.387755102040816	0.4285714285714284
1406	-2.2653061224489797	0.4285714285714284
1407	-2.142857142857143	0.4285714285714284
1408	-2.020408163265306	0.4285714285714284
1409	-1.8979591836734695	0.4285714285714284
1410	-1.7755102040816326	0.4285714285714284
1411	-1.653061224489796	0.4285714285714284
1412	-1.5306122448979593	0.4285714285714284
1413	-1.4081632653061225	0.4285714285714284
1414	-1.2857142857142858	0.4285714285714284
1415	-1.163265306122449	0.4285714285714284
1416	-1.0408163265306123	0.4285714285714284
1417	-0.9183673469387754	0.4285714285714284
1418	-0.795918367346939	0.4285714285714284
1419	-0.6734693877551021	0.4285714285714284
1420	-0.5510204081632653	0.4285714285714284
1421	-0.4285714285714288	0.4285714285714284
1422	-0.30612244897959195	0.4285714285714284
1423	-0.18367346938775508	0.4285714285714284
1424	-0.06122448979591866	0.4285714285714284
1425	0.06122448979591821	0.4285714285714284
1426	0.18367346938775508	0.4285714285714284
1427	0.30612244897959195	0.4285714285714284
1428	0.4285714285714284	0.4285714285714284
1429	0.5510204081632653	0.4285714285714284
1430	0.6734693877551021	0.4285714285714284
1431	0.7959183673469385	0.4285714285714284
1432	0.9183673469387754	0.4285714285714284
1433	1.0408163265306118	0.4285714285714284
1434	1.1632653061224492	0.4285714285714284
1435	1.2857142857142856	0.4285714285714284
1436	1.408163265306122	0.4285714285714284
1437	1.5306122448979593	0.4285714285714284
1438	1.6530612244897958	0.4285714285714284
1439	1.7755102040816322	0.4285714285714284
1440	1.8979591836734695	0.4285714285714284
1441	2.020408163265306	0.4285714285714284
1442	2.1428571428571423	0.4285714285714284
1443	2.2653061224489797	0.4285714285714284
1444	2.387755102040816	0.4285714285714284
1445	2.5102040816326525	0.4285714285714284
1446	2.63265306122449	0.4285714285714284
1447	2.7551020408163263	0.4285714285714284
1448	2.8775510204081627	0.4285714285714284
1449	3.0	0.4285714285714284
1450	-3.0	0.5510204081632653
1451	-2.877551020408163	0.5510204081632653
1452	-2.7551020408163267	0.5510204081632653
1453	-2.63265306122449	0.5510204081632653
1454	-2.510204081632653	0.5510204081632653
1455	-2.387755102040816	0.5510204081632653
1456	-2.2653061224489797	0.5510204081632653
1457	-2.142857142857143	0.5510204081632653
1458	-2.020408163265306	0.5510204081632653
1459	-1.8979591836734695	0.5510204081632653
1460	-1.7755102040816326	0.5510204081632653
1461	-1.653061224489796	0.5510204081632653
1462	-1.5306122448979593	0.5510204081632653
1463	-1.4081632653061225	0.5510204081632653
1464	-1.2857142857142858	0.5510204081632653
1465	-1.163265306122449	0.5510204081632653
1466	-1.0408163265306123	0.5510204081632653
1467	-0.9183673469387754	0.5510204081632653
1468	-0.795918367346939	0.5510204081632653
1469	-0.6734693877551021	0.5510204081632653
1470	-0.5510204081632653	0.5510204081632653
1471	-0.4285714285714288	0.5510204081632653
1472	-0.30612244897959195	0.5510204081632653
1473	-0.18367346938775508	0.5510204081632653
1474	-0.06122448979591866	0.5510204081632653
1475	0.06122448979591821	0.5510204081632653
1476	0.18367346938775508	0.5510204081632653
1477	0.30612244897959195	0.5510204081632653
1478	0.4285714285714284	0.5510204081632653
1479	0.5510204081632653	0.5510204081632653
1480	0.6734693877551021	0.5510204081632653
1481	0.7959183673469385	0.5510204081632653
1482	0.9183673469387754	0.5510204081632653
1483	1.0408163265306118	0.5510204081632653
1484	1.1632653061224492	0.5510204081632653
1485	1.2857142857142856	0.5510204081632653
1486	1.408163265306122	0.5510204081632653
1487	1.5306122448979593	0.5510204081632653
1488	1.6530612244897958	0.5510204081632653
1489	1.7755102040816322	0.5510204081632653
1490	1.8979591836734695	0.5510204081632653
1491	2.020408163265306	0.5510204081632653
1492	2.1428571428571423	0.5510204081632653
1493	2.2653061224489797	0.5510204081632653
1494	2.387755102040816	0.5510204081632653
1495	2.5102040816326525	0.5510204081632653
1496	2.63265306122449	0.5510204081632653
1497	2.7551020408163263	0.5510204081632653
1498	2.8775510204081627	0.5510204081632653
1499	3.0	0.5510204081632653
1500	-3.0	0.6734693877551021
1501	-2.877551020408163	0.6734693877551021
1502	-2.7551020408163267	0.6734693877551021
1503	-2.63265306122449	0.6734693877551021
1504	-2.510204081632653	0.6734693877551021
1505	-2.387755102040816	0.6734693877551021
1506	-2.2653061224489797	0.6734693877551021
1507	-2.142857142857143	0.6734693877551021
1508	-2.020408163265306	0.6734693877551021
1509	-1.8979591836734695	0.6734693877551021
1510	-1.7755102040816326	0.6734693877551021
1511	-1.653061224489796	0.6734693877551021
1512	-1.5306122448979593	0.6734693877551021
1513	-1.4081632653061225	0.6734693877551021
1514	-1.2857142857142858	0.6734693877551021
1515	-1.163265306122449	0.6734693877551021
1516	-1.0408163265306123	0.6734693877551021
1517	-0.9183673469387754	0.6734693877551021
1518	-0.795918367346939	0.6734693877551021
1519	-0.6734693877551021	0.6734693877551021
1520	-0.5510204081632653	0.6734693877551021
1521	-0.4285714285714288	0.6734693877551021
1522	-0.30612244897959195	0.6734693877551021
1523	-0.18367346938775508	0.6734693877551021
1524	-0.06122448979591866	0.6734693877551021
1525	0.06122448979591821	0.6734693877551021
1526	0.18367346938775508	0.6734693877551021
1527	0.30612244897959195	0.6734693877551021
1528	0.4285714285714284	0.6734693877551021
1529	0.5510204081632653	0.6734693877551021
1530	0.6734693877551021	0.6734693877551021
1531	0.7959183673469385	0.6734693877551021
1532	0.9183673469387754	0.6734693877551021
1533	1.0408163265306118	0.6734693877551021
1534	1.1632653061224492	0.6734693877551021
1535	1.2857142857142856	0.6734693877551021
1536	1.408163265306122	0.6734693877551021
1537	1.5306122448979593	0.6734693877551021
1538	1.6530612244897958	0.6734693877551021
1539	1.7755102040816322	0.6734693877551021
1540	1.8979591836734695	0.6734693877551021
1541	2.020408163265306	0.6734693877551021
1542	2.1428571428571423	0.6734693877551021
1543	2.2653061224489797	0.6734693877551021
1544	2.387755102040816	0.6734693877551021
1545	2.5102040816326525	0.6734693877551021
1546	2.63265306122449	0.6734693877551021
1547	2.7551020408163263	0.6734693877551021
1548	2.8775510204081627	0.6734693877551021
1549	3.0	0.6734693877551021
1550	-3.0	0.7959183673469385
1551	-2.877551020408163	0.7959183673469385
1552	-2.7551020408163267	0.7959183673469385
1553	-2.63265306122449	0.7959183673469385
1554	-2.510204081632653	0.7959183673469385
1555	-2.387755102040816	0.7959183673469385
1556	-2.2653061224489797	0.7959183673469385
1557	-2.142857142857143	0.7959183673469385
1558	-2.020408163265306	0.7959183673469385
1559	-1.8979591836734695	0.7959183673469385
1560	-1.7755102040816326	0.7959183673469385
1561	-1.653061224489796	0.7959183673469385
1562	-1.5306122448979593	0.7959183673469385
1563	-1.4081632653061225	0.7959183673469385
1564	-1.2857142857142858	0.7959183673469385
1565	-1.163265306122449	0.7959183673469385
1566	-1.0408163265306123	0.7959183673469385
1567	-0.9183673469387754	0.7959183673469385
1568	-0.795918367346939	0.7959183673469385
1569	-0.6734693877551021	0.7959183673469385
1570	-0.5510204081632653	0.7959183673469385
1571	-0.4285714285714288	0.7959183673469385
1572	-0.30612244897959195	0.7959183673469385
1573	-0.18367346938775508	0.7959183673469385
1574	-0.06122448979591866	0.7959183673469385
1575	0.06122448979591821	0.7959183673469385
1576	0.18367346938775508	0.7959183673469385
1577	0.30612244897959195	0.7959183673469385
1578	0.4285714285714284	0.7959183673469385
1579	0.5510204081632653	0.7959183673469385
1580	0.6734693877551021	0.7959183673469385
1581	0.7959183673469385	0.7959183673469385
1582	0.9183673469387754	0.7959183673469385
1583	1.0408163265306118	0.7959183673469385
1584	1.1632653061224492	0.7959183673469385
1585	1.2857142857142856	0.7959183673469385
1586	1.408163265306122	0.7959183673469385
1587	1.5306122448979593	0.7959183673469385
1588	1.6530612244897958	0.7959183673469385
1589	1.7755102040816322	0.7959183673469385
1590	1.8979591836734695	0.7959183673469385
1591	2.020408163265306	0.7959183673469385
1592	2.1428571428571423	0.7959183673469385
1593	2.2653061224489797	0.7959183673469385
1594	2.387755102040816	0.7959183673469385
1595	2.5102040816326525	0.7959183673469385
1596	2.63265306122449	0.7959183673469385
1597	2.7551020408163263	0.7959183673469385
1598	2.8775510204081627	0.7959183673469385
1599	3.0	0.7959183673469385
1600	-3.0	0.9183673469387754
1601	-2.877551020408163	0.9183673469387754
1602	-2.7551020408163267	0.9183673469387754
1603	-2.63265306122449	0.9183673469387754
1604	-2.510204081632653	0.9183673469387754
1605	-2.387755102040816	0.9183673469387754
1606	-2.2653061224489797	0.9183673469387754
1607	-2.142857142857143	0.9183673469387754
1608	-2.020408163265306	0.9183673469387754
1609	-1.8979591836734695	0.9183673469387754
1610	-1.7755102040816326	0.9183673469387754
1611	-1.653061224489796	0.9183673469387754
1612	-1.5306122448979593	0.9183673469387754
1613	-1.4081632653061225	0.9183673469387754
1614	-1.2857142857142858	0.9183673469387754
1615	-1.163265306122449	0.9183673469387754
1616	-1.0408163265306123	0.9183673469387754
1617	-0.9183673469387754	0.9183673469387754
1618	-0.795918367346939	0.9183673469387754
1619	-0.6734693877551021	0.9183673469387754
1620	-0.5510204081632653	0.9183673469387754
1621	-0.4285714285714288	0.9183673469387754
1622	-0.30612244897959195	0.9183673469387754
1623	-0.18367346938775508	0.9183673469387754
1624	-0.06122448979591866	0.9183673469387754
1625	0.06122448979591821	0.9183673469387754
1626	0.18367346938775508	0.9183673469387754
1627	0.30612244897959195	0.9183673469387754
1628	0.4285714285714284	0.9183673469387754
1629	0.5510204081632653	0.9183673469387754
1630	0.6734693877551021	0.9183673469387754
1631	0.7959183673469385	0.9183673469387754
1632	0.9183673469387754	0.9183673469387754
1633	1.0408163265306118	0.9183673469387754
1634	1.1632653061224492	0.9183673469387754
1635	1.2857142857142856	0.9183673469387754
1636	1.408163265306122	0.9183673469387754
1637	1.5306122448979593	0.9183673469387754
1638	1.6530612244897958	0.9183673469387754
1639	1.7755102040816322	0.9183673469387754
1640	1.8979591836734695	0.9183673469387754
1641	2.020408163265306	0.9183673469387754
1642	2.1428571428571423	0.9183673469387754
1643	2.2653061224489797	0.9183673469387754
1644	2.387755102040816	0.9183673469387754
1645	2.5102040816326525	0.9183673469387754
1646	2.63265306122449	0.9183673469387754
1647	2.7551020408163263	0.9183673469387754
1648	2.8775510204081627	0.9183673469387754
1649	3.0	0.9183673469387754
1650	-3.0	1.0408163265306118
1651	-2.877551020408163	1.0408163265306118
1652	-2.7551020408163267	1.0408163265306118
1653	-2.63265306122449	1.0408163265306118
1654	-2.510204081632653	1.0408163265306118
1655	-2.387755102040816	1.0408163265306118
1656	-2.2653061224489797	1.0408163265306118
1657	-2.142857142857143	1.0408163265306118
1658	-2.020408163265306	1.0408163265306118
1659	-1.8979591836734695	1.0408163265306118
1660	-1.7755102040816326	1.0408163265306118
1661	-1.653061224489796	1.0408163265306118
1662	-1.5306122448979593	1.0408163265306118
1663	-1.4081632653061225	1.0408163265306118
1664	-1.2857142857142858	1.0408163265306118
1665	-1.163265306122449	1.0408163265306118
1666	-1.0408163265306123	1.0408163265306118
1667	-0.9183673469387754	1.0408163265306118
1668	-0.795918367346939	1.0408163265306118
1669	-0.6734693877551021	1.0408163265306118
1670	-0.5510204081632653	1.0408163265306118
1671	-0.4285714285714288	1.0408163265306118
1672	-0.30612244897959195	1.0408163265306118
1673	-0.18367346938775508	1.0408163265306118
1674	-0.06122448979591866	1.0408163265306118
1675	0.06122448979591821	1.0408163265306118
1676	0.18367346938775508	1.0408163265306118
1677	0.30612244897959195	1.0408163265306118
1678	0.4285714285714284	1.0408163265306118
1679	0.5510204081632653	1.0408163265306118
1680	0.6734693877551021	1.0408163265306118
1681	0.7959183673469385	1.0408163265306118
1682	0.9183673469387754	1.0408163265306118
1683	1.0408163265306118	1.0408163265306118
1684	1.1632653061224492	1.0408163265306118
1685	1.2857142857142856	1.0408163265306118
1686	1.408163265306122	1.0408163265306118
1687	1.5306122448979593	1.0408163265306118
1688	1.6530612244897958	1.0408163265306118
1689	1.7755102040816322	1.0408163265306118
1690	1.8979591836734695	1.0408163265306118
1691	2.020408163265306	1.0408163265306118
1692	2.1428571428571423	1.0408163265306118
1693	2.2653061224489797	1.0408163265306118
1694	2.387755102040816	1.0408163265306118
1695	2.5102040816326525	1.0408163265306118
1696	2.63265306122449	1.0408163265306118
1697	2.7551020408163263	1.0408163265306118
1698	2.8775510204081627	1.0408163265306118
1699	3.0	1.0408163265306118
1700	-3.0	1.1632653061224492
1701	-2.877551020408163	1.1632653061224492
1702	-2.7551020408163267	1.1632653061224492
1703	-2.63265306122449	1.1632653061224492
1704	-2.510204081632653	1.1632653061224492
1705	-2.387755102040816	1.1632653061224492
1706	-2.2653061224489797	1.1632653061224492
1707	-2.142857142857143	1.1632653061224492
1708	-2.020408163265306	1.1632653061224492
1709	-1.8979591836734695	1.1632653061224492
1710	-1.7755102040816326	1.1632653061224492
1711	-1.653061224489796	1.1632653061224492
1712	-1.5306122448979593	1.1632653061224492
1713	-1.4081632653061225	1.1632653061224492
1714	-1.2857142857142858	1.1632653061224492
1715	-1.163265306122449	1.1632653061224492
1716	-1.0408163265306123	1.1632653061224492
1717	-0.9183673469387754	1.1632653061224492
1718	-0.795918367346939	1.1632653061224492
1719	-0.6734693877551021	1.1632653061224492
1720	-0.5510204081632653	1.1632653061224492
1721	-0.4285714285714288	1.1632653061224492
1722	-0.30612244897959195	1.1632653061224492
1723	-0.18367346938775508	1.1632653061224492
1724	-0.06122448979591866	1.1632653061224492
1725	0.06122448979591821	1.1632653061224492
1726	0.18367346938775508	1.1632653061224492
1727	0.30612244897959195	1.1632653061224492
1728	0.4285714285714284	1.1632653061224492
1729	0.5510204081632653	1.1632653061224492
1730	0.6734693877551021	1.1632653061224492
1731	0.7959183673469385	1.1632653061224492
1732	0.9183673469387754	1.1632653061224492
1733	1.0408163265306118	1.1632653061224492
1734	1.1632653061224492	1.1632653061224492
1735	1.2857142857142856	1.1632653061224492
1736	1.408163265306122	1.1632653061224492
1737	1.5306122448979593	1.1632653061224492
1738	1.6530612244897958	1.1632653061224492
1739	1.7755102040816322	1.1632653061224492
1740	1.8979591836734695	1.1632653061224492
1741	2.020408163265306	1.1632653061224492
1742	2.1428571428571423	1.1632653061224492
1743	2.2653061224489797	1.1632653061224492
1744	2.387755102040816	1.1632653061224492
1745	2.5102040816326525	1.1632653061224492
1746	2.63265306122449	1.1632653061224492
1747	2.7551020408163263	1.1632653061224492
1748	2.8775510204081627	1.1632653061224492
1749	3.0	1.1632653061224492
1750	-3.0	1.2857142857142856
1751	-2.877551020408163	1.2857142857142856
1752	-2.7551020408163267	1.2857142857142856
1753	-2.63265306122449	1.2857142857142856
1754	-2.510204081632653	1.2857142857142856
1755	-2.387755102040816	1.2857142857142856
1756	-2.2653061224489797	1.2857142857142856
1757	-2.142857142857143	1.2857142857142856
1758	-2.020408163265306	1.2857142857142856
1759	-1.8979591836734695	1.2857142857142856
1760	-1.7755102040816326	1.2857142857142856
1761	-1.653061224489796	1.2857142857142856
1762	-1.5306122448979593	1.2857142857142856
1763	-1.4081632653061225	1.2857142857142856
1764	-1.2857142857142858	1.2857142857142856
1765	-1.163265306122449	1.2857142857142856
1766	-1.0408163265306123	1.2857142857142856
1767	-0.9183673469387754	1.2857142857142856
1768	-0.795918367346939	1.2857142857142856
1769	-0.6734693877551021	1.2857142857142856
1770	-0.5510204081632653	1.2857142857142856
1771	-0.4285714285714288	1.2857142857142856
1772	-0.30612244897959195	1.2857142857142856
1773	-0.18367346938775508	1.2857142857142856
1774	-0.06122448979591866	1.2857142857142856
1775	0.06122448979591821	1.2857142857142856
1776	0.18367346938775508	1.2857142857142856
1777	0.30612244897959195	1.2857142857142856
1778	0.4285714285714284	1.2857142857142856
1779	0.5510204081632653	1.2857142857142856
1780	0.6734693877551021	1.2857142857142856
1781	0.7959183673469385	1.2857142857142856
1782	0.9183673469387754	1.2857142857142856
1783	1.0408163265306118	1.2857142857142856
1784	1.1632653061224492	1.2857142857142856
1785	1.2857142857142856	1.2857142857142856
1786	1.408163265306122	1.2857142857142856
1787	1.5306122448979593	1.2857142857142856
1788	1.6530612244897958	1.2857142857142856
1789	1.7755102040816322	1.2857142857142856
1790	1.8979591836734695	1.2857142857142856
1791	2.020408163265306	1.2857142857142856
1792	2.1428571428571423	1.2857142857142856
1793	2.2653061224489797	1.2857142857142856
1794	2.387755102040816	1.2857142857142856
1795	2.5102040816326525	1.2857142857142856
1796	2.63265306122449	1.2857142857142856
1797	2.7551020408163263	1.2857142857142856
1798	2.8775510204081627	1.2857142857142856
1799	3.0	1.2857142857142856
1800	-3.0	1.408163265306122
1801	-2.877551020408163	1.408163265306122
1802	-2.7551020408163267	1.408163265306122
1803	-2.63265306122449	1.408163265306122
1804	-2.510204081632653	1.408163265306122
1805	-2.387755102040816	1.408163265306122
1806	-2.2653061224489797	1.408163265306122
1807	-2.142857142857143	1.408163265306122
1808	-2.020408163265306	1.408163265306122
1809	-1.8979591836734695	1.408163265306122
1810	-1.7755102040816326	1.408163265306122
1811	-1.653061224489796	1.408163265306122
1812	-1.5306122448979593	1.408163265306122
1813	-1.4081632653061225	1.408163265306122
1814	-1.2857142857142858	1.408163265306122
1815	-1.163265306122449	1.408163265306122
1816	-1.0408163265306123	1.408163265306122
1817	-0.9183673469387754	1.408163265306122
1818	-0.795918367346939	1.408163265306122
1819	-0.6734693877551021	1.408163265306122
1820	-0.5510204081632653	1.408163265306122
1821	-0.4285714285714288	1.408163265306122
1822	-0.30612244897959195	1.408163265306122
1823	-0.18367346938775508	1.408163265306122
1824	-0.06122448979591866	1.408163265306122
1825	0.06122448979591821	1.408163265306122
1826	0.18367346938775508	1.408163265306122
1827	0.30612244897959195	1.408163265306122
1828	0.4285714285714284	1.408163265306122
1829	0.5510204081632653	1.408163265306122
1830	0.6734693877551021	1.408163265306122
1831	0.7959183673469385	1.408163265306122
1832	0.9183673469387754	1.408163265306122
1833	1.0408163265306118	1.408163265306122
1834	1.1632653061224492	1.408163265306122
1835	1.2857142857142856	1.408163265306122
1836	1.408163265306122	1.408163265306122
1837	1.5306122448979593	1.408163265306122
1838	1.6530612244897958	1.408163265306122
1839	1.7755102040816322	1.408163265306122
1840	1.8979591836734695	1.408163265306122
1841	2.020408163265306	1.408163265306122
1842	2.1428571428571423	1.408163265306122
1843	2.2653061224489797	1.408163265306122
1844	2.387755102040816	1.408163265306122
1845	2.5102040816326525	1.408163265306122
1846	2.63265306122449	1.408163265306122
1847	2.7551020408163263	1.408163265306122
1848	2.8775510204081627	1.408163265306122
1849	3.0	1.408163265306122
1850	-3.0	1.5306122448979593
1851	-2.877551020408163	1.5306122448979593
1852	-2.7551020408163267	1.5306122448979593
1853	-2.63265306122449	1.5306122448979593
1854	-2.510204081632653	1.5306122448979593
1855	-2.387755102040816	1.5306122448979593
1856	-2.2653061224489797	1.5306122448979593
1857	-2.142857142857143	1.5306122448979593
1858	-2.020408163265306	1.5306122448979593
1859	-1.8979591836734695	1.5306122448979593
1860	-1.7755102040816326	1.5306122448979593
1861	-1.653061224489796	1.5306122448979593
1862	-1.5306122448979593	1.5306122448979593
1863	-1.4081632653061225	1.5306122448979593
1864	-1.2857142857142858	1.5306122448979593
1865	-1.163265306122449	1.5306122448979593
1866	-1.0408163265306123	1.5306122448979593
1867	-0.9183673469387754	1.5306122448979593
1868	-0.795918367346939	1.5306122448979593
1869	-0.6734693877551021	1.5306122448979593
1870	-0.5510204081632653	1.5306122448979593
1871	-0.4285714285714288	1.5306122448979593
1872	-0.30612244897959195	1.5306122448979593
1873	-0.18367346938775508	1.5306122448979593
1874	-0.06122448979591866	1.5306122448979593
1875	0.06122448979591821	1.5306122448979593
1876	0.18367346938775508	1.5306122448979593
1877	0.30612244897959195	1.5306122448979593
1878	0.4285714285714284	1.5306122448979593
1879	0.5510204081632653	1.5306122448979593
1880	0.6734693877551021	1.5306122448979593
1881	0.7959183673469385	1.5306122448979593
1882	0.9183673469387754	1.5306122448979593
1883	1.0408163265306118	1.5306122448979593
1884	1.1632653061224492	1.5306122448979593
1885	1.2857142857142856	1.5306122448979593
1886	1.408163265306122	1.5306122448979593
1887	1.5306122448979593	1.5306122448979593
1888	1.6530612244897958	1.5306122448979593
1889	1.7755102040816322	1.5306122448979593
1890	1.8979591836734695	1.5306122448979593
1891	2.020408163265306	1.5306122448979593
1892	2.1428571428571423	1.5306122448979593
1893	2.2653061224489797	1.5306122448979593
1894	2.387755102040816	1.5306122448979593
1895	2.5102040816326525	1.5306122448979593
1896	2.63265306122449	1.5306122448979593
1897	2.7551020408163263	1.5306122448979593
1898	2.8775510204081627	1.5306122448979593
1899	3.0	1.5306122448979593
1900	-3.0	1.6530612244897958
1901	-2.877551020408163	1.6530612244897958
1902	-2.7551020408163267	1.6530612244897958
1903	-2.63265306122449	1.6530612244897958
1904	-2.510204081632653	1.6530612244897958
1905	-2.387755102040816	1.6530612244897958
1906	-2.2653061224489797	1.6530612244897958
1907	-2.142857142857143	1.6530612244897958
1908	-2.020408163265306	1.6530612244897958
1909	-1.8979591836734695	1.6530612244897958
1910	-1.7755102040816326	1.6530612244897958
1911	-1.653061224489796	1.6530612244897958
1912	-1.5306122448979593	1.6530612244897958
1913	-1.4081632653061225	1.6530612244897958
1914	-1.2857142857142858	1.6530612244897958
1915	-1.163265306122449	1.6530612244897958
1916	-1.0408163265306123	1.6530612244897958
1917	-0.9183673469387754	1.6530612244897958
1918	-0.795918367346939	1.6530612244897958
1919	-0.6734693877551021	1.6530612244897958
1920	-0.5510204081632653	1.6530612244897958
1921	-0.4285714285714288	1.6530612244897958
1922	-0.30612244897959195	1.6530612244897958
1923	-0.18367346938775508	1.6530612244897958
1924	-0.06122448979591866	1.6530612244897958
1925	0.06122448979591821	1.6530612244897958
1926	0.18367346938775508	1.6530612244897958
1927	0.30612244897959195	1.6530612244897958
1928	0.4285714285714284	1.6530612244897958
1929	0.5510204081632653	1.6530612244897958
1930	0.6734693877551021	1.6530612244897958
1931	0.7959183673469385	1.6530612244897958
1932	0.9183673469387754	1.6530612244897958
1933	1.0408163265306118	1.6530612244897958
1934	1.1632653061224492	1.6530612244897958
1935	1.2857142857142856	1.6530612244897958
1936	1.408163265306122	1.6530612244897958
1937	1.5306122448979593	1.6530612244897958
1938	1.6530612244897958	1.6530612244897958
1939	1.7755102040816322	1.6530612244897958
1940	1.8979591836734695	1.6530612244897958
1941	2.020408163265306	1.6530612244897958
1942	2.1428571428571423	1.6530612244897958
1943	2.2653061224489797	1.6530612244897958
1944	2.387755102040816	1.6530612244897958
1945	2.5102040816326525	1.6530612244897958
1946	2.63265306122449	1.6530612244897958
1947	2.7551020408163263	1.6530612244897958
1948	2.8775510204081627	1.6530612244897958
1949	3.0	1.6530612244897958
1950	-3.0	1.7755102040816322
1951	-2.877551020408163	1.7755102040816322
1952	-2.7551020408163267	1.7755102040816322
1953	-2.63265306122449	1.7755102040816322
1954	-2.510204081632653	1.7755102040816322
1955	-2.387755102040816	1.7755102040816322
1956	-2.2653061224489797	1.7755102040816322
1957	-2.142857142857143	1.7755102040816322
1958	-2.020408163265306	1.7755102040816322
1959	-1.8979591836734695	1.7755102040816322
1960	-1.7755102040816326	1.7755102040816322
1961	-1.653061224489796	1.7755102040816322
1962	-1.5306122448979593	1.7755102040816322
1963	-1.4081632653061225	1.7755102040816322
1964	-1.2857142857142858	1.7755102040816322
1965	-1.163265306122449	1.7755102040816322
1966	-1.0408163265306123	1.7755102040816322
1967	-0.9183673469387754	1.7755102040816322
1968	-0.795918367346939	1.7755102040816322
1969	-0.6734693877551021	1.7755102040816322
1970	-0.5510204081632653	1.7755102040816322
1971	-0.4285714285714288	1.7755102040816322
1972	-0.30612244897959195	1.7755102040816322
1973	-0.18367346938775508	1.7755102040816322
1974	-0.06122448979591866	1.7755102040816322
1975	0.06122448979591821	1.7755102040816322
1976	0.18367346938775508	1.7755102040816322
1977	0.30612244897959195	1.7755102040816322
1978	0.4285714285714284	1.7755102040816322
1979	0.5510204081632653	1.7755102040816322
1980	0.6734693877551021	1.7755102040816322
1981	0.7959183673469385	1.7755102040816322
1982	0.9183673469387754	1.7755102040816322
1983	1.0408163265306118	1.7755102040816322
1984	1.1632653061224492	1.7755102040816322
1985	1.2857142857142856	1.7755102040816322
1986	1.408163265306122	1.7755102040816322
1987	1.5306122448979593	1.7755102040816322
1988	1.6530612244897958	1.7755102040816322
1989	1.7755102040816322	1.7755102040816322
1990	1.8979591836734695	1.7755102040816322
1991	2.020408163265306	1.7755102040816322
1992	2.1428571428571423	1.7755102040816322
1993	2.2653061224489797	1.7755102040816322
1994	2.387755102040816	1.7755102040816322
1995	2.5102040816326525	1.7755102040816322
1996	2.63265306122449	1.7755102040816322
1997	2.7551020408163263	1.7755102040816322
1998	2.8775510204081627	1.7755102040816322
[truncated: 501 more rows]
