# Supplementary material for: Optimizing the design of spatial genomic studies
Source: Nat Commun. 2024 Jun 11;15:4987. doi: 10.1038/s41467-024-49174-4 (PMC11166654; doi:10.1038/s41467-024-49174-4)
Supplement: Supplementary file 4 — Source Data [file 41467_2024_49174_MOESM4_ESM.zip › data_source_files/figure1/spatial_coordinates.csv]

	x1	x2
0	-1.546687770780885	-4.605393336496153
1	-1.7404259906918416	-4.621857496570587
2	-0.43954636728539587	-4.966834715026983
3	-0.19811445693380136	-4.665374328102627
4	-0.6099168508609368	-4.749855685055032
5	0.6170662171116225	-4.751834345620161
6	0.16505937667978932	-4.710720671548511
7	0.9296233681267068	-4.821164467060109
8	-1.5145417721571242	-4.620229627797941
9	-2.150845423820111	-4.314152509845982
10	-1.2193594927394866	-4.246266893138263
11	-0.46484043439873424	-4.546771582099844
12	-1.075025468303579	-4.4881266909872775
13	-0.13073919615413865	-4.32056520804326
14	-0.08707812736382126	-4.997378675986698
15	1.0010535897085284	-4.704758679248091
16	0.9502578761216628	-4.401558851230138
17	1.4960156817146975	-4.273993995270069
18	-2.162761824498382	-4.182424923436142
19	-1.9732323840433392	-4.347718606299547
20	-1.3855861011326769	-4.062371516780137
21	-0.6623699341472283	-4.215001457636241
22	-0.23320978852211738	-4.05520741798265
23	-0.870663811639788	-4.752817401058067
24	-0.01142677120347102	-4.038163166491871
25	0.5783812474522074	-4.430526298984331
26	0.8002217343816587	-4.34561327823315
27	0.5310333551668868	-4.501188820082578
28	1.0017463803558702	-4.437631565670925
29	1.580027580552607	-4.068446051545881
30	1.3051320231799646	-4.023916958738775
31	1.558156081123654	-4.48151732150259
32	1.7010119847613767	-4.039209275961806
33	2.579714793528865	-4.177688795052905
34	-3.1004121041541524	-3.901923422788538
35	-2.185875672194776	-3.8724553943401885
36	-1.9244049910194996	-4.032711982321928
37	-1.5585974930223236	-4.408088233932484
38	-1.4958778758790796	-4.279895294355882
39	-1.5281536582248934	-4.319957880847046
40	-1.2523665703766136	-4.413385284810954
41	-0.7755165295155964	-4.300521959947966
42	-0.16722356309838915	-4.05296833933492
43	-0.6860454961882742	-4.304068221421198
44	-0.2848588884307056	-3.9331304268106644
45	0.5082034167685595	-3.826927274942859
46	0.5473351969906464	-4.460560968739473
47	0.39339234253023025	-3.8758712880718287
48	0.9251505437446436	-3.928608146764633
49	1.2263346710377596	-3.9976267054817196
50	1.4292680377204654	-3.9598853202673427
51	1.7355246573713816	-4.26505935217725
52	1.7657658310302042	-4.662559882352527
53	3.0041663900282316	-3.8558075858133325
54	-3.124355488991762	-3.6014365979588634
55	-2.347598084705623	-3.9359183817644308
56	-2.0692891617309233	-3.524552983005348
57	-1.8530801818578384	-3.6202435305224356
58	-2.324333521256575	-3.8230546420179836
59	-1.463149678514014	-3.864118161712345
60	-1.1106411485203824	-4.43978775448734
61	-0.8836074192911743	-3.7426303736194475
62	-1.1377375041375446	-4.217289675536827
63	-0.5087223235955136	-4.129061512767893
64	-0.08802670660809753	-4.028212742355517
65	0.1545442865790433	-3.4838871907351336
66	-0.07154653226097218	-4.331353146100875
67	0.785923820964658	-3.932799595471601
68	1.1157660118807229	-3.8377545743570773
69	1.391348922046376	-3.928288170216023
70	1.1802720877516746	-4.3389310712868046
71	1.265961581240291	-4.448140407062601
72	1.3270618461863153	-3.7287217816514784
73	1.4534766130057113	-4.10781587711523
74	2.541833432325223	-3.7816812568516203
75	2.634211973056115	-3.8927815670146835
76	-3.158575224164724	-3.5211482218285397
77	-2.938916824052435	-3.875494598105198
78	-2.6028664656902714	-3.7891799429492754
79	-2.3682978218953736	-3.5914525593244244
80	-2.792474387227191	-4.13956181809377
81	-2.6611545365741724	-4.151223720309361
82	-1.9644931093684916	-4.104606795181128
83	-2.138883317817997	-3.4630872365582506
84	-1.5154059297957712	-3.471010222341193
85	-1.2014413270997026	-3.767861970947957
86	-0.9193633907180668	-3.7439447913865243
87	-0.3378622989114718	-3.8155561980909822
88	0.02007077572823801	-4.180887669994682
89	0.14566921451529002	-4.092307336810979
90	0.24671869511721323	-4.207584456613486
91	0.4232426671917311	-4.214930761329121
92	1.092219426515845	-3.31254668424594
93	1.1934028393781664	-3.302674398033931
94	0.7994043850045504	-4.060218648078185
95	1.0978880831588436	-3.595452815648797
96	2.0724761626749677	-3.2279935395896446
97	2.1341993818427385	-3.4861483088064227
98	2.588780384031433	-3.817074985577597
99	2.185748116122472	-4.044518547161595
100	2.3117647426414205	-3.405338129915889
101	2.5955103221351914	-3.9536512352218174
102	-3.700681119447588	-3.045132608484564
103	-3.3338344438491507	-3.029677344901921
104	-2.5118495674088552	-3.1172085129727485
105	-2.272101178002032	-3.7336381715871445
106	-2.848415226343845	-3.734228725253773
107	-2.365110563373129	-3.78677258518215
108	-1.815982761104463	-3.5479520465373002
109	-1.350315154839453	-3.776408063269431
110	-1.2083798805001003	-3.721182836689323
111	-1.0796270650052944	-3.6125508643176727
112	-1.340471497953065	-3.732724790578086
113	-0.47692308567084796	-3.4642883681779306
114	-0.36559940054170625	-3.7868183114295393
115	-0.05748927665887227	-2.9647850363302517
116	0.44504023699674966	-3.367165837707484
117	0.8606044529462891	-3.0599758768691405
118	0.736633574628286	-3.9291121362240045
119	0.49101299325337766	-3.8961667464962355
120	1.1055793025376286	-3.586103628370604
121	1.8856064445266962	-3.793555168338847
122	2.1394542585993213	-3.1940635926754486
123	2.2473147627014205	-3.3289226447604645
124	2.348219949693911	-3.484656128017268
125	1.9490337928205075	-3.608532375996637
126	2.68437949380125	-3.2314472504483573
127	2.917346291464057	-3.50413354544903
128	2.8427909460738077	-3.950649727734983
129	-3.7335202724343426	-2.845810399030605
130	-3.1311388915011222	-3.0559740080157276
131	-3.0314297812295736	-3.1266286253390048
132	-3.1745981735510966	-3.1445982145921465
133	-2.520577907490272	-3.3526985749117966
134	-2.0800690686435086	-3.510090719119498
135	-1.9321663691552566	-3.4155254589413278
136	-1.6492776358327412	-3.277390875792129
137	-1.3589682575544575	-3.351593342460215
138	-1.6965631726268295	-2.9378436967064387
139	-1.3452042062155032	-2.971883137401778
140	-0.6529627443581657	-3.483731504220004
141	-0.926913504204993	-3.5061802817011385
142	-0.7420970468495404	-3.328045605920871
143	-0.6015772435135072	-3.5942078360939647
144	0.30276915196853826	-2.905351668230819
145	-0.03485508825622996	-3.4734258946424132
146	0.3486513028294549	-2.787794642046575
147	1.1087504155723837	-3.151243594076791
148	0.9583641417667735	-2.870274157496407
149	1.3455623678859296	-2.78167199000943
150	1.8727184710025992	-3.227096897162922
151	1.5492870268262813	-2.7290846546604577
152	1.8393208298312722	-3.5025260799085425
153	2.3670791910578064	-3.300926299353058
154	2.339059173071986	-2.975809285767082
155	2.637463015595134	-3.0612325608165425
156	3.459434155704503	-3.4943958130448847
157	3.5624927096461	-2.956199829882369
158	3.8561674285690506	-3.1080009021815562
159	3.7698412600144717	-2.9735217338866966
160	-3.1739866218859545	-3.3421340719291477
161	-2.7194193814150176	-3.2715567842795314
162	-2.8763128362832995	-3.403872614128861
163	-2.4051914026518584	-3.2591120008996524
164	-2.4079934574893094	-2.708640405558877
165	-2.5295556945699236	-2.897630774530977
166	-2.206459714748144	-2.689521899400804
167	-1.4437514731104533	-3.272168914440866
168	-1.0482898525893372	-3.4289428492016047
169	-0.793609156423039	-2.8898141375570106
170	-0.9942154253300486	-2.6899710176956124
171	-0.42409663933317154	-2.461391773909522
172	-0.6065303360024022	-3.4449242763086065
173	0.30569748010975917	-2.590820844180055
174	0.3570560057243837	-2.9320291657964104
175	0.5915716298641451	-2.6681883918412064
176	0.5159015845624999	-2.6783954233879914
177	1.1480602166110723	-2.8355067371736893
178	1.0557120778139906	-2.751409929453608
179	0.9133692680816018	-2.673821301993351
180	2.063083269123513	-3.2094022412804444
181	1.5438441073861522	-3.2284339609242214
182	1.9815839107772772	-2.565689440154115
183	2.4790638661355295	-3.1620062991115185
184	2.330662382100638	-3.1585734856134073
185	3.0625890384592007	-3.1245794188205025
186	3.162488386819203	-3.0046008417013343
187	3.7896738222699717	-3.022369794481718
188	3.5636475391242195	-2.7737463439088437
189	3.6958410300925033	-2.981472124791395
190	4.045534918093247	-2.8218623465551143
191	-3.887869390576381	-3.1245007579667385
192	-3.9010867028092897	-2.249545116874743
193	-3.700088669776396	-2.997841882779808
194	-3.1135990690949855	-2.9406685499518397
195	-3.0044021686456674	-2.6520467519107926
196	-2.499881660437729	-2.5679709899050165
197	-2.354329730259963	-3.1843748161131695
198	-1.9465573797307982	-3.114593121975306
199	-2.35735766587241	-2.2461552968509273
200	-2.4141378207056783	-2.3695776868857568
201	-1.3054550282998725	-2.7524768780991202
202	-1.6545112164504794	-2.389618172674394
203	-1.175984149413933	-3.0579690836519964
204	-0.46958690461088703	-2.296337725301044
205	-0.6494804910087061	-2.3356051957899004
206	-0.4660373588512864	-2.508842792141391
207	-0.23021448879720618	-2.6865656748568822
208	-0.18224316896094495	-2.2273187681967785
209	0.17883107285963884	-3.088848136191291
210	0.2853410412546886	-3.1782153981152494
211	1.1133815968982914	-2.6278093720668183
212	1.4484245050309055	-2.685227769023556
213	1.7020774497605635	-2.496543478035853
214	1.9445151435258414	-2.785824823330606
215	2.0708475562644035	-3.012513394614718
216	2.001307142875083	-3.0197030721879
217	2.3445346609106976	-2.950888944342094
218	2.5992296864370497	-2.2170853498703806
219	2.769037274539979	-2.2098167473327974
220	3.341434330984188	-2.8172166739137814
221	3.8190229606220565	-2.5727209529391186
222	3.4699817980795564	-2.399452014330805
223	3.9072974830931377	-2.834796524977251
224	4.061046167294311	-2.494938816694553
225	4.255829611085712	-2.3840296786023125
226	-4.541062268145057	-2.0140291304136206
227	-3.791905264592159	-2.707691702546952
228	-4.204181205391001	-2.51917347352674
229	-3.0230565696817275	-2.5928693260670297
230	-2.925383909645605	-2.761161123070029
231	-3.1067651124154967	-2.7912997150593393
232	-2.4755368781613165	-2.236589812200622
233	-2.2474001179485175	-2.6825014014111366
234	-1.9871270578637708	-2.7085998949814867
235	-1.9984278071455837	-2.563975314229749
236	-1.8113587550465446	-2.8782426286561797
237	-1.278609783390471	-2.2285808332157364
238	-1.0402574593433185	-2.2875846797343113
239	-1.22749518321864	-2.7864506369585738
240	-0.6268505974997586	-2.060564709542897
241	-0.700661943068163	-2.4730583171891762
242	-0.1992727941752257	-2.4386082499779196
243	-0.21028410130886033	-2.5934567947626257
244	0.14649578871890434	-2.091370492667957
245	0.9413578868020422	-2.5092582776292924
246	1.004451358224936	-2.790431825631216
247	1.163459448063712	-2.6389503501105316
248	1.7699073638256109	-2.2642990549910462
249	1.800140679289087	-2.811146135828257
250	1.8936648025758083	-1.9493246563105546
251	2.627786353559844	-2.2908117956369924
252	2.0876223069294086	-2.296770587177531
253	2.7579698048516192	-2.467231598236184
254	2.8767554181862183	-2.336627680239406
255	3.55509809364417	-2.184776395525499
256	3.540899001835693	-2.011193254361408
257	3.282688701390266	-1.944550927165627
258	3.527353517026964	-2.736401889758875
259	-4.191878319773845	-2.1915862403075597
260	-4.205099786418251	-2.6509963299956123
261	-3.8301269544799426	-2.3288306770550125
262	-3.9887436906566522	-2.245603803275479
263	-3.579071004267544	-2.2096981394008193
264	-2.725644850948399	-2.315109109118949
265	-2.6743078153819093	-2.1267195829372874
266	-2.3031766032002094	-2.3245343283376076
267	-2.6903787557109284	-1.7684679398302114
268	-2.6359529157294146	-1.7287337514261774
269	-1.866670007405998	-2.3031239628000924
270	-1.1716143443275557	-2.621124533339548
271	-1.3935500504887983	-2.6483901040316318
272	-1.0826704146599209	-2.499018670492064
273	-0.7664766970963673	-1.6985635037365983
274	-0.2661230898132605	-2.227650930066309
275	-0.17615451456366782	-1.9020184294839906
276	-0.13336204402256502	-2.1509536893096146
277	-0.22101047342267965	-2.3100872538752735
278	0.026836637688170795	-1.952593426142617
279	0.6180386354279037	-2.230608342780414
280	1.2834338686012483	-2.1518684071756184
281	1.062936985763013	-2.4105951572745337
282	0.9822684454261796	-2.261351045761864
283	1.1924201490732496	-2.388333238934752
284	1.926586432925319	-1.7135541144674575
285	1.7888700936807633	-2.006446125270558
286	2.4358298069966353	-1.9023889502113969
287	2.335914690181901	-2.596284543051304
288	2.847936554070402	-1.8825249275072795
289	2.8968039440380946	-1.9117099873399057
290	3.2518364586003283	-2.4625956918753844
291	3.2346643070257235	-2.2808281195648012
292	3.8554404656524266	-2.020142243291815
293	3.8016876312396173	-2.5268831924449078
294	4.00375537008042	-2.565690823039773
295	-4.50653953690015	-1.5885904090588938
296	-4.543966561190159	-1.5048183339448653
297	-4.256762940781176	-2.073909510119846
298	-3.5371069122305254	-1.933511961931755
299	-3.6782996078553674	-1.5278165573457025
300	-3.5149034157147714	-1.5460425338065713
301	-3.451546455756577	-2.1492672189188147
302	-3.120356558630359	-1.8755126525959698
303	-2.9721790182807113	-1.75164775199565
304	-2.793104153094436	-2.328976648577284
305	-1.809295433281802	-2.1862082195199246
306	-2.037072912054328	-1.851534830351591
307	-1.640864696715197	-2.3470530436348165
308	-1.0361304746583824	-1.4719413046582313
309	-0.8413388496714824	-2.139275088130049
310	-0.8695891013179383	-2.083660199059314
311	-0.5863583302379747	-1.4486734541639208
312	-0.5729124668964036	-1.7542803171540537
313	-0.30223792089614276	-1.6485996570618437
314	-0.045984905181667424	-1.5332495816295484
315	0.636323105534651	-1.6604448276318127
316	0.6105046695855663	-2.212312420608218
317	0.4389109770123958	-2.1012481231066786
318	0.6909588183401477	-1.7292215117030236
319	1.580606442192578	-1.9926051403319485
320	1.934455644324839	-1.8870684283373595
321	1.4629368497123751	-2.288283805116244
322	1.8729035785020973	-2.087413121912274
323	1.988210382334912	-1.817960142576557
324	2.7043687198316104	-1.8056159110597672
325	2.881073543482292	-1.5753764548394855
326	3.1591872611873555	-2.4076734032850027
327	3.8346066099855594	-1.7668753753328246
328	4.040951758597188	-1.4713012300430717
329	3.5252713578758614	-2.188005058985909
330	3.7941126742255697	-2.0014190370444727
331	-4.043286859395691	-1.552732664281966
332	-3.7572818334440345	-1.821805322950416
333	-3.5765082566912927	-1.7320716932581575
334	-3.9821340808012042	-1.2258387034652676
335	-3.2773204105552343	-2.1017550813275374
336	-2.834703348305139	-1.4652863720333207
337	-2.8437910757436673	-1.4342917674873363
338	-2.9388686498079117	-1.5661777113921227
339	-2.1212782546357807	-2.112553006342667
340	-2.5489765081479137	-1.3242208567102534
341	-1.804731053749038	-1.6353788561856089
342	-1.9183759376695684	-1.8715880914171712
343	-1.0375702453369486	-1.7450007318169578
344	-1.5894158982665474	-1.2696815971590845
345	-1.1940550646118466	-1.3404391311742756
346	-0.2592550179428341	-1.6799159218483288
347	-0.2861506915107487	-1.63939921018125
348	-0.0033838340196296057	-1.3116249453193154
349	-0.08965542339001165	-1.282911158486066
350	0.4523057147345334	-2.051563625699764
351	0.3680268062402985	-1.5706842810536532
352	0.6368821343405773	-2.035251006129206
353	0.8156938679699884	-1.321794148430928
354	1.5124400641491205	-1.203099579478325
355	1.5123458799626914	-1.5710415685317174
356	2.022062212050342	-1.5509623794627183
357	1.7386643866729012	-1.416349482091981
358	2.8841069340850605	-1.6319876094870782
359	2.38486371326276	-1.4137407516867246
360	2.456036918045812	-1.838410563015886
361	3.622734552772598	-1.5782993337727902
362	3.816728745442595	-1.5619946143174792
363	4.040526870472588	-1.2871831432373502
364	3.7953453488834277	-2.0437118951144884
365	4.4520725749558006	-1.7263195798354287
366	4.113915196321494	-1.5768430185567777
367	4.279658058159603	-1.96648455025568
368	-4.246104750861414	-1.3282264339129488
369	-4.6938032086934305	-0.9813069483632949
370	-4.223649807221026	-1.4555641827040038
371	-3.886487468062788	-1.646118766045841
372	-3.912660418601285	-1.538601833532228
373	-3.717090462166851	-1.3257091441397808
374	-3.0092820711958788	-1.8383091900924096
375	-2.477634629092485	-1.1571857543869557
376	-2.3861445293542842	-1.15861600617512
377	-2.855836458626219	-1.4285601272352335
378	-2.2338142230855236	-1.2377837597314807
379	-1.9743396642526014	-1.205943011872501
380	-1.4850213290640442	-1.2131078815036545
381	-1.291655667694874	-1.7592756769767648
382	-0.8930436975403981	-1.1292105880624534
383	-0.4933329115220929	-1.6764877176523045
384	-0.9643467479533	-1.5191572871496482
385	-0.5640507306202248	-1.0947794812507845
386	-0.014679228536697009	-1.1502546579066617
387	0.05587022790209195	-1.8108158473408213
388	-0.0003496033343696192	-1.5368492785192154
389	0.3348734085351477	-1.0895099116334723
390	0.9970719058596137	-1.2214111512377457
391	1.1449561151504495	-1.8220827290142294
392	1.1453340469425801	-1.4486543293647887
393	1.3652581697205923	-1.8847801744775903
394	2.152474621333075	-1.1853396630372914
395	2.0098789258488816	-1.066762284192755
396	2.364339911848509	-1.0455702654928762
397	2.849373116930581	-1.3292207528383204
398	2.649445436753039	-1.3807097997780158
399	3.5995606235557767	-1.6052624344211945
400	3.8324840706995134	-1.0015111373980226
401	3.5477932806305996	-1.2271820439198464
402	4.373579923924943	-1.834559528498107
403	4.609357093974	-1.71941704698793
404	4.836948397197416	-1.2431376215572065
405	4.587928939039797	-1.7588808402636116
406	-4.67815062523599	-1.0256065567154964
407	-4.287288233834511	-1.0639230267703845
408	-4.789346702531568	-1.224515431229662
409	-4.394023232068063	-0.6619011419388732
410	-4.09412247824171	-0.6611452801813362
411	-3.6991444672153038	-1.4815664523690288
412	-3.8869643902869817	-1.2835404600722664
413	-3.5817093453134756	-1.0193274375543124
414	-3.03479810298854	-0.6629305213207041
415	-2.2623520686543745	-1.504610121536404
416	-2.541015173360636	-1.192266442883768
417	-2.1185384243652345	-0.8734826305568857
418	-1.9358830140034997	-1.2338526018359133
419	-1.9046669619473313	-0.7430400147593957
420	-1.8879848987236065	-0.8327242556271895
421	-1.4653777541797357	-0.968089254673607
422	-1.042226508096254	-0.6796335259510629
423	-1.0182535115762215	-1.4662762612289146
424	0.004827090849093829	-1.0704398392379262
425	-0.318958743546349	-1.6530817683679662
426	-0.1441971334726192	-1.5084425196749185
427	0.08804920898547475	-0.7575235970421496
428	1.014120019295281	-0.9535567162127044
429	0.867933573588106	-0.8267101515138658
430	1.1496725509313657	-1.2903574705612488
431	1.1858595130172684	-0.7291053403077825
432	1.5536559009229582	-1.160965280414834
433	1.6775150253913447	-0.7688796350080909
434	2.0627506362924657	-1.356271438532279
435	2.6534923980921894	-1.4629762106738466
436	2.31050032165473	-0.816848371632642
437	3.1928538700874833	-1.063325606199037
438	2.948019780093075	-1.0305990086585701
439	3.599893782279633	-1.326276709733829
440	3.2854380610162597	-0.7733075562818275
441	3.934315705433233	-0.8899734357797243
442	3.9846578517119697	-1.0624589715786374
443	4.415974647528283	-1.2717455112970146
444	4.3703031274366655	-1.4095794906371784
445	4.579341582958319	-1.3509878491285756
446	-4.758295199768445	-0.782420172464849
447	-4.571178644655818	-1.389052817910866
448	-4.308802514928168	-0.8942552068930107
449	-4.499860780285052	-1.2225393884539755
450	-4.289376008808144	-0.5531758923607993
451	-3.235358928643633	-0.4836962725942662
452	-3.614169041165649	-0.6172113177445341
453	-3.1586736144267746	-0.5809934998799601
454	-2.964990997529043	-0.8074845991364941
455	-2.405044244783431	-1.2972012543327653
456	-2.3988903190568953	-1.0314525507662435
457	-2.0751803358183074	-0.4386333817988973
458	-2.030253978079961	-1.0044628994942815
459	-1.3760296730770682	-0.7523574983504714
460	-1.516372402401034	-0.7084808492056464
461	-1.2498445447917752	-1.2613227431877756
462	-0.9467926287637634	-1.0630165047386253
463	-0.9230567109644735	-0.4716610957994579
464	-0.1949759855358273	-0.7986150068124759
465	0.1184523439178764	-0.8554648356644563
466	0.32873820082463034	-0.4668760781860527
467	0.7472320791206061	-1.2299940399293765
468	0.40416466494951475	-1.3258256179940933
469	1.376108702594244	-1.1610517987755222
470	1.3144445097747521	-1.3078051985084358
471	1.1210273523434284	-0.8946115139174933
472	1.271620334996594	-1.0085624947411733
473	1.9610646432166035	-1.0582317125507978
474	2.2353873906137545	-0.8606675754934338
475	2.326507934634341	-0.7011658143347949
476	2.8707901463056156	-0.710132748061508
477	3.010209207517322	-1.039355983422962
478	3.318240540495217	-0.46169963082769805
479	3.558426986484433	-0.4178457230764726
480	3.6589553383575883	-0.6578239349283511
481	3.5119628530085745	-0.6327092584354117
482	4.249050811096042	-1.3921193644747945
483	4.264379591962084	-0.8626036649160863
484	-4.8504169451215216	-0.2095786260327307
485	-4.0679419829233145	-0.3760204927274985
486	-4.131028886297132	-0.308057497188571
487	-3.5783154827839727	-0.16830528817281654
488	-3.2194282108589123	-1.001376307341538
489	-3.8909964167947626	-1.0675589866655182
490	-3.6903844142282582	-0.16920556804771536
491	-3.3539510322607198	-0.29928881483979175
492	-2.507134695399993	-0.6534684735427233
493	-2.5892025545388577	-0.7873778539586364
494	-2.4256482971399924	-0.23000766732701494
495	-1.6974343775820544	-1.1150998482413716
496	-1.7051454134195523	-0.85972436848883
497	-1.881290224078512	-0.25634374671634697
498	-0.8828407958914719	-0.8112905617813805
499	-0.6008773098991868	-0.8163873188226448
500	-0.8331431972079947	-0.2129165625249152
501	0.09230077733046516	-0.6174703363087486
502	0.3237300393627963	-0.2530291470991768
503	0.14623768979953644	-0.7682768389281558
504	0.5949699629349935	-0.6853822163835874
505	0.7462385361488534	-0.15061944413569472
506	1.1713521473923654	-0.8067492360318151
507	0.7428443746685313	-0.956120050747233
508	1.437108286148244	-0.7239232229187834
509	1.9673263247959056	-0.20782330283895967
510	1.600941671028271	-0.2809588701494252
511	2.6368821058138474	-0.18155503417585928
512	1.9737600236178658	-1.0834421354174677
513	2.1981050852253805	-0.828344484870165
514	2.5044163614300525	-0.8471631555550972
515	3.0611446911593907	-0.18734862255171958
516	3.438489384025238	-0.8627871986043111
517	3.720953912999672	-0.49766771637650586
518	3.5856046469264093	-0.38296398289253286
519	4.582715002056526	-0.2967757814562131
520	4.877686319591575	-0.7591832442698803
521	4.687394941956262	-1.0394441650794752
522	4.725806922431235	-0.16970517175243038
523	-4.353037457211433	0.03788911264500838
524	-4.831029922738693	-0.004893241114004132
525	-4.098774280306094	-0.6739872061965826
526	-4.129243059578894	-0.7246965960261018
527	-3.773600560502591	-0.8008404307699245
528	-3.796219971058222	-0.6874190381487157
529	-3.014100863571501	-0.3108125154500321
530	-2.575394814681217	-0.6399813188961769
531	-2.5626997355887795	-0.8501841193082894
532	-2.419698974820367	-0.0213889029015355
533	-1.6953606356022628	-0.8747424092564665
534	-2.1702354410001083	-0.6607657142878597
535	-2.1191290724389065	-0.8744429283536094
536	-1.4200610980121788	-0.839133238945091
537	-1.3755180229992523	-0.24464081550647276
538	-1.1027438558749936	-0.6149606834563336
539	-0.5504791187820743	-0.504081307405745
540	-0.1820923506539841	-0.38849143336552394
541	0.005004137601348879	-0.5312210376137556
542	-0.0847509256393636	-0.7514082708642831
543	0.8216957694143484	-0.07977953859959042
544	1.079054184181993	-0.6992348599675827
545	1.3305916602591226	0.05113782307674808
546	0.9373906674498078	-0.609981136191522
547	1.461687983929782	-0.6993261452468327
548	1.608767777293432	-0.6992977386777006
549	2.3704528410308816	-0.3907907271242994
550	2.6434049469111764	-0.23967371210317323
551	2.420213208929821	0.08307986134581247
552	2.3354974740164547	-0.25228550994888843
553	3.1106063165547457	-0.45077555746265907
554	2.764485430467162	-0.39189278344935174
555	3.4266724050565376	-0.07786857384052148
556	3.4746097079016933	-0.49318502163111644
557	3.7145311815803517	-0.19817196944302096
558	4.720652684106345	-0.7071858477471231
559	4.8086262274057825	-0.6536268253337517
560	4.30156555696251	-0.7457988665697114
561	-4.393659208358325	-0.19355033413345513
562	-4.519129932313015	0.0016478933782940741
563	-4.572737395805418	-0.6134230414630357
564	-4.208846956886589	-0.6127614962623678
565	-3.543449873786461	-0.07673629239235213
566	-3.639890315935684	0.15199720891462998
567	-3.5593427739134285	-0.38332448944324504
568	-3.156404186678665	-0.4322731817061365
569	-3.1043690085370894	0.24177105206647886
570	-2.847708790325926	0.05550520761650923
571	-2.5590863026294564	-0.6175061250609545
572	-1.8658086930020095	0.278903927015242
573	-1.3062099993297818	-0.2897537440868786
574	-1.8830975809305484	0.1726542269249045
575	-0.8478612215564882	0.24028298809764348
576	-0.7277892975603647	0.1795737341099478
577	-0.24352735872282116	-0.17437517771511635
578	-0.32679008090047457	-0.1220739993768939
579	0.06377877631909012	0.05470173942474621
580	0.14851876406844422	0.20026301988034267
581	0.3903947714052506	0.19665343418010328
582	0.42287072916888346	-0.4497102952276404
583	1.3673064677806108	0.11373439725094814
584	0.9136378471505678	-0.04696978591395695
585	1.8655186637945964	-0.5474512203930498
586	1.2502008737284072	-0.009070296785221421
587	1.6475704019128803	0.1369788285283795
588	2.247639722436284	0.037982962018366595
589	2.0437113366920276	-0.5439220767685718
590	2.8174287606131814	-0.21847386707110816
591	2.5359704725899297	-0.2571411831889395
592	3.377272614785053	-0.43861772801354293
593	3.857267570067164	0.3216412606749587
594	4.179521260383251	0.10187742953513157
595	3.8806474020472894	0.11554406814609097
596	4.018756110043982	-0.31378790581438243
597	4.593075848397343	-0.03335799479721102
598	-4.586549414565014	0.4715283421246502
599	-4.803440075303485	0.48436436619249956
600	-4.366403750912203	0.5204790574813002
601	-4.446647234236609	-0.28640473267170163
602	-3.2365382521946056	0.23770705397862435
603	-3.5439061147242783	-0.2025806871011817
604	-3.055227052038515	-0.33481980343551443
605	-3.137104035257244	-0.048315674805796904
606	-2.584865798793139	0.27903638488082483
607	-2.0898428366609667	0.5557860708026712
608	-2.0190294518760803	0.2063790466136659
609	-2.0243613794479147	0.5948176208472697
610	-2.0125874948343094	0.5232919368537762
611	-1.599243342371569	0.17669421787123174
612	-0.9717798954133393	-0.13532522046871687
613	-1.229699212385626	0.13668714163474371
614	-0.3491617654409698	0.32061959037220333
615	-0.7656420474423702	0.5289473432768608
616	-0.1484675611559736	0.5748818074447754
617	0.18163883445339346	-0.28699305013451937
618	0.08707842028991974	0.48244310112151045
619	0.8469530077903596	0.523144648358052
620	0.7265818992301967	0.15620652484275388
621	1.304244286330273	0.2224959817917922
622	1.1417193457906576	0.055026477653363326
623	1.414778130726841	0.47382009043627316
624	2.409754368045005	-0.30522406866249296
625	2.39341521175414	-0.04167931959579796
626	2.561332814208868	-0.11366522251300126
627	2.8433153016161867	-0.0006476873321427101
628	2.743538828254912	0.5399683019029266
629	3.647627079354412	0.2417551547652632
630	3.1760062423691524	0.5676239991112871
631	3.9684022646720414	0.3792949355279338
632	3.6860803092074605	0.45836165436742704
633	3.97086438493044	0.25982587345528796
634	4.697919057079072	0.37058855791222944
635	4.633854448189323	0.38803052492122514
636	-4.8607485968898025	0.6629162746830117
637	-4.691357718584786	0.12617380195624817
638	-3.595292573000509	0.8581342454516777
639	-3.61252671022167	0.8608536491757726
640	-3.9180869198234847	0.8331881529913917
641	-3.393832122672038	0.6835882249769771
642	-2.6380888452710476	0.744613976195729
643	-2.7337568814051916	0.8152597767808325
644	-2.6780044514703962	0.8190608771449688
645	-2.0603675462355193	0.8700602995602147
646	-2.390433057114331	0.6097820434480925
647	-1.6011124312862859	0.3770394320137037
648	-1.6510382846056735	0.21144606948175926
649	-1.4043839471447663	0.1038832949404449
650	-0.597775059911059	0.3870103905136425
651	-1.0578357523286437	0.6615995766427645
652	-0.3509663085316541	0.6240031719617661
653	-0.1128114350620073	0.28456130860051587
654	0.6144519106414228	-0.08714199522170318
655	0.8173792925802424	0.8154703523753521
656	0.5319443525270986	0.09908025574870394
657	1.016649195369136	0.06258772008555358
658	1.4570543481741618	0.13854924049311934
659	1.2010625652890876	0.8005311746253412
660	2.069583500141075	0.41999627634590586
661	2.285915903655538	0.23714795342044592
662	2.677371457712081	0.31830512402036115
663	2.2307094476959306	-0.0738103814354486
664	3.1820146460944336	0.34950301552720653
665	3.1833029627683187	0.5254230086612588
666	3.428221604794214	-0.06427371155849959
667	3.8815838669481737	0.8114566025176256
668	3.769943745102914	0.8485312732999352
669	3.755314511349342	0.48676201175192935
670	4.1272319208218535	0.5126386163706124
671	4.287811775703234	0.7039737692714043
672	4.3133757220939515	-0.07350704508461958
673	4.549396384633314	0.03507041298304758
674	-4.459557978723138	0.49426804700869953
675	-4.532570001449039	0.3616197228729763
676	-4.430537464631827	0.854189614185455
677	-3.5641085187524633	0.5847954337503629
678	-3.242598973448618	0.25100161347096095
679	-2.766409031759274	0.9886523502650281
680	-2.789682289052066	0.5198568096873724
681	-2.775740963292945	0.623179563183108
682	-2.0006136658906355	1.004618595943743
683	-2.2015633302706203	0.6955441393038075
684	-1.5476730607976017	1.0902900747979305
685	-1.527481910798421	0.8895459611153942
686	-1.558631503895968	1.0590539601118205
687	-0.817094103992323	0.6930815222504033
688	-0.5298086878207241	0.9908975224659728
689	-0.3326142844194996	0.2717184654230286
690	-0.3486128097935729	1.0418087557325566
691	0.14262670234870167	0.5617388400508323
692	0.6060855215650935	0.3917987976986428
693	0.21822561346328184	1.0952261484552295
694	0.9497409892109302	1.0413656455363025
695	0.4090254868457921	0.5207900740596353
696	0.8893681104560226	0.43696069291305184
697	1.6482519066602506	0.8651104858897146
698	1.6284660768657275	0.5063001022327343
699	2.007768536081448	0.6747333956599169
700	2.230066738495041	0.7565027121402983
701	2.331545708164984	0.9127441234410989
702	2.4435108756570783	0.7967864089290065
703	3.409115096937966	0.14458040149006657
704	3.4284892495225106	0.25002067495528424
705	3.505325953202285	0.7679416577059751
706	3.460895843719518	1.0548695162722486
707	4.096671503050592	0.3727203324205004
708	4.500901418369038	0.2465327210229753
709	4.54240480571083	0.23598171082813202
710	4.8245738162647624	0.3940057537458289
711	-4.430295898264688	1.204948169078929
712	-4.367497495125624	0.8485383595566718
713	-4.322819241721863	1.2721835173402605
714	-3.771427242244603	0.5823709198092986
715	-3.652216571319455	1.3062439297359538
716	-3.8108484692901907	1.2429535729666035
717	-2.8849257388128553	0.8967769987337314
718	-3.411134097232246	0.5449384028328323
719	-2.2696689976190214	0.44159069346775937
720	-2.5633986694920767	1.0164755321613677
721	-2.482539140573163	1.3785156546761943
722	-2.267101690033501	0.9371150925971713
723	-1.5486553423200222	0.6284258461056008
724	-1.4439474210470693	0.8884444265688262
725	-0.8869837775196122	1.0317166502097703
726	-0.9298858443705582	1.0643784406298722
727	-0.687648214503443	0.9231474887773066
728	-0.22604734305702312	0.5786312793897586
729	0.1598444229671785	1.0003012349742941
730	0.6085380133424555	0.6198190909670727
731	0.35088185878195766	1.2930777000353435
732	0.7424590507244286	1.1233947432847118
733	0.8111060616372572	1.0817455192672167
734	1.5999011836937165	0.597621963175219
735	1.71762167413373	1.3669739095357933
736	1.181235398429998	0.6126454840303245
737	1.5404538433900523	1.1648594151773501
738	1.7607037654299122	1.3958494560268044
739	2.3255094517767403	1.3026386633689373
740	2.3808852958071594	0.8383080972581878
741	3.2935297677241513	0.9927056781091531
742	3.1672863018195616	0.9100856441930145
743	3.535423988430807	0.8377551050214901
744	3.4115076756725276	0.5114016588950833
745	3.6255869017291227	0.4499268612890308
746	4.289445641832861	1.2451569114719074
747	4.346298826103596	0.47274677007171473
748	4.669314155574859	0.9994437359078983
749	-4.558113753813295	1.5237569271145077
750	-4.539590245309855	1.1241450786283287
751	-4.304481444276236	0.6672644644026828
752	-3.7482911122671867	0.8259234856750493
753	-3.5680985783972927	1.4609560555122594
754	-3.4178090335617304	0.9227822116312182
755	-3.7423846557812035	1.082646846760242
756	-2.8557571043975503	1.1042257963178734
757	-2.513297834710887	1.0065254810978912
758	-2.5729155266109327	1.6345451902019335
759	-2.2924349136566313	0.6993443698867571
760	-2.215930088535468	0.9885974975598171
761	-1.8908953745552486	0.9385923624592847
762	-2.044405436436664	1.322135142596955
763	-1.2288966553651042	1.5209854538452419
764	-1.5214646602834168	1.4524664621241843
765	-0.5706671590307688	1.3003960895973052
766	-0.9361034952450076	0.9152668682519912
767	-0.46611856707620936	1.1956452266288846
768	-0.15076717261291162	1.1213060458915227
769	0.4680458384027951	1.523948519153721
770	0.7013693489921509	1.531647572480853
771	0.7120344029627136	1.617882287185235
772	1.0039802456863645	1.2577938949258347
773	0.9731438909207721	1.3350503379631724
774	0.9622220987617707	0.7883925748580956
775	1.296908834239431	1.309047441070889
776	1.5984095148482607	0.9949929770977005
777	1.7237988353202836	0.8875805139626639
778	2.900121760746729	1.1629855563625209
779	2.3433822107791236	1.1768546855806177
780	3.392227332629029	1.5195321678524873
781	3.0971940740585913	0.937713669819556
782	3.723268324231202	0.8943304786492411
783	3.4721810726060696	0.7379325080260828
784	4.338503069123002	1.1017450694664332
785	4.292555491379203	1.3905571115396733
786	4.783668354310681	1.1013542928364672
787	4.427717299765541	1.482579005374455
788	4.530997959828256	1.6005744234541057
789	-4.6350243066161845	1.1619159944087334
790	-4.691049563683583	1.4431789692880628
791	-3.768691017922137	1.0947520147465872
792	-3.9644605962158654	1.254044513693254
793	-3.4482233729915324	1.7131228966888337
794	-3.536978551236245	1.1143789102507455
795	-3.63803874479935	1.108904674676971
796	-3.1763170985885667	1.50904532816562
797	-2.319224195033257	1.038487349101896
798	-1.9777086941825401	1.5934272541105563
799	-1.9375229438087995	1.8931371961774004
800	-2.0069761504587813	1.4418398761523115
801	-1.4874537164709483	1.423131552846401
802	-1.611144065595575	1.0156410829864488
803	-1.3689140081240094	1.6791092585441676
804	-0.7566531929840516	1.7115871134596023
805	-0.6239051090552148	1.1423564321027446
806	-0.25665345763348235	1.214261900278713
807	-0.5986763832631077	1.8135875870732852
808	0.04857469700791284	1.3363871906811218
809	0.6258671199472432	1.8587148145622034
810	0.21354116907110388	1.0829574983886845
811	0.7197933865686076	1.1586806565866086
812	1.1493411352073464	1.7347160210540933
813	1.7642288251985856	1.5060863523151111
814	1.4068404004977326	1.096749098529095
815	2.1664674354789613	1.1474704678999572
816	2.2189780704137285	1.6595371973836015
817	2.1641465405128213	1.0847575978291537
818	2.2320433788835428	1.0578252479563572
819	3.3001568556649388	1.0148923220013684
820	2.928773250655522	0.9430136100023868
821	3.6378950969897383	1.1419595517211292
822	3.6315404357504812	1.0495575815801366
823	3.851576261970481	1.334693876496025
824	4.203734182629243	1.3330982232950228
825	4.08993605105365	1.6828366768879537
826	4.380795747079654	1.3345487845822217
827	4.77195611245278	1.211264353336316
828	-4.504674028336682	2.011654804025011
829	-3.948129309467344	1.6672862395897552
830	-3.964262911061038	1.35282233640333
831	-3.489719398800865	2.1484910844919236
832	-3.572221967466378	1.450129099094723
833	-2.648076774434493	1.831443565177421
834	-2.9135492836142554	1.481314273441778
835	-2.515949181495507	1.769453428908962
836	-1.9601484122661041	2.0239670001178967
837	-1.7419654526185138	1.4036487311383645
838	-1.240946131330407	1.9478620673424323
839	-1.6028749298285663	1.4716323083087293
840	-0.7726778354172495	1.2927451470638647
841	-0.7639750632001722	1.4443793991400904
842	-0.3138253158863352	1.5311901142225544
843	-0.15124929014655097	1.3590845570804049
844	-0.14675923066438923	1.9702612930976933
845	0.02519333987750172	1.328240706522756
846	0.5335976072640315	1.9199924725610584
847	0.4212182763987342	1.6180285278990678
848	1.2978848098219622	2.0386522978575847
849	1.3610337636303356	1.7575672661570727
850	1.7276386806535353	2.074311312766505
851	1.1691742263345892	1.5638944329004278
852	1.9844866067954041	1.9005898029515427
853	1.7669599416722224	1.5664216543475304
854	2.215518615347284	1.590176719771849
855	2.69028632498098	1.826681890192717
856	2.9449540876882274	1.7871348672718566
857	3.287568067017427	1.5949990647055223
858	2.966514826249725	1.361183080526268
859	3.538155372235006	1.3136447925215973
860	4.0730228559654105	1.7781661433262683
861	4.230862490366159	1.4875155682675305
862	4.64043753920394	1.35695014934571
863	4.249470725034371	1.9016086853506275
864	-4.276816580362711	2.0442261127705685
865	-3.7242347262899895	1.532811944362579
866	-3.593325110793077	1.8104374452214032
867	-3.2914480927906546	1.6266373007388242
868	-3.1772094075974744	1.5952394780328552
869	-3.4300369427215736	1.9100271695008795
870	-3.0081299157467996	2.06142025308031
871	-2.3993226165570034	2.1980223030746684
872	-2.2865272768529765	2.4125290539131754
873	-1.9078622269148497	1.9019003242623942
874	-1.4172241959144973	1.995765216369338
875	-1.5477910929563852	1.9123217085370645
876	-1.4647077789073044	1.8166603373737844
877	-1.3674741449118493	1.8856059834191252
878	-0.8665515282220706	1.9497927834355382
879	-0.8553432632122725	1.9781636895990968
880	-0.3352072445767714	2.00056760409047
881	0.3609749814664944	1.8634147498733602
882	0.5477722074973497	1.6619868779471345
883	1.1396247296121205	1.66595544469669
884	1.3382643118174218	1.6402966734679403
885	1.1514105384512208	2.2442538879696583
886	1.6268444570511438	2.1286573351975915
887	1.607107226642384	2.177251948532082
888	2.343030500091781	1.8644286683927604
889	2.2074526636418796	1.4891125070935598
890	2.326670509568128	1.8903154894101684
891	3.087445403111265	1.5336343633323637
892	3.1798555519169147	1.968548091625642
893	3.3116636356447477	1.4528598672064827
894	3.1082858412992396	1.7070601485431076
895	3.2228207659023234	2.0922347208740595
896	4.344616923281572	1.9700452323481632
897	4.273933278288434	2.03880285168996
898	4.289360987595289	1.789808904737864
899	-4.0956442696778925	2.5597071567057617
900	-3.5718224179367293	1.9866479479722738
901	-3.4645686448231325	1.9619152100461514
902	-3.592961591773186	1.9722137415803092
903	-3.2914374689291037	1.8942028751555595
904	-3.12973194224776	1.8014069933772665
905	-2.229289452712158	2.183470188885962
906	-2.0127967533087725	2.4256473202606
907	-2.2217818918067604	2.4341094047953105
908	-1.7950538444699975	1.9832456136390475
909	-1.645007353253395	2.391799375134608
910	-1.604942878808104	1.692010016373652
911	-1.3855833247102178	2.476232655077263
912	-0.4674428084723965	2.304818334390434
913	-1.0082181564452304	2.4370575387346003
914	-0.35771003856804107	2.4333562511083917
915	0.23040657486488392	2.627028730589003
916	0.28274266282795923	2.5337453893298254
917	0.6272034423119309	2.4065883678908557
918	0.9998163972926053	2.602490220240844
919	1.2995118989607415	2.0752374410523595
920	0.7378674336448785	2.5090608979453277
921	1.449187963564044	2.221563334226302
922	1.9918419972330856	1.7114713638629526
923	2.301037341802079	1.714121180824899
924	2.372681737865567	2.266971658837588
925	2.577646616731032	2.053567367225435
926	2.4677697189577956	2.1888957609259414
927	3.3345410658676693	2.244776849852747
928	3.368277096592521	2.1208664104406796
929	3.933677548659912	2.422009631838889
930	3.5728512287994905	2.3330182121508383
931	4.016975386230695	2.5635433918658648
932	4.005823281834641	1.7875546646595162
933	4.178451538920656	2.066533412092265
934	-4.067166599098138	2.0222307227125995
935	-3.9244690538869933	1.951319258240691
936	-3.2349097344093014	2.53432465828545
937	-3.577424233542235	2.082645366624918
938	-3.0082498786914003	2.8417058526039876
939	-3.130609196373332	2.702389580553665
940	-2.9048095902665048	2.8931227782718287
941	-2.2335816811026286	2.5609130290907562
942	-1.7487524463370319	2.2049398231493536
943	-1.4994611767361627	2.6139803700214177
944	-1.395304159465205	2.507532772332387
945	-1.0763517327571774	2.634179235189298
946	-1.507237452069245	2.5483585645255102
947	-1.118115561819566	2.8517761589647352
948	-0.9427933508154877	2.221613931268738
949	-0.8369606796457061	2.3834765799480735
950	-0.07061731303401686	2.5094585184745304
951	0.5335825081648008	2.2833113686980404
952	0.3321437642066394	2.7871350983989327
953	0.7178549442576654	2.589890370775169
954	0.675795227830213	2.423368737523284
955	1.2747985414266254	2.0692914660426753
956	0.9431651268489442	2.0493084370282615
957	1.6441277430063193	1.9599241705282437
958	2.049285852214144	2.03348005387352
959	1.9304487172034246	2.3623903817536536
960	2.0517241826036843	2.2064494296949015
961	2.213387365143203	2.9209429895079047
962	3.0602915568393585	2.314251274732684
963	2.7316565562386534	2.3257361842724196
964	3.414097087924894	2.866900629661938
965	3.4964528897867737	2.550679326980734
966	4.139527328941168	2.121858405693774
967	4.083758521607899	2.5419327340663975
968	4.269649676278136	1.942944159707511
969	-3.7677368919845553	3.13056946081007
970	-4.214340002402282	2.393699546021412
971	-3.6290400146426407	3.0348259021492505
972	-3.624817371793407	2.778737113771953
973	-3.5428832056493977	2.3869014275458333
974	-2.6873827327258533	2.3424061536597414
975	-2.926400651259865	2.8818025554853612
976	-2.920808128264457	2.2245020961762623
977	-2.391961239463151	2.528930872819991
978	-2.0608608175469123	2.9994982678212114
979	-2.130685699008025	2.5507029369330168
980	-1.2719782769895862	2.3353118018260144
981	-0.7961075393347136	2.8378721005811243
982	-1.2821424719558707	2.400405102306639
983	-0.3955273102774768	2.5957143206418642
984	-0.40014532366687827	3.079762770380419
985	-0.49076157858089775	3.156680489693809
986	-0.32916518999829236	2.2917479495625765
987	0.10785381555582763	2.9988927745682057
988	0.5968984483951429	2.845558834569011
989	0.5717570349557342	2.35902962523422
990	1.1746944943999424	2.9326013275879133
991	1.3727308754714382	3.0619217774288043
992	1.8270786013373064	2.4413977807596243
993	1.6579791438790275	2.566354409174761
994	2.436103235783396	3.1302453566174737
995	2.7978034352162684	2.4539184849906133
996	2.6045866202862613	2.8038517917580132
997	2.9955524045337563	2.5815826377166573
998	2.806548982009481	2.904552496704947
999	3.049673625463894	3.058385121681411
1000	3.9607835481666607	2.891454257720608
1001	-3.622081772332067	2.594217737939657
1002	-3.7305967532163375	2.7350950802553307
1003	-2.8743768382237795	2.6021388898803606
1004	-2.8965791411644677	3.0168576664101403
1005	-2.84888759919902	2.799335138024902
1006	-1.9767854183782338	3.0020618981774687
1007	-2.026755978586225	2.9394580651623614
1008	-1.7764269414051328	3.05396873422501
1009	-2.0214933737465715	2.783398481602541
1010	-1.4498224167974771	2.5765396103243328
1011	-1.290772830241656	2.67685958301087
1012	-0.5499332951654958	2.7901920287392468
1013	-0.9142363203593765	2.85689935157023
1014	-0.2015513369931381	2.514339947679373
1015	-0.44747591460213887	3.1430248876416766
1016	0.3804617330092209	3.066472228328016
1017	0.7638139451519796	2.6175181387955417
1018	0.844573373227069	3.3659781077979565
1019	0.5481755565389551	2.6924819261141293
1020	1.2005307259369575	2.7928372856939454
1021	1.6008954910388038	2.5062855671430553
1022	1.3274308089901259	3.1649562551975694
1023	2.3936956215108665	3.3782683252302887
1024	2.5805541729099923	2.5764612626215415
1025	2.0818263539690385	2.5209827055328207
1026	2.7348479254524825	3.3312041216203196
1027	2.9805098487848367	3.230433234113888
1028	2.893581992039466	3.311829208884283
1029	3.1489632322638115	2.503482074784471
1030	3.639439728376815	3.0038223787263867
1031	4.004687323998785	2.5538250177999977
1032	-4.118940915738598	2.7201476268816283
1033	-4.1218857191887786	2.823858610240798
1034	-3.4977216403088813	3.452408526187427
1035	-3.1905292847104647	2.742368460738989
1036	-3.1762554831406304	2.857834136309381
1037	-2.473813242899694	3.4610293026660095
1038	-1.950672247542026	3.057517647611241
1039	-1.9439376443140097	3.51920195850387
1040	-1.328263760287688	3.02504490554619
1041	-1.9059913918493034	2.752059048354437
1042	-0.9160387762421701	2.9777604862007125
1043	-0.9159500852492456	2.8971594711593487
1044	-0.293912724943447	3.2085058147647576
1045	-0.35745520889312365	2.9932077932139594
1046	-0.1162058975412057	2.707091850510724
1047	-0.09449983145166219	3.05389118866664
1048	0.1685662709044201	2.7910804327056224
1049	0.662806850259699	3.4936073385017195
1050	1.3400343330440687	3.2024179972448676
1051	1.2476000122015969	2.9959881429386748
1052	1.0594159191765984	2.8369998958566454
1053	1.899027442536224	3.439597640478139
1054	1.6024269397135575	3.118688584903996
1055	2.2736315073787186	2.830410151314353
1056	2.721266385766301	3.325120408448443
1057	2.807529383816146	3.4063362970468365
1058	3.4359010307843225	3.2675226610853825
1059	3.569544466826552	3.12383688018537
1060	3.8820995335927924	3.008208881071271
1061	-3.6843328237562893	3.083752371632316
1062	-3.55553953725747	3.449618907059784
1063	-2.7078910705200196	3.524211348131688
1064	-2.5634661237105014	3.0805038581604642
1065	-2.6278604488429047	3.5485006687681393
1066	-2.2840234631796683	3.6254845429712605
1067	-1.571122278272625	3.1517605508506437
1068	-1.263393965796332	3.344714311969553
1069	-0.9671320795281559	3.578920774563425
1070	-0.8637506327002542	3.476313889911686
1071	-0.866291203042589	3.289132360304432
1072	-1.0116609337982858	3.3453603733988837
1073	-0.6696389038237074	2.9944037174203766
1074	-0.35331829837986917	3.142114514205317
1075	0.5037354432432506	3.042775023969865
1076	0.06851098369726738	3.665569157074794
1077	1.060251532045914	3.212996913770394
1078	0.4187370288972785	3.9220429342935597
1079	1.336066794320104	3.272201157602316
1080	1.3826298524716494	3.5607943354172233
1081	1.5405352387320081	3.836026258159637
1082	2.14924951138455	3.915879166162671
1083	2.0305527023353904	3.898712550260241
1084	2.4149980101231794	3.6038611001869314
1085	2.928954897062579	3.7708764305441402
1086	2.8449773160006417	3.409484440053231
1087	3.396862054314564	3.1894578733512153
1088	-3.2886755358083213	3.6200268917492786
1089	-3.263969796368665	3.6489223716745913
1090	-2.319062272491724	3.7517098093215004
1091	-2.8327427161483794	3.2424712050033495
1092	-1.9736773783261312	4.1970762089069344
1093	-1.6379116601246166	3.982674914794135
1094	-1.491219150988647	4.013451428247382
1095	-1.870238624583767	3.482630349665571
1096	-0.9584486178746018	4.084937047556461
1097	-0.7228290256190736	3.3942248459321487
1098	-0.2047171810799483	4.12132741805957
1099	-0.7979366184752786	3.4109487555229703
1100	-0.35301209759460195	3.956360588553324
1101	0.48757845650598475	3.7962711054002685
1102	0.08426095526704636	3.6330386055700794
1103	0.27888484128974766	4.135344904807141
1104	1.1619668378463706	3.728162551754795
1105	1.1074211970169912	3.315790796294287
1106	1.228931766556737	3.3385815133061136
1107	1.9490047300289262	3.7628324246249116
1108	1.6503543044920814	3.4421515572046535
1109	1.9398853770029643	3.526821470264973
1110	2.323602567678845	3.5154976503259543
1111	2.871863586840842	3.253022337253796
1112	2.7768282636493162	3.9632405908067327
1113	3.202364671110014	3.4508641863325487
1114	-3.1296763706632227	3.782151252693685
1115	-2.045173244403923	4.33307409008592
1116	-2.495230112328733	3.711167508053214
1117	-1.2795454900093606	4.069825143328517
1118	-1.800888754749557	3.647901621201476
1119	-1.0768857829135459	3.7260159478591195
1120	-1.0972640641998495	3.6453463233019927
1121	-0.9514339219528766	3.937780128749426
1122	-0.3747414119869491	3.985938864023707
1123	0.3689336711617922	3.603954791629114
1124	0.3843750165928631	4.268115721583867
1125	0.46949798338590476	3.9370971546282996
1126	1.03445227837592	4.302539193432099
1127	0.4477268334646006	4.437342727446828
1128	0.6611860455997971	4.047491179042916
1129	1.4826872271834823	4.3087386391494915
1130	1.5513827345920417	3.5653998434049567
1131	2.0047641924458475	3.499204834722706
1132	2.04128294039434	4.459675776444297
1133	2.804676305452455	3.62685571612018
1134	-2.8782822422567955	3.7727939908553445
1135	-2.5955918269878016	3.8393279363779476
1136	-1.8938209962092065	4.390911040392827
1137	-1.4719206743300053	4.043990925916116
1138	-1.872478634450264	4.1453321104616245
1139	-1.42780198297086	3.7318840610216366
1140	-0.7117193252101612	4.682831769823763
1141	-0.7498738804906132	4.031067660140693
1142	-0.33086357200508976	4.582745488834111
1143	0.16676229648779461	4.415525935747807
1144	0.06031221950483423	4.4212032506235435
1145	0.10064073586699118	4.014712668615477
1146	0.9188462519260249	4.660749367115587
1147	0.5874854010525867	4.026832520187463
1148	0.6600564210366694	4.162331476049632
1149	1.1205514820090108	4.372194013322852
1150	1.8762558823447746	3.849546945167715
1151	1.505220925108854	4.6371043003495656
1152	2.0687259342281425	4.264172728035244
1153	2.5178479899066812	3.8166185318895236
1154	-2.3252649190297903	4.200094077694649
1155	-2.429727425200476	4.099329970400582
1156	-2.115488333902121	4.484627765764129
1157	-0.9291478471927836	4.423742258860629
1158	-0.6818255320558368	4.2015773913553
1159	-0.8563150113269444	4.440614801649217
1160	-0.17341674351309522	4.823355710314844
1161	-0.6704684598346438	4.426718589334877
1162	-0.4597281565586815	4.516266697634736
1163	0.42168980237216114	4.023058636145502
1164	0.07597426215110414	4.964635051572501
1165	1.1018229470462853	4.543771146281587
1166	1.043526618931836	4.2592725014727595
1167	1.605937239558993	4.656954293506725
1168	1.5770644053951712	3.9982828205494085
1169	-1.6423736988232482	4.410127387201283
1170	0.0912545529475286	4.707866811133986
1171	0.13978185127767717	4.73836187742327
1172	0.2933039065409484	4.468464723557108
1173	0.9560203007316254	4.528973276039274
1174	0.983264281863818	4.623660948868534
1175	0.830184194616019	4.662424886642236
1176	1.2074442044531373	4.260213850122649
1177	1.9981340442675615	4.47485403847518
1178	-0.46615505686114134	4.571926964809214
1179	-0.40037924131453106	4.530742818349697
1180	0.10657695927682631	4.852742437501074
1181	0.9382454483843788	4.513544346839128
1182	1.1117314113147754	4.795313966101899
1183	1.3587423396712235	4.726251588587066
