# Supplementary material for: Optimizing the design of spatial genomic studies
Source: Nat Commun. 2024 Jun 11;15:4987. doi: 10.1038/s41467-024-49174-4 (PMC11166654; doi:10.1038/s41467-024-49174-4)
Supplement: Supplementary file 4 — Source Data [file 41467_2024_49174_MOESM4_ESM.zip › data_source_files/figure1/gene_expression.csv]

	y
0	-1.2136472557341769
1	-1.533912068798691
2	-1.7862241972125603
3	-1.7660614806664805
4	-2.433631156786519
5	-0.06187065089668921
6	-1.1467354666436633
7	0.9338068071043796
8	-1.0624662189755572
9	-0.5351439847061948
10	-1.1277711531229275
11	-2.177738755645074
12	-1.6541351879386004
13	-1.6876060691430217
14	-2.226949975300083
15	0.5775831485597419
16	0.6652340837271624
17	1.3400351941031599
18	-1.1809679165468132
19	-1.0454195903361525
20	-1.010194926924342
21	-3.505571749967652
22	-1.1924083668205419
23	-1.879546354699907
24	-1.4062609770277261
25	0.4368944783725
26	0.6812564545890154
27	-0.11251318999644276
28	0.8524927230254303
29	2.085791373669507
30	2.015665182918095
31	1.9750108114339189
32	1.7875943440784774
33	1.4058830175625396
34	-0.8909010706720114
35	-0.4973990976169712
36	-1.357317558165803
37	-1.6213557207423444
38	-1.6638554156807093
39	-0.7643787796632752
40	-1.0946447027722195
41	-2.142807539929565
42	-1.3006873039074047
43	-2.726395288883983
44	-2.1680237913217977
45	-0.0005650605842316122
46	0.10125513669374375
47	-0.6974583937195064
48	1.2096740608767775
49	1.450833414254159
50	2.195446119677242
51	1.6799650837773699
52	1.197774927233064
53	0.8378364430914592
54	-0.6106374065363482
55	-0.7001242388918774
56	0.2337160552838467
57	-0.5013290665752475
58	-0.6498560677330087
59	-0.9030060539703344
60	-1.543666135565765
61	-1.949730051912804
62	-0.8888517190332198
63	-1.9088474106420315
64	-1.3800100557771149
65	-1.6933975372494434
66	-1.1347144344615012
67	0.9276441578890273
68	1.4776231579823935
69	2.2771466298641037
70	1.2062393896616024
71	1.510881684929972
72	1.6182437916287804
73	1.4846914645024762
74	0.4745936915823291
75	1.130695976167965
76	-0.3979886665930226
77	-0.09640915040450654
78	-0.5265397368051224
79	-0.6288534734065734
80	-0.08875076936187228
81	-0.7259462930298095
82	-1.7890406444835398
83	-0.39473961217750025
84	-0.21642857987649153
85	-1.0833636391926091
86	-1.4071933173392934
87	-1.5820007402278555
88	-0.8709130337619242
89	-1.1426804210423704
90	-1.706548770855343
91	-0.12564873916760064
92	0.9770328627352952
93	0.6095977055763451
94	1.216452012266605
95	1.658221693807871
96	0.7729687062547629
97	0.7571826198863696
98	0.5851710388920962
99	1.7533666489818087
100	0.07952629404776566
101	0.8898268868660929
102	0.11079523604076462
103	-0.19398314427363939
104	0.13958836746932202
105	-0.7418950203656768
106	-0.5371299608563997
107	-1.0428701887567602
108	-0.47735617601914226
109	-0.8091110252858315
110	-0.9501559472486554
111	-0.5302266640537058
112	-1.2605041343942156
113	-2.678611322281866
114	-2.1375137929504944
115	-2.330193345874473
116	-0.5792070158710498
117	-0.17742406816881298
118	0.2624880252750593
119	-0.1849618136968255
120	1.8037440441569341
121	1.2428269480448466
122	0.10099417248052323
123	0.31129790287520864
124	0.8536827790950875
125	1.8178484860470052
126	-0.05371278851824757
127	0.7975012847351379
128	0.8342841837956498
129	0.27001849386886784
130	-0.2815707982988853
131	-0.3719147203923387
132	-0.7303838788717776
133	0.7043588292705099
134	-0.2677990565459003
135	-0.06735444245876814
136	-0.05582701026170966
137	-0.7642823659315879
138	-0.10915824799376989
139	-0.5411647711031077
140	-3.2519775566941154
141	-2.291469045411901
142	-2.7552310763423837
143	-2.5206766852499203
144	-1.2587933968260927
145	-2.2456478520484078
146	-1.4487493492024974
147	0.5504354352272045
148	0.28161901022596353
149	0.5099068881717522
150	0.3909935401468723
151	0.5141085665885288
152	1.069411610017816
153	0.10477721342823423
154	-0.169441765772635
155	0.2594478854296172
156	0.9987157072571127
157	1.2389193298946093
158	0.03842097961189563
159	0.6155979577918769
160	-0.8832397689280391
161	0.2860313028256863
162	-0.2903724406045965
163	-0.0583786334604692
164	-0.20853852578312398
165	0.15237267714633385
166	-0.4940748973209763
167	-0.43534938296947334
168	-1.4961308408028733
169	-1.8583319061543593
170	-0.9193563097204828
171	0.0931167042145321
172	-3.202546597927602
173	-1.7190431687535026
174	-1.4594331184341018
175	-1.0628955363640642
176	-0.730011670905656
177	0.3258572370578791
178	0.0014345235417532543
179	0.31286676353378706
180	0.31096848564176743
181	0.9729715130985196
182	0.5323000701458596
183	-0.13050720424072815
184	0.4681904349726213
185	0.4872310052695526
186	0.8065237973755532
187	0.7878141489921089
188	1.3519674414655387
189	0.5845708359530437
190	-0.08813074696885394
191	-0.06167155681618411
192	0.34975221090080116
193	-0.5332303386711218
194	0.12212126989746219
195	0.15581522368099582
196	0.10015786452246167
197	-0.4121603263473888
198	0.16670103692697813
199	0.396496715659907
200	0.8917487358433573
201	-0.9798520238913282
202	0.40297821384699395
203	-1.792998832651454
204	0.43856945226703237
205	0.6104047962809507
206	0.3040030747517888
207	-1.159153626940523
208	-0.19690250299642173
209	-1.6970002389706704
210	-1.1559450010289725
211	-0.31428988388760876
212	0.13370934703480383
213	0.17680157534851762
214	-0.24081415553515945
215	0.12209692350284058
216	0.5561784952889207
217	0.0989235226165564
218	0.645308803614947
219	-0.1514770591139091
220	0.9837572886676175
221	1.8233444601205846
222	1.2541417680282567
223	0.2143119917285809
224	-0.08353969142646589
225	-0.6156895773495622
226	0.26114446765075217
227	-0.09323034614318294
228	0.018828326400193784
229	0.17001884166799694
230	0.5063813042341254
231	0.5143504980617923
232	0.16693115768759456
233	-0.014131981708216855
234	-0.43929241237757816
235	0.2683250233847681
236	0.6174351169426733
237	0.5498298124826154
238	-0.11209166131449495
239	-0.9581126166495593
240	1.1235717995962686
241	0.030675446414372053
242	-0.4660506984018191
243	-1.1356479315743664
244	-0.8036688049382209
245	-0.8636700623398896
246	0.042803095425058044
247	0.08667694053176439
248	-0.041118616006692796
249	0.5601517360928887
250	1.207697494965964
251	-0.09861097600267237
252	0.4370199186045344
253	-0.08745174115543326
254	-0.16109715635917696
255	1.5435986502683339
256	0.9802703478657251
257	0.2240245947672876
258	1.3125582315164124
259	0.537231394508759
260	-0.6910598004145302
261	0.8016485660279279
262	0.899979256206774
263	0.9397230197524765
264	0.6313415645469412
265	-0.006057600540176566
266	0.5605563537776976
267	0.31320564547306046
268	0.10167624313521778
269	0.585751326645301
270	0.03770178087833693
271	0.04135375003492386
272	0.19427262975447657
273	1.672987807281907
274	0.05123807658900998
275	0.3165103525940907
276	-0.13125671271377973
277	-0.0618237530284501
278	-0.3300906992571029
279	-0.21332677607043274
280	-0.37491077358974595
281	-0.6527104739816386
282	-0.4288759384168419
283	-0.2698331716117897
284	0.7623024260538459
285	0.6894307062561094
286	0.18239085298533259
287	0.31213750361145143
288	0.45004070176352506
289	-0.0025255915416614923
290	0.9864511894661817
291	0.8151028359765344
292	-0.004566896300679733
293	1.0447135522803561
294	0.1432045626060912
295	0.11246601165140695
296	0.1262129651115666
297	0.5210943111201974
298	1.6909877446460202
299	2.225445007788101
300	1.1832489535476627
301	0.5763177002789668
302	0.033109172022250964
303	0.5848701287037331
304	0.3852824207317632
305	0.7786726736001468
306	0.18734787899177746
307	0.2277922712836493
308	0.4040259128781933
309	1.0504118999925722
310	0.6172737734579825
311	1.4489179507329395
312	0.20763041388743272
313	0.09310791409619251
314	0.7082198168130182
315	-0.3714334977442843
316	-0.4462541778979714
317	-0.26729223311445843
318	0.1925387378849122
319	0.8302912160880511
320	0.6769331225159839
321	0.1515369231293217
322	-0.047357885742531
323	1.1749629689785162
324	0.22592509649016113
325	0.37849276133395715
326	0.17689771814734284
327	-0.7190633785104671
328	-1.007320891701686
329	1.9128194369365588
330	0.5730707699695089
331	1.1146628981146256
332	0.7931214886385859
333	1.563509185725525
334	1.1471103303007382
335	0.039563381726681016
336	1.0147909967379607
337	1.1228987334405782
338	0.48831653074448444
339	1.3243208953715095
340	0.6928174113523872
341	0.10093490958112304
342	0.7293698379597687
343	0.8030227706516189
344	-0.5181632254143401
345	0.46132617038707335
346	0.21336382827234157
347	1.3154045495286917
348	0.22747080691414057
349	0.6459434362911293
350	-0.47450014032639787
351	0.32211634326911925
352	-0.009643638647114991
353	0.59163644021509
354	0.620305555074886
355	0.7957653386511141
356	1.2060183161219657
357	0.8454982877202446
358	0.29518534949637476
359	0.21563487914840615
360	0.12102405157754037
361	0.041295091757720545
362	-1.2238392410118282
363	-0.9908458083561118
364	0.2291390177551289
365	-0.7361795414355544
366	-1.0926004226450068
367	-0.4081209028200112
368	-0.6082158932439905
369	-0.7621094229786175
370	0.6113607720500855
371	1.3171145453261162
372	1.4787506527631271
373	1.8453959860158389
374	0.35372006358174213
375	0.285036250623284
376	0.4717272167573639
377	0.9711817126487452
378	-0.3938786742169026
379	-0.3818205766027037
380	-0.4235341404899969
381	0.9426380930957363
382	1.3966653201501846
383	0.9797441470707842
384	0.9288446185130341
385	1.9574216766363584
386	0.7994784703308296
387	-0.40306948537545856
388	0.22578493145423836
389	0.7425660876978221
390	1.005420889866606
391	-0.16787759487824744
392	1.2900723934835265
393	0.8403886632541773
394	-0.39060926759850906
395	0.13670242998809048
396	0.43892428031925707
397	-0.044122957565147156
398	-0.10594452080102705
399	-0.01621011452966567
400	-0.34587313330558006
401	-0.02615764597636337
402	-0.2600783876732802
403	-0.7258747743977048
404	-0.6713738078892432
405	-0.7850718893764943
406	-1.044893687547811
407	0.055614529103775553
408	-0.535992038188014
409	-0.33412831165551615
410	0.8513844152538839
411	1.864543654246044
412	0.9523419458727981
413	2.329321309687352
414	1.126016984416015
415	-0.13348034242255466
416	0.34219096739134525
417	0.4312719063125355
418	0.28196152621959986
419	-0.5347912901944094
420	-0.45928725603732834
421	0.010402572054914218
422	-0.3708164139335724
423	0.09986918390156044
424	0.5360475550312304
425	0.3724455629277893
426	0.5051955504517487
427	0.7782768390336711
428	0.13562561911720464
429	0.12213711323832985
430	1.3769719751184664
431	-0.1136913345528801
432	0.5663293634266623
433	-0.24922863032806006
434	0.606841114327764
435	-0.23416093007463162
436	-0.19550765602874698
437	-0.44798076645379525
438	-0.3491722420110551
439	-1.1562807615872925
440	-0.316916962133501
441	-0.7337505920425603
442	-0.4068352800719145
443	-0.8156941747585865
444	-1.096959774262216
445	-1.881542907785149
446	-0.32830018937518857
447	-0.05255032910845104
448	-0.5690280050634445
449	-0.6387069032590252
450	-0.008169661459298344
451	1.3465507730208963
452	2.2891144265262304
453	1.7105849335816363
454	1.240620759321351
455	0.4329525831065791
456	0.9236020493044172
457	0.24075480535844934
458	-0.6041642346311998
459	-0.27921041848660444
460	0.20034513133580495
461	0.6314226798750087
462	0.4817041844831236
463	-0.25963255706571525
464	0.9696093588819192
465	0.8014617770218274
466	0.16135771733915022
467	0.5893639243715199
468	0.14330415323032364
469	1.2376933662604233
470	0.4839487489666066
471	0.7069903618787299
472	0.793974870158565
473	0.6401980222320899
474	-0.3964118862570572
475	-1.680346990337246
476	-0.9738480210187673
477	-0.01461193808878125
478	-0.9351942038767425
479	-0.8153374845235574
480	-0.7747637412600852
481	-0.47836277951616835
482	-1.3837809073463856
483	-0.19823427891219822
484	-0.521573637129967
485	0.6623434162870626
486	1.0249024596239555
487	1.7573526943111335
488	1.8602336198108735
489	1.240669573043402
490	1.3742359625490008
491	1.9518697214145928
492	0.6628949814621917
493	-0.3980385173210691
494	-0.6669852398154834
495	-0.588378686612566
496	-0.16292351017343465
497	0.8140564737423753
498	0.9683256188746194
499	1.0211353824501852
500	0.6885903117601923
501	0.7143341806542884
502	-0.20723167081606736
503	0.15364884296483972
504	0.3323862883458146
505	-0.21781139521364065
506	-0.14208533830339892
507	0.6841449899750597
508	-0.8245620067796806
509	-0.8001047554429136
510	-1.0884905929204138
511	-1.65239155781049
512	-0.026587133532313654
513	-0.5401228277848872
514	-0.334512438721039
515	-1.2058160284722736
516	-1.144651733434511
517	0.31005654694862705
518	-0.549914087186422
519	0.16784184119185938
520	-0.9354375744640158
521	-0.2598665425170937
522	-1.3101888052507626
523	0.5262024923392781
524	0.39946761159919075
525	0.47691222331097527
526	-0.25942909401482506
527	1.6449508573918985
528	0.2618705493064649
529	1.1970159272255603
530	0.6219427529356274
531	0.06901083905367315
532	-0.277683858849387
533	0.05119275902630721
534	0.29281505547700604
535	0.3482341013884701
536	0.6116622882636256
537	0.8557466689281944
538	-0.024748832469992328
539	0.579295948722509
540	0.49723644449604976
541	0.42525683787449575
542	0.519575395211598
543	-0.3457528377286046
544	-0.8256502883434463
545	-1.0177899820496374
546	-0.6359681277544821
547	-0.3954225056670568
548	-0.7752261380887416
549	-1.3083532023632785
550	-2.1901546583683618
551	-1.2650693423187416
552	-2.2727841223166236
553	-1.0529919226300808
554	-1.701464717722866
555	-0.4482666988374029
556	-0.7692373168932712
557	-0.7025987762006485
558	-0.302150300031402
559	-0.8769020657685468
560	-0.22885366273224972
561	-0.14394268432112717
562	-0.11638366145684609
563	-0.4793740296127537
564	0.3522220318498662
565	1.4530403635610543
566	0.9614666774221038
567	1.7937431306136593
568	1.7190916938098297
569	-0.7612720267071235
570	-0.3288328647252236
571	0.020560630743337808
572	1.335649989775187
573	1.359195313474915
574	1.1153769299332568
575	1.268978865634267
576	0.90983664139989
577	0.3730875360701281
578	-0.012294458449688305
579	0.5423958544351665
580	0.9668475788252267
581	0.49965285491851846
582	-0.07402786977206915
583	-1.1756136309258385
584	-0.4836415122865815
585	-0.8931733683219814
586	-0.44611426859323955
587	-0.6924488899463682
588	-1.613838025493323
589	-0.7141485692229658
590	-1.8824213929368643
591	-2.1092009035965273
592	-0.6187837543211108
593	-0.8763307607649965
594	0.18525370119436108
595	-0.030729092149060163
596	-0.16290983046051605
597	-0.9184131185159723
598	-0.5622449365536262
599	-1.5618551331043835
600	0.06470787374036069
601	0.14155505767838208
602	0.1827671191675538
603	1.5808747516002664
604	1.3918499876746027
605	-0.07464107934709932
606	-0.19219435998360163
607	1.6344638516104044
608	0.6851939603071648
609	1.3190346482510968
610	1.224166703255676
611	1.5240754671455554
612	0.31348720457932694
613	2.0327048191701693
614	0.15378337082858876
615	0.4098593696858545
616	0.25596023826438774
617	0.9591056337121263
618	1.3498275058329046
619	1.438633299388652
620	0.3282146708115701
621	-0.36577097304961226
622	-1.0001772657095032
623	-0.32626230870555656
624	-1.6115358404421651
625	-1.4608554597548238
626	-1.5367899404281453
627	-1.3375520824918086
628	-0.6639694261956228
629	-0.9499345817385049
630	-0.5234723625137264
631	-0.21509232841292908
632	-1.0349965151721232
633	-0.7322600225920092
634	-1.6430703306697916
635	-0.8706193088776291
636	-1.4106541889297128
637	0.05156317653633276
638	0.5685066113584328
639	0.4222165270959069
640	-0.1474244541921879
641	0.5813454788693543
642	0.7551684153092203
643	0.2682497705611829
644	0.49070638642382586
645	1.986333318157947
646	0.21562346047888634
647	1.1784285540856434
648	1.2229018259291837
649	1.8135082825676747
650	0.9497124849131534
651	2.027426468947567
652	0.4589597208155905
653	0.2485955773958057
654	0.09936353918732072
655	1.3270972501300076
656	0.784693117935477
657	0.01918145770776468
658	-0.8623888558632321
659	-0.12940300077661662
660	-0.9374129509124025
661	-1.4965226781968457
662	-2.062645380928135
663	-1.843215789484933
664	-1.2849694375458163
665	-0.4940763284721442
666	-0.8240338433751764
667	-1.2977205960400728
668	-0.596244184304893
669	-0.858710022755194
670	-1.0108508553737283
671	-1.1438787807835975
672	-0.2980303601675041
673	-0.44320993318706314
674	-0.5451546497993157
675	-0.3287885963955914
676	-0.08615371000523259
677	0.07087002559812347
678	0.670009349223996
679	-0.22259464436422233
680	0.32311860253065217
681	-0.01075821933146846
682	2.258160860693798
683	1.4513648560008066
684	2.5796872446398043
685	1.7295980057034586
686	2.2648671751223977
687	1.1923781823460695
688	1.4389585552614172
689	0.1797874240663457
690	1.4917989284007838
691	1.0393502773604155
692	1.0742386518227425
693	1.029915371551321
694	0.9864523064125055
695	1.0952703288837435
696	0.7852791203623384
697	-0.675770146463883
698	-0.5215242491721526
699	-0.7500886122757356
700	-0.913777746406622
701	-0.23006502884057484
702	-0.7390381073356638
703	-1.9012655067419568
704	-1.2819150608997454
705	-0.3058786254136745
706	0.03012069564732727
707	-0.7857788222584624
708	-0.7696881866267705
709	-1.251300189066482
710	-1.061102552889355
711	-0.5350092808314688
712	-0.18443735206477094
713	0.17009501154525875
714	-0.002659803305975648
715	0.7844011592102244
716	0.5304356000687779
717	0.4937663575507008
718	-0.008566319288430957
719	0.40513874535838434
720	0.020525332347217318
721	0.9696896100259491
722	1.0686964127544267
723	1.5132826947672147
724	2.657699086704484
725	1.294079927280643
726	2.247744071770099
727	2.023754923669714
728	0.29954044659781437
729	1.6451652289527754
730	1.565187105370175
731	0.7183970387149896
732	1.709346938440382
733	1.4594723573196988
734	-0.06576842989806474
735	1.027069522867103
736	0.7500812698755126
737	-0.6123052577514511
738	0.41107326279388307
739	0.20242206502238475
740	-0.5878534854229551
741	0.20679115114548793
742	-0.09309222580172917
743	-0.49013103482035536
744	-1.4702058064942793
745	-0.6812110154775121
746	-1.4488964367456798
747	-1.2101072877519898
748	-1.5510210315716146
749	0.07056474666117579
750	-0.8549077946032324
751	0.33322399871180625
752	0.1089928326731205
753	0.45022223328387684
754	0.5941066382947936
755	0.7373667422982678
756	-0.16023730290843524
757	0.4659066898034443
758	0.35427440720395753
759	1.1882478477336884
760	0.8353209174959444
761	1.9020493824694067
762	1.3241664819734875
763	1.5876416602642067
764	3.086742855026989
765	1.211710104714935
766	1.3213193436388708
767	2.263500602331692
768	1.3546433468399406
769	0.4008412891175264
770	-0.4155318536564137
771	0.12622350329876608
772	0.7310751470704151
773	0.20932247302288462
774	1.3739321890955116
775	-0.07022809520917496
776	0.1295051355633999
777	-0.41709796779358377
778	1.2172963923808915
779	-0.1123011648203754
780	0.3152859767469245
781	0.09211422524629305
782	-0.6290874373565865
783	-0.24737959677072888
784	-1.2517214829603092
785	-1.7119404309533144
786	-1.6945635407548736
787	-1.9821358299725522
788	-0.8252969489253407
789	-0.5659123006689262
790	-0.18264754618436324
791	0.48558900419568707
792	0.18630741808484588
793	-0.12487576675483607
794	0.5945320538836877
795	0.7235172076947388
796	0.2049036678422394
797	0.9872943106126217
798	1.2302280924011377
799	0.553102847530425
800	1.270232621825293
801	2.5082013162560677
802	2.182843464924918
803	1.6519638503563459
804	1.8998477808376912
805	1.4840538932205127
806	1.195592534371365
807	1.7858167862284529
808	0.14961943963941915
809	-0.13477278045060634
810	1.5932021959028122
811	1.461604603070274
812	-0.7929268679918613
813	-0.15188263177055933
814	0.31822996000715453
815	-0.08236347977235814
816	0.8966334200390281
817	-0.08434787218998734
818	-0.7740232255679119
819	0.10288500147122916
820	0.7593054214219129
821	-0.40942939239503257
822	-0.298298905369417
823	-1.5835469455076945
824	-1.8179688406787975
825	-1.3393259672974547
826	-1.8789378167848225
827	-1.5994687857056407
828	0.8751138493195891
829	1.10380377782027
830	0.8796288173150651
831	0.8347028831650933
832	0.5310885728729744
833	-0.11624964923801479
834	-0.07863663477991399
835	0.12662693870915964
836	0.3445700741324315
837	3.0004006655087956
838	1.3389651390181665
839	2.2876405190428217
840	1.6726690304328513
841	2.202288840722416
842	1.0040523123049099
843	0.9657899159676867
844	1.8927447777000634
845	0.9953414308411311
846	0.07974235472840838
847	0.5835531093552582
848	-0.2759849748019392
849	-0.2671717594990902
850	0.8357836281184088
851	-0.24690005211589056
852	0.3742126374703135
853	-0.07839023130185661
854	0.5653096056665793
855	0.25768335982998497
856	0.32725621495800283
857	0.007267153698407739
858	0.38373295789385586
859	-1.0177435295087358
860	-1.544461060419725
861	-1.6924616317446906
862	-1.4853161768378162
863	-1.1705643510492199
864	1.304074444307753
865	0.5448491025023613
866	0.33389273889842747
867	0.04029383291618454
868	-0.0642012897444624
869	0.48210938681290666
870	-0.31611643323314165
871	0.19941838183135632
872	0.5358929695694269
873	0.24041717825661607
874	1.876793115441563
875	1.4520586695407047
876	1.3791688690927295
877	1.8279611795791204
878	1.744626016462574
879	1.4464075028651389
880	1.7213202528810094
881	0.8875950300520703
882	0.09595163371407439
883	0.12250181535302569
884	-0.263830954750552
885	-0.6951304259724939
886	-0.38903978566273884
887	0.4279530530828397
888	0.6999648172607562
889	0.2085616620581502
890	0.6140511919027061
891	0.13891740753546603
892	-0.6666167228435548
893	0.39336075079279476
894	0.10327829072478796
895	-0.5217725076814058
896	-1.341617535736844
897	-1.2422619696789416
898	-0.9926684930324691
899	1.7357853360660735
900	0.37621850095771214
901	0.1128001810294743
902	0.6341515005312393
903	0.057592094982543016
904	0.006981439901337857
905	0.19717481132800513
906	0.6085953042775512
907	0.6031285941710752
908	0.46627692528891634
909	1.1109034423640636
910	2.2246528716619958
911	1.3813992193176323
912	1.5849183143561465
913	1.3074869182141986
914	1.7300391483247888
915	0.8482437292358626
916	0.46793237009814975
917	0.7166770941069603
918	0.15047014195753353
919	-0.23166575904257786
920	-0.30177470302358506
921	-0.5021374883963265
922	0.434916026207542
923	1.1898287483073695
924	0.5076887132672974
925	-0.0397303346305154
926	0.3613915881896242
927	-0.9104395391925524
928	-1.119492762515829
929	-1.4859560866572645
930	-1.742589342247892
931	-0.8859694048791814
932	-0.7738075789043843
933	-1.168928066349415
934	1.6184053837845698
935	1.5153741898120896
936	-0.29731091648154584
937	0.9886937565013816
938	1.0853475153846859
939	0.056450179922393776
940	0.636848741522288
941	0.28667824712388446
942	0.7839799250933833
943	1.2310899456634046
944	1.7755003223024066
945	0.9345514904888673
946	1.306150023601346
947	0.9920972538115689
948	1.7945000899081835
949	0.9055347458671785
950	1.6261960260758561
951	1.1235655826048827
952	1.029475076125836
953	0.5017024594418139
954	0.4087620601992556
955	-0.1982572345565947
956	-0.7047964969574418
957	0.8413355094966163
958	0.71356262503685
959	0.6906110653366028
960	0.47902256640025864
961	-0.7599479894187188
962	-0.26392997259010254
963	0.10940693265363283
964	-1.1904934165227674
965	-1.734477694984043
966	-0.2827093835489286
967	-1.2263206218174851
968	-1.170795648138447
969	-0.48317557580460674
970	2.3171186181558783
971	0.025087790985454883
972	0.06769476918867179
973	1.0672780703305653
974	-0.09090337973666718
975	0.2052497351576141
976	0.31599235085771527
977	0.17732495919552302
978	0.6695687206010784
979	1.0741349132981686
980	0.4566612197534387
981	1.0614644355134109
982	0.8002196563650321
983	1.146675157782926
984	0.42673790838081727
985	0.9038035512156584
986	1.9895268827665233
987	0.3287920400485515
988	0.0810593079131653
989	0.4169384778494147
990	0.3412345148673887
991	0.10782936067370173
992	0.3008032446606967
993	-0.8092375824042172
994	0.14513571051741248
995	-0.12026922389819439
996	-0.9007128963830128
997	-0.9284355346320162
998	-0.5657540300219439
999	-0.17092701161797996
1000	-1.0700634352001954
1001	0.7813806051550732
1002	0.6181449412618252
1003	0.4307017992267137
1004	1.3623809322567848
1005	0.28606652632523083
1006	1.2998231794760604
1007	1.2716957198333672
1008	0.617085672173112
1009	1.3126524314506485
1010	0.5426055944964504
1011	0.9059448364964663
1012	1.2146056154122886
1013	1.1804694147248753
1014	1.5748450811973063
1015	0.4079770981418716
1016	-0.13415848204144631
1017	0.4425622628955914
1018	-0.16946082405301865
1019	0.47178223319727547
1020	-0.45601383120197814
1021	-0.27948097232067237
1022	-0.9641751567547103
1023	0.23004344027798843
1024	-0.19117219104536512
1025	0.48905574955848363
1026	-0.15253189938202052
1027	0.11332526354928178
1028	0.4219649480300347
1029	-0.4071524621615248
1030	-1.582700369564354
1031	-1.6263063483948488
1032	0.5914349782467763
1033	1.1014932872602798
1034	-0.02010054975836117
1035	-0.2951812977200504
1036	-0.36129436571131024
1037	0.5311338561156836
1038	0.3381646903831643
1039	-0.808898237075503
1040	0.9443073283811225
1041	0.9109921525061513
1042	0.7037254884757429
1043	1.3807181015485521
1044	0.056208211254881124
1045	0.2879081309982966
1046	1.2430962947441346
1047	0.14645634915160977
1048	1.1558732633387776
1049	-0.19254618573558827
1050	-0.7374783503227346
1051	-0.04485357864228221
1052	-0.1553439782839861
1053	-0.9773338422320587
1054	-0.382991897604509
1055	-0.3853020357997484
1056	0.6241267363847353
1057	0.45558378199705835
1058	-0.0728058729006066
1059	-0.7828307293624772
1060	-1.0377834935361068
1061	-0.23096150601662405
1062	0.1868518967779632
1063	0.21951340246580586
1064	0.837101106787359
1065	0.20696531086379547
1066	-0.31159247025801956
1067	-0.25658370841970085
1068	-0.5389446632702982
1069	-0.3358021707988112
1070	-0.6174093638507362
1071	-0.059475807457822605
1072	-0.42945337136909906
1073	0.7263001043755453
1074	0.5705216226299132
1075	0.2803411612165547
1076	-1.6457686037677164
1077	0.08957599167382192
1078	-1.4387806545639976
1079	-0.23534340445461172
1080	-1.4793752489737353
1081	-0.6513699099691835
1082	-0.3510574560116653
1083	-0.675117715064742
1084	0.0601858255308396
1085	0.87177516654442
1086	0.7080837287591567
1087	0.3210279954154
1088	0.45113430584648556
1089	1.4063699895722976
1090	-0.5836473507784209
1091	0.6279848275184226
1092	0.07744262829297414
1093	-0.22018990451337447
1094	-0.3251701490501106
1095	-0.40329031819177213
1096	-0.27569827644832584
1097	-0.4055317203173836
1098	0.2190805639522753
1099	0.0358747567535715
1100	0.2808061481588598
1101	-1.1582721213175702
1102	-0.6150327056518617
1103	-1.2984588217732036
1104	-0.8077944036274353
1105	-0.42398356930046044
1106	-0.7130114128801037
1107	-0.523901432498235
1108	-0.7351565284861006
1109	-0.9221286859087408
1110	-0.2095095721084646
1111	0.1424943789217991
1112	0.949997353292251
1113	1.157219973190778
1114	0.44957493395526327
1115	-0.35062892545645097
1116	0.21996162773877143
1117	-0.4221207248396805
1118	-0.9440896166010961
1119	0.03249725830426862
1120	-0.3462409633660136
1121	0.3015120492226814
1122	0.13412645839351392
1123	-1.3472471387943707
1124	-2.1578687810026493
1125	-1.9136576279287163
1126	-0.6060096320883649
1127	-1.4404593118112572
1128	-0.7862009458111222
1129	-1.1977316964466966
1130	-1.7099119563608591
1131	-0.7285881458560381
1132	0.16503761719763635
1133	0.36095309023138245
1134	-0.012242514933029879
1135	-0.5115763260521481
1136	-0.3806835023611649
1137	0.058961740137089845
1138	-0.7850278904504966
1139	-0.9210838051476147
1140	-0.9713981760613888
1141	-0.7757462128304626
1142	-0.6438334637599085
1143	-1.9673120766561831
1144	-1.3386401865986373
1145	-1.119413040228484
1146	-0.562099733847209
1147	-1.9842690482280125
1148	-1.1495057812960072
1149	-0.7299019451534655
1150	-1.2248560574624554
1151	-0.61801327295919
1152	-1.0475366635891445
1153	0.3647885848954962
1154	-0.3155239743316633
1155	-0.6874907936414452
1156	-1.0298624615981955
1157	-0.19923691907226282
1158	-0.7321604557936265
1159	-0.7888392811735322
1160	-0.7231232823286997
1161	-0.5557983206059377
1162	-0.4006317774624478
1163	-2.1819329409904547
1164	-0.892262979423762
1165	-1.0740862523695154
1166	-0.60514638400901
1167	-1.611235426193259
1168	-1.1758291107361092
1169	0.016223857179083145
1170	-1.6973008519406594
1171	-1.6859848490074605
1172	-1.5198743978349556
1173	-0.882470848962149
1174	-0.3876731661868613
1175	-1.2632176236497732
1176	-1.122438629966772
1177	-0.03695557532502169
1178	-0.5115181777102111
1179	-0.46548491187801155
1180	-1.5455228521875257
1181	-1.0192178709507949
1182	-0.6205871371498379
1183	-0.5722433676048879
