# Supplementary material for: Optimizing the design of spatial genomic studies
Source: Nat Commun. 2024 Jun 11;15:4987. doi: 10.1038/s41467-024-49174-4 (PMC11166654; doi:10.1038/s41467-024-49174-4)
Supplement: Supplementary file 4 — Source Data [file 41467_2024_49174_MOESM4_ESM.zip › data_source_files/figure6/visium_prostate_cancer/tissue_positions_list.csv]

ACGCCTGACACGCGCT-1	0	0	0	3823	5105
TACCGATCCAACACTT-1	0	1	1	4075	5250
ATTAAAGCGGACGAGC-1	0	0	2	3823	5395
GATAAGGGACGATTAG-1	0	1	3	4076	5540
GTGCAAATCACCAATA-1	0	0	4	3824	5685
TGTTGGCTGGCGGAAG-1	0	1	5	4076	5830
GCATCCTCTCCTATTA-1	0	0	6	3824	5975
GCGAGGGACTGCTAGA-1	0	1	7	4077	6120
TGGTACCGGCACAGCC-1	0	0	8	3825	6266
GCGCGTTTAAATCGTA-1	0	1	9	4077	6410
TGCCTTGCCCTTACGG-1	0	0	10	3825	6556
GACGACTTTCCAAGAA-1	0	1	11	4078	6700
CCAGTGAGCTCCTTGT-1	0	0	12	3825	6846
ATACCCTGGCTCAAAT-1	0	1	13	4078	6991
GGGTTTCCGGCTTCCA-1	0	0	14	3826	7136
TAACCGTCCAGTTCAT-1	0	1	15	4079	7281
AAACAACGAATAGTTC-1	0	0	16	3826	7426
CAAGGGAGTGTATTTG-1	0	1	17	4079	7571
CCAAGCTTGATCTCCT-1	0	0	18	3827	7716
TTATTTCATCCCAAAC-1	0	1	19	4079	7861
GAGCGCTATGTCAGGC-1	0	0	20	3827	8007
TATGGCAGACTTTCGA-1	0	1	21	4080	8151
CTTCGTGCCCGCATCG-1	0	0	22	3828	8297
AAACGGGTTGGTATCC-1	0	1	23	4080	8441
TGCAAACCCACATCAA-1	0	0	24	3828	8587
GACGGGATGTCTTATG-1	0	1	25	4081	8731
GGCGAGCATCGAGGAC-1	0	0	26	3829	8877
CGCGTGCTATCAACGA-1	0	1	27	4081	9022
TGAAACCTCAACTCAC-1	0	0	28	3829	9167
CACATAAGGCGACCGT-1	0	1	29	4082	9312
TGACCCAACTCACATT-1	0	0	30	3829	9457
ATACGCCGATCTACCG-1	0	1	31	4082	9602
ACTTATCTGATCTATA-1	0	0	32	3830	9747
GTGTGAGCCGAGGTGC-1	0	1	33	4083	9892
GATGATTTGAAACTGG-1	0	0	34	3830	10038
GGGAACCACCTGTTTC-1	0	1	35	4083	10182
GTTCGTTGCGGACCAG-1	0	0	36	3831	10328
TGAGGTTGATCCCAAG-1	0	1	37	4083	10472
GATGCCACACTACAGC-1	0	0	38	3831	10618
AGGCAAAGAGGAATCA-1	0	1	39	4084	10763
AAGTAAGCTTCCAAAC-1	0	0	40	3832	10908
AACGTAGTCTACCCAT-1	0	1	41	4084	11053
GTTTGAGCGGTTATGT-1	0	0	42	3832	11198
GAAGCAAGGCAATGTT-1	0	1	43	4085	11343
TCACTCAGCGCATTAG-1	0	0	44	3833	11488
TACAATGAAACCAGCA-1	0	1	45	4085	11633
GTGCGCTTACAAATGA-1	0	0	46	3833	11778
GCACTCCCACAGTCCC-1	0	1	47	4086	11923
CGAAGACTGCCCGGGA-1	0	0	48	3833	12069
CAGGATCCGCCCGACC-1	0	1	49	4086	12213
CACGATTGGTCGTTAA-1	0	0	50	3834	12359
GGTTGTATCGTGAAAT-1	0	1	51	4087	12503
TCTTATGGGTAGTACC-1	0	0	52	3834	12649
TACAAGCTGTTCACTG-1	0	1	53	4087	12794
GTATCTTGTTGCTCAC-1	0	0	54	3835	12939
ATACCAGGTGAGCGAT-1	0	1	55	4087	13084
CCTAAACAGGGTCCGT-1	0	0	56	3835	13229
ATGGTGCTCAAAGCCA-1	0	1	57	4088	13374
CAAATGCGGAGTGTTC-1	0	0	58	3836	13519
CGTGCCCGACATTTGT-1	0	1	59	4088	13664
GTATCTCCCTAACTGT-1	0	0	60	3836	13810
ATTTGCCTAGTTACGA-1	0	1	61	4089	13954
ACGTCCTAAACGAGAT-1	0	0	62	3837	14100
CTGGGATCGCCCAGAT-1	0	1	63	4089	14244
CTGCAAATGGGCTCCA-1	0	0	64	3837	14390
CATTATAACAGGGTCC-1	1	1	65	4090	14535
ACCTTTCCTTTAGAAG-1	0	0	66	3837	14680
ATAGATTTGCAGTCGG-1	1	1	67	4090	14825
CTCGGGCATCGTCGGG-1	0	0	68	3838	14970
GTGGCGGGCCGTAGCT-1	1	1	69	4091	15115
CAACAGTGCCAAACGG-1	0	0	70	3838	15260
TGCGGGTATTGGGATC-1	1	1	71	4091	15405
GTCTCGCCAACACGCC-1	1	0	72	3839	15550
CTGGGCGGCCAAATGT-1	1	1	73	4091	15695
TAAAGGAGAAACTAGT-1	1	0	74	3839	15841
TCCCACGGAGGGAGCT-1	1	1	75	4092	15985
AGCTTCAATACTTTGA-1	1	0	76	3840	16131
TTCCACATTTCTCGTC-1	1	1	77	4092	16275
ACAAACCGACAAGGCG-1	1	0	78	3840	16421
AGACGGGATTGGTATA-1	1	1	79	4093	16566
AACCTAAAGCCGTCCG-1	1	0	80	3841	16711
TACAAATTGCGGAGGT-1	1	1	81	4093	16856
CCCGCTAGAGGGTTAA-1	1	0	82	3841	17001
CATTGCAAAGCATAAT-1	1	1	83	4094	17146
TGTACGCTATCAGCTT-1	1	0	84	3841	17291
TTCTTCGCAATAGAGC-1	1	1	85	4094	17436
TGTGATTCCAGCGCTT-1	1	0	86	3842	17581
ATTCAGGATCGCCTCT-1	1	1	87	4095	17726
GCCCATGGGTGCAATG-1	1	0	88	3842	17872
TTCCCGACGCTTCACT-1	1	1	89	4095	18016
AGCGGTTGAGATGTAC-1	1	0	90	3843	18162
GCTGTCTGTGATCGAC-1	1	1	91	4095	18306
AAAGACATGAAGTTTA-1	1	0	92	3843	18452
CAACAGAATAACGCTA-1	1	1	93	4096	18597
TGCGGTCTACGAGTAA-1	1	0	94	3844	18742
AAGACTCACGCCCACT-1	1	1	95	4096	18887
CTTTGAAACATATTCC-1	1	0	96	3844	19032
CTGGGCACTAGTCGGA-1	1	1	97	4097	19177
CGCCCTTACATCCACC-1	1	0	98	3845	19322
CACGACCACAGACTTT-1	1	1	99	4097	19467
CAATCCATTATCCGTT-1	1	0	100	3845	19613
GTGGCGTGCACCAGAG-1	1	1	101	4098	19757
CGGAGTCCTAACCTGG-1	1	0	102	3845	19903
GGTCCCATAACATAGA-1	1	1	103	4098	20047
ATCTCATAAACCTACC-1	1	0	104	3846	20193
TGCATGGCAGTCTTGC-1	1	1	105	4099	20338
TTGCAGGTCATGAAGT-1	1	0	106	3846	20483
AGCTGCATTTGAGGTG-1	1	1	107	4099	20628
TAATCAGGAATGCTGC-1	1	0	108	3847	20773
CCATCATAAGAACAGG-1	1	1	109	4099	20918
TCGTATCACCAAGCTA-1	1	0	110	3847	21063
ATTCAGATGAATCCCT-1	1	1	111	4100	21208
AAAGGTCAACGACATG-1	1	0	112	3848	21353
AGCTGCTGTGCCGAAT-1	1	1	113	4100	21498
CTAGCGCCAATCCTAC-1	1	0	114	3848	21644
GCTCGACCGAACTGAA-1	1	1	115	4101	21788
ACAGTGCAGCGCATTT-1	1	0	116	3849	21934
CGGCTGAAGGTTACGC-1	1	1	117	4101	22078
CACCTCTACGAGTGTG-1	1	0	118	3849	22224
ATACGACAGATGGGTA-1	1	1	119	4102	22369
ACTTCCTGTCGTGCGA-1	1	0	120	3849	22514
CGTAACGGAACGATCA-1	1	1	121	4102	22659
AAATCACTCCTAAACG-1	1	0	122	3850	22804
CTCCGAGTAAATCCGC-1	1	1	123	4103	22949
ACGCTAGTATCAGTGC-1	1	0	124	3850	23094
AGAGTGAACAGACACC-1	1	1	125	4103	23239
ACACCCGTAAATCTGT-1	1	0	126	3851	23384
GCTTTGCTGCCGGGTA-1	1	1	127	4103	23529
ACAGGAGGCGCAGCCG-1	0	2	0	4328	5104
AGGCAATACGGAGGAC-1	0	3	1	4580	5249
TGGTGTGACAGACGAT-1	0	2	2	4328	5394
ATCTATCGATGATCAA-1	0	3	3	4581	5539
CGGTAACAAGATACAT-1	0	2	4	4329	5685
TCGCCGGAGAGTCTTA-1	0	3	5	4581	5829
GGAGGAGTGTGTTTAT-1	0	2	6	4329	5975
TTAGGTGTGACTGGTC-1	0	3	7	4582	6119
CAGGGCTAACGAAACC-1	0	2	8	4329	6265
CCCGTGGGTTAATTGA-1	0	3	9	4582	6410
GACCGACCGCTAATAT-1	0	2	10	4330	6555
GGTATCAAGCATAGAA-1	0	3	11	4583	6700
TGCATGAGTAGATTCG-1	0	2	12	4330	6845
AATTCCAACTTGGTGA-1	0	3	13	4583	6990
TGCCGATGTCATCAAT-1	0	2	14	4331	7135
GCTGGGTCCGCTGTTA-1	0	3	15	4583	7280
TGAACACCCGAAGCAG-1	0	2	16	4331	7425
AACATTGGTCAGCCGT-1	0	3	17	4584	7570
GTGGGTCTTCTTTGCG-1	0	2	18	4332	7716
CATCGAATGGATCTCT-1	0	3	19	4584	7860
GCTACACTGTCCGAAC-1	0	2	20	4332	8006
CGGGTTGTAGCTTTGG-1	0	3	21	4585	8150
CCTAAGTGTCTAACCG-1	0	2	22	4333	8296
TCTGTGACTGACCGTT-1	0	3	23	4585	8441
TTATCATACTCGCAAA-1	0	2	24	4333	8586
AGCGTAGCGCTAGACC-1	0	3	25	4586	8731
TCCCTCCGAAATCGTT-1	0	2	26	4333	8876
AGGTCGCCACTTCGGT-1	0	3	27	4586	9021
CTAGCAACTAATTTAC-1	0	2	28	4334	9166
TTGCTAGCTACCAATC-1	0	3	29	4587	9311
GCCGGTTTGGGCGGAT-1	0	2	30	4334	9456
TGTAACTTGTCAACCT-1	0	3	31	4587	9601
CGAGATGTTGCCTATA-1	0	2	32	4335	9747
GTTACGAAATCCACGC-1	0	3	33	4587	9891
CTTGTCGTACGTGTCA-1	0	2	34	4335	10037
GCGTCCAGCTCGTGGC-1	0	3	35	4588	10181
CCCTTCTCGTACGCGA-1	0	2	36	4336	10327
CCAAAGTCCCGCTAAC-1	0	3	37	4588	10472
CCGCTTCGCGGTTAAC-1	0	2	38	4336	10617
GTTACGGCCCGACTGC-1	0	3	39	4589	10762
CCCGCTTGCCCTCGTC-1	0	2	40	4337	10907
TAGTGAGAAGTGGTTG-1	0	3	41	4589	11052
CGCTACCGCCCTATGA-1	0	2	42	4337	11197
AAACAATCTACTAGCA-1	0	3	43	4590	11342
GCGCGATGGGTCAAGT-1	0	2	44	4337	11488
ATAAACCATTGGACGG-1	0	3	45	4590	11632
TCGGGCACTTCTGGAT-1	0	2	46	4338	11778
TCTGTGGCTACATTTC-1	0	3	47	4591	11922
CTCTGTGCCTGCTATG-1	0	2	48	4338	12068
CACGACTAAAGTTCTG-1	0	3	49	4591	12213
GAGGAGTAATTCCTAC-1	0	2	50	4339	12358
AGAGGTATCTCGGTCC-1	1	3	51	4591	12503
GGCGTACCCTATATAA-1	0	2	52	4339	12648
GCCGGAAACACATCTT-1	1	3	53	4592	12793
AAATGTGGGTGCTCCT-1	0	2	54	4340	12938
ACCAGGAGTGTGATCT-1	1	3	55	4592	13083
TGTGGAGGAAGCTTAA-1	1	2	56	4340	13228
AAGGAGAACTTATAAG-1	1	3	57	4593	13373
CCCTCGGGAGCCTTGT-1	1	2	58	4341	13519
ACTGTTTAGTGTAGGC-1	1	3	59	4593	13663
CGTCAGTTTATCGTCT-1	1	2	60	4341	13809
GCGTGTATGTCGTATT-1	1	3	61	4594	13953
ACAATCGATCTTTATA-1	1	2	62	4341	14099
CAGCCCTCACAGGCAG-1	1	3	63	4594	14244
CGCGTCATATTAAACC-1	1	2	64	4342	14389
GAAGACTTCAATGCCG-1	1	3	65	4595	14534
TTGCGGCGACTCATGC-1	1	2	66	4342	14679
ACCAAACTAGAAATCC-1	1	3	67	4595	14824
TTACTGTTTCTCTACG-1	1	2	68	4343	14969
GACCAGGTCATTCATA-1	1	3	69	4595	15114
TTCTTCCCTTTGATAT-1	1	2	70	4343	15259
ACGCCCAGCTGTCGAT-1	1	3	71	4596	15404
AGTAGCGTGAACGAAC-1	1	2	72	4344	15550
CCTCGACCCACTGCCT-1	1	3	73	4596	15694
AGTTATTGAAAGGTAA-1	1	2	74	4344	15840
TCAGTTACGGAATGAT-1	1	3	75	4597	15984
GAATCTATACTCGGAC-1	1	2	76	4345	16130
TCGGCTAACTTCCCTT-1	1	3	77	4597	16275
ACGTGGTCGAATGTGC-1	1	2	78	4345	16420
ATATCGTGCCAGACCC-1	1	3	79	4598	16565
GTAGCTAGTAAGCGCG-1	1	2	80	4345	16710
ACGCTTAGTGTCTCTC-1	1	3	81	4598	16855
TCCGGCCTGCATCGAT-1	1	2	82	4346	17000
TAGTGGAACTCATACA-1	1	3	83	4598	17145
ATCATCTGCCCAGTGT-1	1	2	84	4346	17291
GTTATTAAATACGACC-1	1	3	85	4599	17435
GCGCTAAGTATGCATG-1	1	2	86	4347	17581
CCTGACGCAACCTTTA-1	1	3	87	4599	17725
CCCAAGAATGCACGGT-1	1	2	88	4347	17871
AACTGGGTTCGAGCCG-1	1	3	89	4600	18016
GGTTCCACCCGCTTCT-1	1	2	90	4348	18161
CATGCACGTGTTACTG-1	1	3	91	4600	18306
AGCGTTCCGATTTAAA-1	1	2	92	4348	18451
CCTACGCGACCTTACA-1	1	3	93	4601	18596
CGAATTACATGGTGTT-1	1	2	94	4349	18741
GAGGTCTTAGTGGGTC-1	1	3	95	4601	18886
GCCGCTAGATACGCAG-1	1	2	96	4349	19031
GTCACCTGTCTATGTC-1	1	3	97	4602	19176
CCGATTGGTCAATGAA-1	1	2	98	4349	19322
CCTGTGCGGATTGTAA-1	1	3	99	4602	19466
TTACGTAGCGCGTGCT-1	1	2	100	4350	19612
GGAGGCGAAGAACCGC-1	1	3	101	4602	19756
GGGTCACGTGCTTATG-1	1	2	102	4350	19902
GCTCCGGACGTTGATA-1	1	3	103	4603	20047
ATGTTTGTAAGATCAT-1	1	2	104	4351	20192
TGACCCAGCATTCCCG-1	1	3	105	4603	20337
TGGTCGTTTGATAGAT-1	1	2	106	4351	20482
TGTAATGCCTTCGGAC-1	1	3	107	4604	20627
TGCTCACACAACAACC-1	1	2	108	4352	20772
TACGATCCAAGCCACT-1	1	3	109	4604	20917
TTGTAACTTCATAGCG-1	1	2	110	4352	21062
AGATTCAAGCGGGTCG-1	1	3	111	4605	21207
CTCAGCAGACTGCCGA-1	1	2	112	4352	21353
GTAACATCAGCTCATC-1	1	3	113	4605	21497
ATGGAACAGAATAAAC-1	1	2	114	4353	21643
GGGCCTATACAACCGG-1	1	3	115	4606	21787
TCAAACAATTAGGACA-1	1	2	116	4353	21933
AAACCACTACACAGAT-1	1	3	117	4606	22078
AAACGACAGTCTTGCC-1	1	2	118	4354	22223
TTGAGGGTCGAACGCG-1	1	3	119	4606	22368
TGTTGATCACTGTTTA-1	1	2	120	4354	22513
AGGGTGTGCTACACGC-1	1	3	121	4607	22658
GTAGTTAGACAATATA-1	1	2	122	4355	22803
AATGGCCGCCAATGCG-1	1	3	123	4607	22948
TCGGCGGTATTAGATT-1	1	2	124	4355	23094
GGGTCACTGAGTAGTG-1	1	3	125	4608	23238
GAATTATGCAACCTAC-1	1	2	126	4356	23384
GATCTTAGTGAACGTG-1	1	3	127	4608	23528
CTAATGCGCCCAACAA-1	0	4	0	4833	5103
GCCACCCATTCCACTT-1	0	5	1	5085	5248
TACTCACAACGTAGTA-1	0	4	2	4833	5394
GTTCGGTGTGGATTTA-1	0	5	3	5086	5538
TCTTTCGGCGGGACAC-1	0	4	4	4833	5684
GGAGACATTCACGGGC-1	0	5	5	5086	5828
GGGATTATCTCACAAC-1	0	4	6	4834	5974
TAGAACGCCAGTAACG-1	0	5	7	5087	6119
ACGAGTCGCCGGCGTT-1	0	4	8	4834	6264
TGATGGGACTAAGTCA-1	0	5	9	5087	6409
TGCGAGAAACGTTACG-1	0	4	10	4835	6554
TCGCCTCGACCTGTTG-1	0	5	11	5087	6699
AACTCGATAAACACGT-1	0	4	12	4835	6844
AGGAAAGCCTCTGATG-1	0	5	13	5088	6989
GAAGGACTAAATTGAA-1	0	4	14	4836	7135
GTATCGGGACGAGCTG-1	0	5	15	5088	7279
CCTGTGCATAGGAGAC-1	0	4	16	4836	7425
CATACGGGTGCATGAT-1	0	5	17	5089	7569
CCACTAAACTGAATCG-1	0	4	18	4837	7715
AAATTGCGGCGGTTCT-1	0	5	19	5089	7860
AGTCCAGCGGGTACGT-1	0	4	20	4837	8005
CATTCAGGTCAGTGCG-1	0	5	21	5090	8150
CTAAAGTCCGAAGCTA-1	0	4	22	4837	8295
AATCAGACTGCAGGAC-1	0	5	23	5090	8440
AGTATCCATAATAACG-1	0	4	24	4838	8585
CTGGCTGCTAACGTAA-1	0	5	25	5090	8730
GTTCCAAGACAGCGAC-1	0	4	26	4838	8875
AAGACTAACCCGTTGT-1	0	5	27	5091	9020
GATTAATCCTGGCTCA-1	0	4	28	4839	9166
CGCGCAAGGAACTACA-1	0	5	29	5091	9310
CAGTAGCGAGGTAGTA-1	0	4	30	4839	9456
ACGGCGGGTTGCCCTG-1	0	5	31	5092	9600
CTAGGCGGCAGAGAAT-1	0	4	32	4840	9746
GTGCGCAGCTTGCTCC-1	0	5	33	5092	9891
TCACTATCGTGCAATC-1	0	4	34	4840	10036
TATGATTCTGCTTGGT-1	0	5	35	5093	10181
TAAGATTTAGCGGGAG-1	0	4	36	4841	10326
TTACGGTGTCACCGAG-1	0	5	37	5093	10471
CTACACTAGCTTGTTC-1	0	4	38	4841	10616
TGAGCAGTCGTGAAGT-1	0	5	39	5094	10761
CGCTGAGGACGTCCAA-1	0	4	40	4841	10906
GTGTATGACTTTAAAG-1	1	5	41	5094	11051
CTAAACGGGTGTAATC-1	0	4	42	4842	11197
TGTACTGTGCCAAAGT-1	1	5	43	5094	11341
GGCCACAAGCGATGGC-1	0	4	44	4842	11487
GTCAATTGTACTGAAG-1	1	5	45	5095	11631
AGGGACAGCACGGCGG-1	0	4	46	4843	11777
AGCTTATAGAGACCTG-1	1	5	47	5095	11922
AACTAGCGTATCGCAC-1	1	4	48	4843	12067
AACTTTAGCTGCTGAG-1	1	5	49	5096	12212
CCCAAGACAGAGTATG-1	1	4	50	4844	12357
GGCATCAACGAGCACG-1	1	5	51	5096	12502
ATGCATTCCGTGATGG-1	1	4	52	4844	12647
TTATAGATGCACATTA-1	1	5	53	5097	12792
GAACCATCTGGGAGAC-1	1	4	54	4844	12938
TGCTATACAAACGGAC-1	1	5	55	5097	13082
ACTTGCCATATTGTAC-1	1	4	56	4845	13228
TATTCCGGCAGTCCTA-1	1	5	57	5098	13372
GACGGACCGCGTTCCT-1	1	4	58	4845	13518
ATGTGTAGTTTAGTCA-1	1	5	59	5098	13663
ATACCAGCAAATTGCT-1	1	4	60	4846	13808
AAGTTTACTAATGGCA-1	1	5	61	5098	13953
CTCTCGATGTGCGCCT-1	1	4	62	4846	14098
GATTGACACTCTGCTC-1	1	5	63	5099	14243
TATCACAGCACGGGCA-1	1	4	64	4847	14388
ACCGTTCCCGCTCTGA-1	1	5	65	5099	14533
CCGCCACCACAATCCA-1	1	4	66	4847	14678
CATTCACTGACAGCTA-1	1	5	67	5100	14823
CGGCTGCAAGATTAAG-1	1	4	68	4848	14969
CATGAACCTCTTATCA-1	1	5	69	5100	15113
TTAATGCGAGGTAACT-1	1	4	70	4848	15259
AATAAGTCCTCGAGAC-1	1	5	71	5101	15403
ACCAGCCCGGTCTTTG-1	1	4	72	4848	15549
CTACGAACTAGGTCGA-1	1	5	73	5101	15694
ACATCTCAACGCGTAA-1	1	4	74	4849	15839
CACTACTCAGTTCTGT-1	1	5	75	5102	15984
CCGACTCGCATAGTCT-1	1	4	76	4849	16129
CATTTATCGTTCAAGA-1	1	5	77	5102	16274
CAAACGTGGTCTTGCG-1	1	4	78	4850	16419
TAGAAACCACTAAGTA-1	1	5	79	5102	16564
ACTGATTTAGTGATTC-1	1	4	80	4850	16709
TCGTATTTCGTCCGGA-1	1	5	81	5103	16854
CGGAAATTTCACATCC-1	1	4	82	4851	17000
ATCCACGCTAAATGTT-1	1	5	83	5103	17144
GTTCAATCTATGTCAA-1	1	4	84	4851	17290
ATAAAGGTCAAGTACG-1	1	5	85	5104	17434
CAACTCCAACGTTTAG-1	1	4	86	4852	17580
TAGGAACAGCCTCCAG-1	1	5	87	5104	17725
ATGGGAACGGAAGCGG-1	1	4	88	4852	17870
CACACGTTTCAATGGG-1	1	5	89	5105	18015
GGTGTTCTGTTTCTAC-1	1	4	90	4852	18160
AGTAACGTTCATCCTG-1	1	5	91	5105	18305
GTATAGTGGCCCATGT-1	1	4	92	4853	18450
TCTACACGTTCATGCA-1	1	5	93	5106	18595
AATCTGGGTAGACCCT-1	1	4	94	4853	18741
TCGGTTAGCCATGTAG-1	1	5	95	5106	18885
TGCCATGGCTTATAAG-1	1	4	96	4854	19031
TAAGTAAATGTGCCGC-1	1	5	97	5106	19175
GTGTCCGATAAGGCAT-1	1	4	98	4854	19321
TGGCACGAGCTCGAGT-1	1	5	99	5107	19466
ACCGGTCTGAGTACGG-1	1	4	100	4855	19611
GAACTTAGCGCCCGGT-1	1	5	101	5107	19756
AGTAGCTAGACGCCGA-1	1	4	102	4855	19901
ATAGGAATCTAAGCTT-1	1	5	103	5108	20046
CTTCCTGCATATTTAC-1	1	4	104	4856	20191
CAATATGTAGATTTAC-1	1	5	105	5108	20336
ACAAGGCCTACCAGCC-1	1	4	106	4856	20481
TTATAGTCCAAGGTGC-1	1	5	107	5109	20626
AAACGCCCGAGATCGG-1	1	4	108	4856	20772
CCTCGTTACGCCTGTT-1	1	5	109	5109	20916
GAACGGTGTAAAGCAG-1	1	4	110	4857	21062
ACGCATAAATGACATG-1	1	5	111	5110	21206
GGTTCGATGCTGAGTT-1	1	4	112	4857	21352
CTTTGGCAGACAGAGT-1	1	5	113	5110	21497
TTCGTGGGCTGGAAGC-1	1	4	114	4858	21642
CAAAGGTTAAATTCAG-1	1	5	115	5110	21787
GTTTGGCGTCAGGCAC-1	1	4	116	4858	21932
GCTTTCTATCTCAACT-1	1	5	117	5111	22077
TGCATCTCCGGATCTT-1	1	4	118	4859	22222
CTGAAACGGCCCTCAG-1	1	5	119	5111	22367
TAGCAGTAAATACGCG-1	1	4	120	4859	22512
CGGGCTACTTAAATTG-1	1	5	121	5112	22657
ATTATGCTCAGTATTG-1	1	4	122	4860	22803
TGATGCTCACGTAGTC-1	1	5	123	5112	22947
GTCTAAGATGCCCAGC-1	1	4	124	4860	23093
AACCCGATAGGGCTTC-1	1	5	125	5113	23237
CGCTATCGTGGCTTTA-1	1	4	126	4860	23383
CGTCTCTCGCCGAGGC-1	1	5	127	5113	23528
AGTGGGAGTATACACG-1	0	6	0	5337	5103
GGTCTTGGTGTTAACT-1	0	7	1	5590	5247
GGCTGGCAGCTTTATG-1	0	6	2	5338	5393
CGCCAATTATTGCGTT-1	0	7	3	5590	5538
GGTAACCGGCAAAGGT-1	0	6	4	5338	5683
TGGGACCATTGGGAGT-1	0	7	5	5591	5828
CTGCAGGTGCTCGGCC-1	0	6	6	5339	5973
CCGGTGCGAGTGATAG-1	0	7	7	5591	6118
GGGTACACTCTGGAGG-1	0	6	8	5339	6263
TAGCCAGAGGGTCCGG-1	0	7	9	5592	6408
CTTGTGAGGACAGCGG-1	0	6	10	5340	6553
GAAGGGCATAACCATG-1	0	7	11	5592	6698
CAACATGGCCTGATAA-1	0	6	12	5340	6844
CAATTTGACCGGGAAG-1	0	7	13	5593	6988
TCTGACTGTAATGGTT-1	0	6	14	5340	7134
TTCATAGCCTTGTAAC-1	0	7	15	5593	7278
TGGAAACGGAGTGAAC-1	0	6	16	5341	7424
ATCGCACGATTGTTCA-1	0	7	17	5594	7569
CGCCACCCGCATTAAC-1	0	6	18	5341	7714
TGGACCACGGCGTTGA-1	0	7	19	5594	7859
GTATATGTTACGGCGG-1	0	6	20	5342	8004
GTATTCTTACCGTGCT-1	0	7	21	5594	8149
TTCAGAGTAACCTGAC-1	0	6	22	5342	8294
GCGGTAACCCAAATGA-1	0	7	23	5595	8439
CTACGTGTTGCCACCA-1	0	6	24	5343	8584
CTAGATAAACTCCTCG-1	0	7	25	5595	8729
TCCATTAGTTGGATAG-1	0	6	26	5343	8875
CTGGCTCCTGCGGGAT-1	0	7	27	5596	9019
CAGTCTCTCGGCTAAT-1	0	6	28	5344	9165
GTATGACGTGGGAAAC-1	0	7	29	5596	9309
AGTCACTCCGCCTCAT-1	0	6	30	5344	9455
GCAGCGGTGGGCATTA-1	0	7	31	5597	9600
TATGGAGTTTCTCGTT-1	0	6	32	5344	9745
ACTCAACGAATGTATT-1	1	7	33	5597	9890
AACACGCGGCCGCGAA-1	0	6	34	5345	10035
CGATATTAGCCGCAGG-1	1	7	35	5598	10180
AGCGTCTGAACCCGCA-1	1	6	36	5345	10325
GATGTCCGGATCACAT-1	1	7	37	5598	10470
GGTCACGTTAGATTCA-1	1	6	38	5346	10616
TTAAGGATACGGAGGT-1	1	7	39	5598	10760
GTGCGGGACCATCGGC-1	1	6	40	5346	10906
CCATCTTGTTCACAAT-1	1	7	41	5599	11050
TCCGAGAAGGCTAAGC-1	1	6	42	5347	11196
TGGCGGTGTGCGATTG-1	1	7	43	5599	11341
ATCCTGCTGCAGATAG-1	1	6	44	5347	11486
TTATGCGTCCCGGTCC-1	1	7	45	5600	11631
CATAATGAGCGGGCGA-1	1	6	46	5348	11776
AGACATAGATCCTTCC-1	1	7	47	5600	11921
GGTGAAACCGGGAATG-1	1	6	48	5348	12066
AACTGGTGTGGGCCTT-1	1	7	49	5601	12211
GTAGCGCTGTTGTAGT-1	1	6	50	5348	12356
TTGTTTGTGTAAATTC-1	1	7	51	5601	12501
GGATCAAAGGACGAGG-1	1	6	52	5349	12647
CGTAGCGCCGACGTTG-1	1	7	53	5602	12791
CAAGTGAACTTTGGTT-1	1	6	54	5349	12937
GTAGACAACCGATGAA-1	1	7	55	5602	13081
CAATGGTCGGCCTGGG-1	1	6	56	5350	13227
ACAGATTAGGTTAGTG-1	1	7	57	5602	13372
GTTATCACCTTCTGAA-1	1	6	58	5350	13517
TGGTATCGGTCTGTAT-1	1	7	59	5603	13662
GGAATAACCTCAAGAA-1	1	6	60	5351	13807
ATTATCTCGACAGATC-1	1	7	61	5603	13952
CCGAGGGATGTTAGGC-1	1	6	62	5351	14097
TGAGATCAAATACTCA-1	1	7	63	5604	14242
AAACGAAGAACATACC-1	1	6	64	5352	14387
CTGGTCCTAACTTGGC-1	1	7	65	5604	14532
TGCACGAGTCGGCAGC-1	1	6	66	5352	14678
ATAGTCTTTGACGTGC-1	1	7	67	5605	14822
TGGAGCTAAAGTTCCC-1	1	6	68	5352	14968
GGGTGGTCCAGCCTGT-1	1	7	69	5605	15112
CATGCATGGAGACCCT-1	1	6	70	5353	15258
ACACGGCACTATGCAT-1	1	7	71	5606	15403
CCCTGGTATGGGCGGC-1	1	6	72	5353	15548
GGAGGATTGAAAGGAG-1	1	7	73	5606	15693
CCGCTGGTGCCATTCA-1	1	6	74	5354	15838
GTTAGAGTGTGCCGCT-1	1	7	75	5606	15983
TCGGAATGACCATCAA-1	1	6	76	5354	16128
TTCAATTAGCCATAAT-1	1	7	77	5607	16273
GATGTGTTGTCACAAG-1	1	6	78	5355	16419
TCTTTCTCTTAAGGAG-1	1	7	79	5607	16563
ACCCTTTAGTTCTCCA-1	1	6	80	5355	16709
ACCACAACTCAGAACA-1	1	7	81	5608	16853
TATGATAAATCTAACG-1	1	6	82	5356	16999
GATCCTCTTGCGCTTA-1	1	7	83	5608	17144
TTCTACCTTTATGTTG-1	1	6	84	5356	17289
GAAATACCTGCTGGCT-1	1	7	85	5609	17434
ATTCTGAGTATGAACT-1	1	6	86	5356	17579
GGATTAAGCTAAGGTC-1	1	7	87	5609	17724
AGTACGTGGCCTGTCT-1	1	6	88	5357	17869
TCAGGGTGCACGAAAC-1	1	7	89	5610	18014
AAATTTACCGAAATCC-1	1	6	90	5357	18159
TTGAGGCATTTAACTC-1	1	7	91	5610	18304
AACCAGTATCACTCTT-1	1	6	92	5358	18450
CACCGGAGATATCTCC-1	1	7	93	5610	18594
GACTGGGCGCCGCAAC-1	1	6	94	5358	18740
CACGTCTATGATGTGG-1	1	7	95	5611	18884
TTAAGACGAACGAACC-1	1	6	96	5359	19030
TGACCAGCTTCAAAGT-1	1	7	97	5611	19175
AGAGTTAGAGACCGAT-1	1	6	98	5359	19320
TTCGGACTGATGCCTT-1	1	7	99	5612	19465
CTCGAATGGAACGTAT-1	1	6	100	5360	19610
GGACGGCTTGCGCAAC-1	1	7	101	5612	19755
CTAAGTACAGGGCTAC-1	1	6	102	5360	19900
ACAAATTCAGATCTGA-1	1	7	103	5613	20045
CATGGAAATGGGACCA-1	1	6	104	5360	20191
GGTGGACCACGTGTTA-1	1	7	105	5613	20335
CACGACGTAATAGTAA-1	1	6	106	5361	20481
CGGGTTCGGCACGTAT-1	1	7	107	5614	20625
CTGGGCTATCCTTTGG-1	1	6	108	5361	20771
GTATTAGGGTTCGCGT-1	1	7	109	5614	20915
TCATTCGTATAATTTG-1	1	6	110	5362	21061
AATAGCAAGCCTCCTG-1	1	7	111	5614	21206
CATCTACCCGAGAACG-1	1	6	112	5362	21351
GCTTCAGTGGGATTAC-1	1	7	113	5615	21496
TCTGTGATGGAGGTTG-1	1	6	114	5363	21641
ATCCACTTTCAGACTA-1	1	7	115	5615	21786
ATGGTTACGAAACATG-1	1	6	116	5363	21931
GGCCCAATCTAGAGGG-1	1	7	117	5616	22076
GATGGTGAAATAACCC-1	1	6	118	5364	22222
AGAGGGACAATTGTCC-1	1	7	119	5616	22366
CGCGTACATTCTGGAA-1	1	6	120	5364	22512
CAAGAAACCCTAAACT-1	1	7	121	5617	22656
TTGGTGCGGTGTTGAA-1	1	6	122	5364	22802
GGTTCCCTAGTGTCTC-1	1	7	123	5617	22947
CGATAACCAATTTGAG-1	1	6	124	5365	23092
GCCCACTGGTCCACAA-1	1	7	125	5618	23237
GAGGGCCGGCAGAGTC-1	1	6	126	5365	23382
CGACACGGATGCCCAC-1	1	7	127	5618	23527
CTGTCTGTGGCTGGCT-1	0	8	0	5842	5102
ATATTATCCCGTATTT-1	0	9	1	6095	5247
GCGCTGGCGGAAAGTC-1	0	8	2	5843	5392
ATCTAACGTCCCTATG-1	0	9	3	6095	5537
GTCAGACAGCGTTGGA-1	0	8	4	5843	5682
GCCAGGCTTAGTGGTA-1	0	9	5	6096	5827
ATTCAAAGTACCTGTT-1	0	8	6	5844	5972
TGGACGTAGGCGAATC-1	0	9	7	6096	6117
ACACATTGACGCAACA-1	0	8	8	5844	6263
GATATCAGTATGTATC-1	0	9	9	6097	6407
TGGGCCTTGCCTGCAT-1	0	8	10	5844	6553
CAAAGTCAGGTTAGCT-1	0	9	11	6097	6697
GGATCCCTACCAGCTA-1	0	8	12	5845	6843
ATCGTCCAATCGAGTC-1	0	9	13	6098	6988
ACATGGCTCAATTTAG-1	0	8	14	5845	7133
AGGCCCAGTGACTGGT-1	0	9	15	6098	7278
GCTTCCAGCTTAGATT-1	0	8	16	5846	7423
TGCTTGAAACCATGCA-1	0	9	17	6098	7568
CAATATTGGACTAGTG-1	0	8	18	5846	7713
CGTGCTGGCCTAGTCG-1	0	9	19	6099	7858
CCTGCGATAGAACTGT-1	0	8	20	5847	8003
GGGTAATGCTGTGTTT-1	0	9	21	6099	8148
AACGCGAACGGCAACA-1	0	8	22	5847	8294
TGTCGGCATGGTGGAA-1	0	9	23	6100	8438
AGCGTACGAGAGCTAG-1	0	8	24	5848	8584
ATACTCTCGCCACTCT-1	1	9	25	6100	8728
AATCCATGCAAGGGTG-1	0	8	26	5848	8874
TTAAACAGAGTCCCGC-1	1	9	27	6101	9019
CCACAGCTGAAATCAT-1	0	8	28	5848	9164
CGGTTCCGGCTTCTTG-1	1	9	29	6101	9309
GACGTGAGACTCCATG-1	1	8	30	5849	9454
TCGTTGGCTCGTCAAT-1	1	9	31	6102	9599
GGTGAACGGGCTAGCC-1	1	8	32	5849	9744
GCACTGTGCAAATGTA-1	1	9	33	6102	9889
ACGAGAACCCATCACG-1	1	8	34	5850	10034
CCAGCTACGCCTCATA-1	1	9	35	6102	10179
TCCCGGTCAGGAATTT-1	1	8	36	5850	10325
TCGCATTCAATGACTT-1	1	9	37	6103	10469
CTGGTTCAACGCATCA-1	1	8	38	5851	10615
GGTGATTTCATCTTGT-1	1	9	39	6103	10759
CACCCTTTCCTCGCTC-1	1	8	40	5851	10905
CAACTTGTAGTGGGCA-1	1	9	41	6104	11050
AATATCAAGGTCGGAT-1	1	8	42	5852	11195
ACTCAGACCTGCTTCT-1	1	9	43	6104	11340
TTGGAGTCTCCCTTCT-1	1	8	44	5852	11485
GGATACTCATGAATTG-1	1	9	45	6105	11630
TGGGCACAAACAGAAC-1	1	8	46	5852	11775
GAGCCACGGTAGTAGG-1	1	9	47	6105	11920
TCGATAGGCTAGTCGC-1	1	8	48	5853	12066
TAACCGCCCGCAGTGC-1	1	9	49	6106	12210
GCCTATTTGCTACACA-1	1	8	50	5853	12356
TTGACGATTCAGCACG-1	1	9	51	6106	12500
TTAAACCGGTAGCGAC-1	1	8	52	5854	12646
ACCGAAAGGGCCCTGC-1	1	9	53	6106	12791
ACGTTCCGCGCTCCGT-1	1	8	54	5854	12936
ATACCAGGCTAATAGA-1	1	9	55	6107	13081
CGGCTTTGTATGATAA-1	1	8	56	5855	13226
CTTGACCCGAAAGATA-1	1	9	57	6107	13371
CGCAGAAACATTTGCG-1	1	8	58	5855	13516
GACCCGTCGCCGGCTA-1	1	9	59	6108	13661
AATCGGGACACTACGA-1	1	8	60	5856	13806
GTCACAAAGTTTCCAA-1	1	9	61	6108	13951
TATATTCGCGTCGATA-1	1	8	62	5856	14097
CCTCCCGACAATCCCT-1	1	9	63	6109	14241
CGACATGCGATCTTCT-1	1	8	64	5856	14387
AACACGACTGTACTGA-1	1	9	65	6109	14531
CCCAACCACACTAACA-1	1	8	66	5857	14677
CACCGCCGACCAGCGA-1	1	9	67	6110	14822
TGGTATCGCATCCCAA-1	1	8	68	5857	14967
CAGAGTGATTTAACGT-1	1	9	69	6110	15112
AACCCTGGTGGAACCA-1	1	8	70	5858	15257
GTCAGTTGTGCTCGTT-1	1	9	71	6110	15402
ATTGACGTAACTCGGT-1	1	8	72	5858	15547
GATGTCGGTCAACTGC-1	1	9	73	6111	15692
AGGGCAGCGGCGTGGT-1	1	8	74	5859	15837
ACATCGTTAACCTAGT-1	1	9	75	6111	15982
TCCATTGTGACCTCGT-1	1	8	76	5859	16128
TGTTTAATACTTCATC-1	1	9	77	6112	16272
TTGCTGGCCGGGCTTC-1	1	8	78	5860	16418
CATATTATTTGCCCTA-1	1	9	79	6112	16562
CTGCCTAGCCACCAAG-1	1	8	80	5860	16708
ACGAGATATTTGCTTA-1	1	9	81	6113	16853
GACTACAATTGCTCGT-1	1	8	82	5860	16998
AACGTGATGAAGGACA-1	1	9	83	6113	17143
ACTCTCTTATACACGA-1	1	8	84	5861	17288
CGCATCATGGCTTCAG-1	1	9	85	6114	17433
CGGCTCTTCGTCGAAC-1	1	8	86	5861	17578
ATTCTTCGTACTTATG-1	1	9	87	6114	17723
AGTGAGGGTTTCTGAC-1	1	8	88	5862	17869
GCCAGGCGTTCGCATG-1	1	9	89	6114	18013
GACTAACACAGCACCT-1	1	8	90	5862	18159
CAATGGAATCTACATA-1	1	9	91	6115	18303
GTGGTCAGCGAAGTAT-1	1	8	92	5863	18449
ATGGCTGGAAATGGCC-1	1	9	93	6115	18594
ATCAGGTCGCCATTGC-1	1	8	94	5863	18739
TATCACCATGTAAAGT-1	1	9	95	6116	18884
AGCGCTTATGGGCAAG-1	1	8	96	5864	19029
AAGCGGCGTCATGGGT-1	1	9	97	6116	19174
ACTAATACGTCAGGCG-1	1	8	98	5864	19319
GGCTGAGCATCGTAAG-1	1	9	99	6117	19464
CGGTTGGGTTCAAGTT-1	1	8	100	5864	19609
GACTGATTGGTCACAA-1	1	9	101	6117	19754
AGACGGGCCGATTTAA-1	1	8	102	5865	19900
ACCAGTGCCCGGTCAA-1	1	9	103	6118	20044
GTCCTTTAATGACTTC-1	1	8	104	5865	20190
CCTACAAGTCCGGAAT-1	1	9	105	6118	20334
GCCTGCTACACTGAGA-1	1	8	106	5866	20480
GACTCGGTCGGCGGAT-1	1	9	107	6118	20625
CTAGACATATATGTAG-1	1	8	108	5866	20770
TCGCCCAACTGACTCC-1	1	9	109	6119	20915
AAACTAACGTGGCGAC-1	1	8	110	5867	21060
AACTGAGGTCAGCGTC-1	1	9	111	6119	21205
ACAATGATTCTTCTAC-1	1	8	112	5867	21350
ATAAGTACCCGATTGT-1	1	9	113	6120	21495
ATTGGGAGTTCTGTAA-1	1	8	114	5868	21640
CGAACATAGTCAGAAA-1	1	9	115	6120	21785
TAGCTCAGATCCTAGT-1	1	8	116	5868	21931
GTGTCGTATTCACCTT-1	1	9	117	6121	22075
CTCACCGATCCAAACT-1	1	8	118	5868	22221
ATATGTGCACAAACCA-1	1	9	119	6121	22365
CAGTCCAACGCCTTCT-1	1	8	120	5869	22511
TCGTCCGGGTACACTC-1	1	9	121	6122	22656
GCAGAAACGTAATCCA-1	1	8	122	5869	22801
TTCGAGCCGGCGCTAC-1	1	9	123	6122	22946
GGAAGATAAGACTGTA-1	1	8	124	5870	23091
ATAAGCAAACACCGAG-1	1	9	125	6122	23236
GCATAAATTGAACGCC-1	1	8	126	5870	23381
CGCCGGTGTCGCAGTA-1	1	9	127	6123	23526
GACCTGGTCTGGGCGT-1	0	10	0	6347	5101
AGCCGCTTGATTAGCG-1	0	11	1	6600	5246
CCCGGCTAGGTGAGAA-1	0	10	2	6348	5391
CGAGCCGAGCACTCGA-1	0	11	3	6600	5536
TAGTGCTTGAATCCTT-1	0	10	4	6348	5681
CAACCGCACCTAGACA-1	0	11	5	6601	5826
ACCACTGTTCAAGAAG-1	0	10	6	6348	5972
AGATGCTATAACGAGC-1	0	11	7	6601	6116
AATTACTCGTACGCTC-1	0	10	8	6349	6262
CGTCAATCTTTAACAT-1	0	11	9	6602	6406
CCAAAGCAGTTGGTTG-1	0	10	10	6349	6552
CCATATTGGATCATGA-1	0	11	11	6602	6697
CGTACCGAAAGTCTAG-1	0	10	12	6350	6842
CTCGAGATCCAAAGCA-1	0	11	13	6602	6987
TGGATAGAGTAACAGA-1	0	10	14	6350	7132
TCACAGATCCTCAAAC-1	0	11	15	6603	7277
AGAGCTACGAAAGCAT-1	0	10	16	6351	7422
TGCGTGATTGGGTGTC-1	1	11	17	6603	7567
CACATGTTTGGACATG-1	0	10	18	6351	7712
TTCGCATCCGGAAGCA-1	1	11	19	6604	7857
CCCTAGTGTCAGGTGT-1	0	10	20	6352	8003
TTACCGCCTTAGGGAA-1	1	11	21	6604	8147
CCAGTCCATTATTCGA-1	1	10	22	6352	8293
CGTAAACGCTTGAGTG-1	1	11	23	6605	8437
ATTCCTTCCAGGCGGT-1	1	10	24	6352	8583
TTCCTTTCTGTGTTGC-1	1	11	25	6605	8728
AGTTGACATCGGCTGG-1	1	10	26	6353	8873
AACTCGATGGCGCAGT-1	1	11	27	6606	9018
GATAAGGCAGATGCAA-1	1	10	28	6353	9163
GGCTGGCTAGCTTAAA-1	1	11	29	6606	9308
CCTCATGCAGCTACGA-1	1	10	30	6354	9453
GACGCCTGTTGCAGGG-1	1	11	31	6606	9598
TAATTAGATGGATATG-1	1	10	32	6354	9744
GAGGGCATCGCGTATC-1	1	11	33	6607	9888
CTTGTGAGTCTTTGAC-1	1	10	34	6355	10034
TCAACACATTGGGTAA-1	1	11	35	6607	10178
ACTGTATACGCGAGCA-1	1	10	36	6355	10324
GTGAAACGTGCTCCAC-1	1	11	37	6608	10469
CGAGTGCTATAGTTCG-1	1	10	38	6356	10614
GTACTGCATGAAGCGT-1	1	11	39	6608	10759
GTAACTTGCGGCAGTC-1	1	10	40	6356	10904
GAATCGCCGGACACGG-1	1	11	41	6609	11049
GGGAGTAATGGCTGGC-1	1	10	42	6356	11194
CATGAACCGACATTTG-1	1	11	43	6609	11339
TCTGTCATACAAGAGC-1	1	10	44	6357	11484
GTCGTCAATTATAAGG-1	1	11	45	6610	11629
TAAAGAGCCCGAAACC-1	1	10	46	6357	11775
GTACTGAGGTCGTAAC-1	1	11	47	6610	11919
AAAGACCCAAGTCGCG-1	1	10	48	6358	12065
CGTCAGTGCGCACAAG-1	1	11	49	6610	12209
TGTATCCTTATTCCAT-1	1	10	50	6358	12355
ATTCTCGTCTCTTTAG-1	1	11	51	6611	12500
AAAGTCACTGATGTAA-1	1	10	52	6359	12645
TGTCTACAGTTTCTGT-1	1	11	53	6611	12790
TTAACGTCGCAAGACC-1	1	10	54	6359	12935
CTATGTCTATTGAAAC-1	1	11	55	6612	13080
TCGGGTGAAACTGCTA-1	1	10	56	6360	13225
TGTCCCGACATAGCAC-1	1	11	57	6612	13370
ACAGCATAGAGCCAGT-1	1	10	58	6360	13516
ATATTCCCACAGGTCA-1	1	11	59	6613	13660
TTGGATCGACTTCTGG-1	1	10	60	6360	13806
CACCATCGGAGGAGAC-1	1	11	61	6613	13950
TCGTTCGTTATTATGT-1	1	10	62	6361	14096
CTTAACTTCGAAGTAC-1	1	11	63	6614	14240
GCACAAGTGTCGGAAG-1	1	10	64	6361	14386
TACCAGCTAGGTTTAA-1	1	11	65	6614	14531
ACGTACAGATTTCTCT-1	1	10	66	6362	14676
AATTTGGTTCCAAAGA-1	1	11	67	6614	14821
GTAAGGATTTGTCGGA-1	1	10	68	6362	14966
CATCATCTACCCGGAC-1	1	11	69	6615	15111
ACGATGGATCCGATGC-1	1	10	70	6363	15256
CACTCAGCTCTTGAGG-1	1	11	71	6615	15401
TAGATCCGAAGTCGCA-1	1	10	72	6363	15547
TGAAACTTATGCAAGC-1	1	11	73	6616	15691
GCGATTCTGGAAGCAG-1	1	10	74	6364	15837
CAAACTATTGAGCTTC-1	1	11	75	6616	15981
TAGAATTAAGGGCAAC-1	1	10	76	6364	16127
CGAAACATAGATGGCA-1	1	11	77	6617	16272
GATGGTGCCCTAGGCA-1	1	10	78	6364	16417
CCCGCAGGGCCCAAAG-1	1	11	79	6617	16562
ACAGCGCACCCGCAGC-1	1	10	80	6365	16707
GGTAAATGTGCGTTAC-1	1	11	81	6618	16852
GTCCTTCTAGTGGGTT-1	1	10	82	6365	16997
GGAAGCTCGCTTACAG-1	1	11	83	6618	17142
CACCGATACACCGAGC-1	1	10	84	6366	17287
CAGCCGGGCCCTCTAT-1	1	11	85	6618	17432
CGGAGCTTATAACACC-1	1	10	86	6366	17578
ATTACAACTACCGGCC-1	1	11	87	6619	17722
TCCTCTGGCCCATTAG-1	1	10	88	6367	17868
CGGCACCGTTAGCGCC-1	1	11	89	6619	18012
TCGGTCCCTGACTCCA-1	1	10	90	6367	18158
TGGTTGGAGGATCCTG-1	1	11	91	6620	18303
CTGCGGTAGTCACGTG-1	1	10	92	6368	18448
GTGCCTCAGTGTACGG-1	1	11	93	6620	18593
ATCGTTCACTTTCGCC-1	1	10	94	6368	18738
ACTTACCGGGCGCGCA-1	1	11	95	6621	18883
CTAGACTGCATTTCGT-1	1	10	96	6368	19028
TTGCCGGTGATCCCTC-1	1	11	97	6621	19173
CTGTCACGCCAGGCGC-1	1	10	98	6369	19319
CGGTATAGGTATTAGC-1	1	11	99	6621	19463
CCAACGCTTGCCAGGG-1	1	10	100	6369	19609
CGTTGAGTAATTGCGT-1	1	11	101	6622	19753
TGTATTTACCTAATGC-1	1	10	102	6370	19899
TAAATGCCGTCTCATG-1	1	11	103	6622	20044
CGGTTTATGAAGGAAC-1	1	10	104	6370	20189
GCAAGATGTGTTCGCG-1	1	11	105	6623	20334
AAAGGTAAGCTGTACC-1	1	10	106	6371	20479
GTACGTCACGTATTAA-1	1	11	107	6623	20624
AGTACCTTCGAGTGCT-1	1	10	108	6371	20769
ATTGTGACTTCGCTGC-1	1	11	109	6624	20914
TGTATCAGACTGAAGC-1	1	10	110	6372	21059
GAGACCCTGCAACGCC-1	1	11	111	6624	21204
TGGGTGGGATGTCATT-1	1	10	112	6372	21350
GGCTAATGATTGAAAT-1	1	11	113	6625	21494
ATAACGTTACCTCCAC-1	1	10	114	6372	21640
TGCGAGATGGCGGCCA-1	1	11	115	6625	21784
CACACTTGTATTGCGA-1	1	10	116	6373	21930
GCTGGTGACTCGTAGT-1	1	11	117	6625	22075
CGACACCGCTTAAGGA-1	1	10	118	6373	22220
GTAACAACTGACCTTG-1	1	11	119	6626	22365
CAACTGAGGGTATGAC-1	1	10	120	6374	22510
CTAATTATGAAGCGTA-1	1	11	121	6626	22655
CCGATCTTAAGAGGCT-1	1	10	122	6374	22800
CGACTCGGTACACGGT-1	1	11	123	6627	22945
TGCTGCGTCAGAGTTA-1	1	10	124	6375	23090
AGAGTTGCAGGCCTCC-1	1	11	125	6627	23235
ACTGGCGAACCTGCGT-1	1	10	126	6375	23381
ACTAAGGACGCACACC-1	1	11	127	6628	23525
CGTCCAGATGGCTCCA-1	0	12	0	6852	5100
ACTATCGCCGGCTAAA-1	0	13	1	7105	5245
GATAGCGTACCACGCG-1	0	12	2	6852	5391
AGGACTTATAGGAGAA-1	0	13	3	7105	5535
TAGTCGGGATTCTTCG-1	0	12	4	6853	5681
ACCATTAAGGGTGTCA-1	0	13	5	7106	5825
TTAATGTGTTTGCAGG-1	0	12	6	6853	5971
TCCGCAGCCACCTAGC-1	0	13	7	7106	6116
GAGGAGATCCTCATGC-1	0	12	8	6854	6261
GGTCCTTCATACGACT-1	0	13	9	7106	6406
CCCTGTTGGCAAAGAC-1	0	12	10	6854	6551
GTGCCTAGCTATGCTT-1	1	13	11	7107	6696
GTCATCTCCTACAGCT-1	1	12	12	6855	6841
GCGAGAAACGGGAGTT-1	1	13	13	7107	6986
CGTCGCGGCGGGATTT-1	1	12	14	6855	7131
CATTGTGTGCTAGATC-1	1	13	15	7108	7276
CGCGGCAGTATTACGG-1	1	12	16	6856	7422
GAAATGGGATGTAAAC-1	1	13	17	7108	7566
CATTCCCTAAGTACAA-1	1	12	18	6856	7712
AGTTCTGCGTTGTATC-1	1	13	19	7109	7856
ACCCTATAGGACTGAG-1	1	12	20	6856	8002
TTAGATAGGTCGATAC-1	1	13	21	7109	8147
ATTGATAGCAACGAGA-1	1	12	22	6857	8292
TCTCGGCTCCAGGACT-1	1	13	23	7109	8437
CTTGAGGTTATCCCGA-1	1	12	24	6857	8582
AAGAAGGATCAGTTAG-1	1	13	25	7110	8727
GTACGACGGCGCTGCG-1	1	12	26	6858	8872
CTTATGTTGACTACCA-1	1	13	27	7110	9017
CGGCACTCAAGAAAGT-1	1	12	28	6858	9162
GTCAAAGTTTACATAG-1	1	13	29	7111	9307
CTCCTAAGTTATGTCT-1	1	12	30	6859	9453
ACTGTGCTAGTAGATC-1	1	13	31	7111	9597
GTTTGGCCGCTCAGCG-1	1	12	32	6859	9743
TTATCCAATCGAACTC-1	1	13	33	7112	9887
CCGTACCCAAGCGCCA-1	1	12	34	6860	10033
CATACAAAGCCGAACC-1	1	13	35	7112	10178
GGTCGGTAATTAGACA-1	1	12	36	6860	10323
AGCGGGAAGGGTCCAT-1	1	13	37	7113	10468
GCCCACCAAGGCTGTC-1	1	12	38	6860	10613
GTAGACGTCGTTACAT-1	1	13	39	7113	10758
GAGCATCATCCCTGGG-1	1	12	40	6861	10903
AGGTAACCTCCTATTC-1	1	13	41	7113	11048
GGTTTGAGTGCTGGAA-1	1	12	42	6861	11194
GCACTAGTCGCGCTAT-1	1	13	43	7114	11338
GGTAACTATGTATCTG-1	1	12	44	6862	11484
GCGGTCCCTAGACGCA-1	1	13	45	7114	11628
CGAGCGTTGATCAGCC-1	1	12	46	6862	11774
AATCCAAGGGCCTGAG-1	1	13	47	7115	11919
CCGTGCCCATGACGGC-1	1	12	48	6863	12064
GAAATTCACATCGCTG-1	1	13	49	7115	12209
CTCTGCGAAGCAAGCA-1	1	12	50	6863	12354
AGTAGGTAACATACAT-1	1	13	51	7116	12499
ATTGGGAATATCTTGG-1	1	12	52	6863	12644
TAGAGCTACGAAGAAC-1	1	13	53	7116	12789
TGCGGCATAGTTCAAC-1	1	12	54	6864	12934
CCGCCGGTCAACACAC-1	1	13	55	7117	13079
TCGTATAGTGCAATTA-1	1	12	56	6864	13225
TAGTTTATTCTTGCTT-1	1	13	57	7117	13369
GATATCTCATGCAATA-1	1	12	58	6865	13515
CGTTTAAGCGGAGCAC-1	1	13	59	7117	13659
CATGCTGGCTCCAATT-1	1	12	60	6865	13805
GAAACAGCCATGCAGT-1	1	13	61	7118	13950
AGTTTCGCAGGTCGGA-1	1	12	62	6866	14095
CTCATGGCTCACAATC-1	1	13	63	7118	14240
AACCGTTGTGTTTGCT-1	1	12	64	6866	14385
ACCCTTCATCTGCGAA-1	1	13	65	7119	14530
TGCGGTGAAATTTCAT-1	1	12	66	6867	14675
CAAATTGTCAGCAAGC-1	1	13	67	7119	14820
GAGGTACATCCATCTT-1	1	12	68	6867	14965
AAATGGCATGTCTTGT-1	1	13	69	7120	15110
TCATCCCAGAGGGTGG-1	1	12	70	6867	15256
CGTAGCGAATTGTCAG-1	1	13	71	7120	15400
CCTAGTTAGTCGCATG-1	1	12	72	6868	15546
GAAACTCTAATGAAGG-1	1	13	73	7121	15690
TTGTATCACACAGAAT-1	1	12	74	6868	15836
TTCAAGCCGAGCTGAG-1	1	13	75	7121	15981
AGGTACGATATTGCCA-1	1	12	76	6869	16126
TTAAGCCGACAACTTC-1	1	13	77	7121	16271
GTCTTAGTACAGCCGG-1	1	12	78	6869	16416
TGGGTAAGGTTCCCGC-1	1	13	79	7122	16561
CTACGCCATTTCCGAT-1	1	12	80	6870	16706
GACCGTCAGGTCGTGA-1	1	13	81	7122	16851
TAGTTAAGATAGGATA-1	1	12	82	6870	16997
GAATATTCGGAGTCCC-1	1	13	83	7123	17141
CAAACTACGATAGAGA-1	1	12	84	6871	17287
CAGGAAGACTTTATAT-1	1	13	85	7123	17431
TTCGTAATCCCAGCGG-1	1	12	86	6871	17577
GTGAGGAGCGGTTGAG-1	1	13	87	7124	17722
CAATCCCTATACCAGC-1	1	12	88	6871	17867
AGGGAAACGAGGTACT-1	1	13	89	7124	18012
TCCTGCCAACTGGAGA-1	1	12	90	6872	18157
AATTTGGGACATAGTA-1	1	13	91	7125	18302
AACTCCTAATCCCATG-1	1	12	92	6872	18447
GCTCATTACTGCATGT-1	1	13	93	7125	18592
TCTCGAACGAGGTCAC-1	1	12	94	6873	18737
TCACTACGACCAATGC-1	1	13	95	7125	18882
GTGATGCACAACATCT-1	1	12	96	6873	19028
CCGACGTAAACACAAC-1	1	13	97	7126	19172
TGGGATGCACTCATTC-1	1	12	98	6874	19318
TTCCATCATGCGGTGA-1	1	13	99	7126	19462
TGCACAGTGAAGTTAT-1	1	12	100	6874	19608
CTATTGTGTTTGGTCA-1	1	13	101	7127	19753
TGCGAGCCCTTCCGCG-1	1	12	102	6875	19898
TTGAAAGGTGTAAAGG-1	1	13	103	7127	20043
GGTGCAGAGCCTATCG-1	1	12	104	6875	20188
ACTATATGCTGTGTTC-1	1	13	105	7128	20333
TCCTGGCGCTGCCTGG-1	1	12	106	6875	20478
GAGCCGAGCGTTTATT-1	1	13	107	7128	20623
AGAATGCGGGTTCGGA-1	1	12	108	6876	20768
ATGCGACAATTGGTCC-1	1	13	109	7129	20913
TTCCGGCTCGACTTCT-1	1	12	110	6876	21059
TGATTATGGCACGCAG-1	1	13	111	7129	21203
GGTTTGACAAGAAGCT-1	1	12	112	6877	21349
GCAGCTATGGACAGGT-1	1	13	113	7129	21493
CACCATGATCGCAAAG-1	1	12	114	6877	21639
GTCGGAAGGATACCAG-1	1	13	115	7130	21784
GGCCCAGTTATCAGCA-1	1	12	116	6878	21929
GGGCCTATTTAAGTAT-1	1	13	117	7130	22074
GTTGTTACATTGCGCT-1	1	12	118	6878	22219
CAACTCCGTAACTTGC-1	1	13	119	7131	22364
GATCTTTGCTCAAAGA-1	1	12	120	6879	22509
TCGCTTAATTACGAAG-1	1	13	121	7131	22654
CGATCATTAGAGGCAC-1	1	12	122	6879	22800
TGTTCTCTACTCCCTA-1	1	13	123	7132	22944
GCTTAGGGAAGCGGTA-1	1	12	124	6879	23090
CAGGTTTAGTACTACA-1	1	13	125	7132	23234
AAGCGGAGTGCGCGCA-1	1	12	126	6880	23380
TCAGATGGAGACGTAG-1	1	13	127	7133	23525
TCGCACTAACGTTTGT-1	0	14	0	7357	5100
CACGTCGGGTTCTAGA-1	1	15	1	7609	5244
GGAGTACACATGAGCT-1	0	14	2	7357	5390
GTGTGTCGACGTCGCT-1	1	15	3	7610	5534
GAAGCTCTTTGCTTAG-1	0	14	4	7358	5680
ACACCGAGCGCTCTTT-1	1	15	5	7610	5825
CGTAATAATTACGAGT-1	0	14	6	7358	5970
CATCAACACCTACTAA-1	1	15	7	7611	6115
CCAAGTTTCTACAGAT-1	1	14	8	7359	6260
ACGGGTCATGTGACTT-1	1	15	9	7611	6405
AGTGTGCTAAGATCGC-1	1	14	10	7359	6550
GGCGGTTTGCCGGTGC-1	1	15	11	7612	6695
GTATAATCTCCCGGAT-1	1	14	12	7359	6841
TAGTCCGTATGCATAA-1	1	15	13	7612	6985
CACTTCGTCTTATCTC-1	1	14	14	7360	7131
CATCCGCAGGCCCGAA-1	1	15	15	7613	7275
CCCTGATGTAACTCGT-1	1	14	16	7360	7421
CCATAGTCAGTAACCC-1	1	15	17	7613	7565
CGGGCCATAGCCGCAC-1	1	14	18	7361	7711
CTCCGGCTTGTAGACA-1	1	15	19	7613	7856
AACTTGCGTTCTCGCG-1	1	14	20	7361	8001
AATGAGTTCGCATATG-1	1	15	21	7614	8146
CGAGGCCAGGCATTGG-1	1	14	22	7362	8291
TCTGCGTCCGGTTTCT-1	1	15	23	7614	8436
CAATCCTGCCGTGGAG-1	1	14	24	7362	8581
CTGAGCAAGTAACAAG-1	1	15	25	7615	8726
GGGTACCCACGGTCCT-1	1	14	26	7363	8872
ACGGAATTTAGCAAAT-1	1	15	27	7615	9016
GGGCGGTCCTATTGTC-1	1	14	28	7363	9162
ATGTTACGAGCAATAC-1	1	15	29	7616	9306
AACCATGGGATCGCTA-1	1	14	30	7363	9452
TCGCATCCCTAAGTGT-1	1	15	31	7616	9597
ACTTAGTACGACAAGA-1	1	14	32	7364	9742
GAGCTCTCGGACCTAA-1	1	15	33	7617	9887
TCTATTACGCTGGCGA-1	1	14	34	7364	10032
AGATACGACTTCATAT-1	1	15	35	7617	10177
CGCTATACCGCCCACT-1	1	14	36	7365	10322
CAGTGTCCGCAGAATG-1	1	15	37	7617	10467
CCATCCATACCAAGTC-1	1	14	38	7365	10612
AACCCAGAGACGGAGA-1	1	15	39	7618	10757
GAAGAACGGTGCAGGT-1	1	14	40	7366	10903
GATAAATCGGTGGATG-1	1	15	41	7618	11047
CAGCTCGTGCTTGTGT-1	1	14	42	7366	11193
GAGTACGGGTATACAA-1	1	15	43	7619	11337
CATCGCCCGCGGCCAA-1	1	14	44	7367	11483
TCTTACAGAGGTACCG-1	1	15	45	7619	11628
TGGAAGACGAACACCA-1	1	14	46	7367	11773
GTTGTCGTGTTAGTTG-1	1	15	47	7620	11918
CCAAGGAACAGAGAGG-1	1	14	48	7367	12063
CTGCACCTGGAACCGC-1	1	15	49	7620	12208
CGCTTTCATACCGGTG-1	1	14	50	7368	12353
GTTCTTCCCTCGATGT-1	1	15	51	7621	12498
ATTTAACTCGTATTAC-1	1	14	52	7368	12644
AACGATAGAAGGGCCG-1	1	15	53	7621	12788
TATCCTGCATGGGAAT-1	1	14	54	7369	12934
AGGCCCATTGTACAGG-1	1	15	55	7621	13078
CCGGCGCATATTGGAT-1	1	14	56	7369	13224
ATCTGTAATTGTACCC-1	1	15	57	7622	13368
GAGCGAGGGAGTACCG-1	1	14	58	7370	13514
TTATTAGGGAAGCATC-1	1	15	59	7622	13659
CTTCTTACGTCGTATA-1	1	14	60	7370	13804
GAAGTGCTGGATAGCT-1	1	15	61	7623	13949
GTGCAACAAATGTGGC-1	1	14	62	7371	14094
CATGCGTTAGACAGAA-1	1	15	63	7623	14239
ACACACTTTCTACACG-1	1	14	64	7371	14384
AGCCCTAAGCGAAGTT-1	1	15	65	7624	14529
ATTAATTCGGTCACTC-1	1	14	66	7371	14675
AACAGGAAATCGAATA-1	1	15	67	7624	14819
ACGTTTAGTTGTGATC-1	1	14	68	7372	14965
TCCTTCAGTGGTCGAA-1	1	15	69	7625	15109
CGAACGCCCAGTGCCG-1	1	14	70	7372	15255
CCTCGAAGTGGACGGG-1	1	15	71	7625	15400
CTCTGTTTGAGGATTC-1	1	14	72	7373	15545
TGGGCACGTTCTATGG-1	1	15	73	7625	15690
ACTATTCGTCCGTGGT-1	1	14	74	7373	15835
CCTCTGGCCTAGACGG-1	1	15	75	7626	15980
CCATAAACAACCCGAC-1	1	14	76	7374	16125
CATAGTACATTGAGAG-1	1	15	77	7626	16270
ATTTCATTATTTCGCG-1	1	14	78	7374	16415
CAACTATATCGAATGC-1	1	15	79	7627	16560
CTAGTATTCGGAATTA-1	1	14	80	7375	16706
GTGGAACCTACATGCG-1	1	15	81	7627	16850
CCTAAAGGCTGACGCT-1	1	14	82	7375	16996
CGTGACATTGGGTCGT-1	1	15	83	7628	17140
CCAATCGGTAGATCGA-1	1	14	84	7375	17286
ATTGTCGCAATACCTT-1	1	15	85	7628	17431
AAATTACACGACTCTG-1	1	14	86	7376	17576
CACTCCTCTCGGTCGG-1	1	15	87	7629	17721
AAATAACCATACGGGA-1	1	14	88	7376	17866
AGTTACTCTATCGTGG-1	1	15	89	7629	18011
CGTTAGCTCACAACTG-1	1	14	90	7377	18156
GAATGTATGGCAGGTC-1	1	15	91	7629	18301
GCAACCACCAGACCGG-1	1	14	92	7377	18447
TCACTCGTGCAACGGC-1	1	15	93	7630	18591
AAACAGAGCGACTCCT-1	1	14	94	7378	18737
CAGCCTCTCCTCAAGA-1	1	15	95	7630	18881
TTGCGTGAACGCTTAG-1	1	14	96	7378	19027
CCGCCTGCGAATTGGT-1	1	15	97	7631	19172
AGATGAGGGTTGCGAT-1	1	14	98	7379	19317
CGGTGGGCTCCAGCCT-1	1	15	99	7631	19462
GGCAGCGGTAATCCTA-1	1	14	100	7379	19607
GCTAGCAGGGAGTGGG-1	1	15	101	7632	19752
CTCAAGACATTAGCGC-1	1	14	102	7379	19897
CACGGCGCGCCAAAGG-1	1	15	103	7632	20042
TGCAATTTGGGCACGG-1	1	14	104	7380	20187
ATGCCAATCGCTCTGC-1	1	15	105	7633	20332
GCTGGACCCAAAGTGG-1	1	14	106	7380	20478
ATTCCTAAGACGTGGA-1	1	15	107	7633	20622
TCCGGAGGAAGGGCTG-1	1	14	108	7381	20768
TCGGTGACCGCTCCGG-1	1	15	109	7633	20912
TCCGAAGTAGTCACCA-1	1	14	110	7381	21058
CATGTAGGAGCGCCAA-1	1	15	111	7634	21203
CACAAGAAAGATATTA-1	1	14	112	7382	21348
AGGGTCAGTAACCCTA-1	1	15	113	7634	21493
TAAGCCCTTACGACCA-1	1	14	114	7382	21638
ATACCGTCATCCATAA-1	1	15	115	7635	21783
GGACGTCCATAGTTGG-1	1	14	116	7383	21928
CATCAAACTGGCGCCC-1	1	15	117	7635	22073
AAACGTGTTCGCCCTA-1	1	14	118	7383	22218
AAATTGGTGAGAAGCA-1	1	15	119	7636	22363
GGTCATTGTAGTCATA-1	1	14	120	7383	22509
TGCAGTGAGGCTCGGG-1	1	15	121	7636	22653
GAACATTAGTATGTTA-1	1	14	122	7384	22799
GGTTTGCGAACACGTA-1	1	15	123	7637	22943
ACACAAATATTCCTAG-1	1	14	124	7384	23089
TTGGGTTTATTCAGCG-1	1	15	125	7637	23234
ATTCGCAGAGGACACT-1	1	14	126	7385	23379
GATTTAGTGCGTACTG-1	1	15	127	7637	23524
TAGAAACACAATAGTG-1	1	16	0	7862	5099
CAGTAGATGATGTCCG-1	1	17	1	8114	5244
TCTTAACTCGGATGTA-1	1	16	2	7862	5389
TACATCTTGTTTCTTG-1	1	17	3	8115	5534
TTCATAGGGTGTCCAT-1	1	16	4	7863	5679
TGAAGTAGCTTACGGA-1	1	17	5	8115	5824
GCACAAGTGGATCATA-1	1	16	6	7863	5969
GGGCGAATTTCTCCAC-1	1	17	7	8116	6114
ATGTTCCTGCCCACCT-1	1	16	8	7863	6259
GCTCAACCTCTTAGAG-1	1	17	9	8116	6404
ATAGCTGCTCTTGTTA-1	1	16	10	7864	6550
CGTCAGCTATTTACTC-1	1	17	11	8117	6694
ATCTGATAGTGTCTTA-1	1	16	12	7864	6840
TGCACTATGTGAGTGC-1	1	17	13	8117	6984
CCGACAAACACATGAG-1	1	16	14	7865	7130
GCCTTGTATATGCAGT-1	1	17	15	8117	7275
ATAATACCGTTAGCCG-1	1	16	16	7865	7420
ACACTCCAATGTCACT-1	1	17	17	8118	7565
AGTTGCTGACTGATAT-1	1	16	18	7866	7710
GGCGCTCCTCATCAAT-1	1	17	19	8118	7855
TGCCTGACATCGGTCA-1	1	16	20	7866	8000
TTGGCCATCTTGCGCT-1	1	17	21	8119	8145
CAGTGGTTGCACATGA-1	1	16	22	7867	8290
AGAATTGTTTGACATA-1	1	17	23	8119	8435
AAATGCTCGTTACGTT-1	1	16	24	7867	8581
CACCTAATAGAGTCGT-1	1	17	25	8120	8725
CATTTCTAGCAGACTA-1	1	16	26	7867	8871
CCGAAAGTGGTGAGCA-1	1	17	27	8120	9015
AGTCAGCCACCGCCTG-1	1	16	28	7868	9161
TCATCACTCGAGCTCG-1	1	17	29	8121	9306
CTCAGGACTCACCTGT-1	1	16	30	7868	9451
CGGTGTACTTGATCCC-1	1	17	31	8121	9596
CCTACGGCTCAGTCGA-1	1	16	32	7869	9741
GTACTTGGGCACTTCT-1	1	17	33	8121	9886
TGATTTCCTCCTGACG-1	1	16	34	7869	10031
CCTCACCAATCTTGAC-1	1	17	35	8122	10176
GGTGAGATGCAGATAA-1	1	16	36	7870	10322
GCTAGTTTCATTGAGG-1	1	17	37	8122	10466
AGGACATCGCACGTCG-1	1	16	38	7870	10612
GTGGACGTGCTGAGAC-1	1	17	39	8123	10756
TAAGGAACTTGTGGGA-1	1	16	40	7871	10902
TCGCTGTGCGTAAATC-1	1	17	41	8123	11047
GCATCCCTAACTTTGA-1	1	16	42	7871	11192
CACCCACACGTCACCC-1	1	17	43	8124	11337
CCCTCATTCTGGAATT-1	1	16	44	7871	11482
AGGGCGTGATCGGCTA-1	1	17	45	8124	11627
GGTGCGGATAAGTGGC-1	1	16	46	7872	11772
TAATATTGAAATTCGC-1	1	17	47	8125	11917
CTTACACTGGGAAATA-1	1	16	48	7872	12062
ACCAAGAACGCGTGTC-1	1	17	49	8125	12207
GCCTTCAGCCCTACCG-1	1	16	50	7873	12353
GATGCTACAAGCGCCT-1	1	17	51	8125	12497
CCGGGACCCGCAGAGA-1	1	16	52	7873	12643
GTTCCAGTCTGACCAT-1	1	17	53	8126	12787
ATGATCGGGAATAGAC-1	1	16	54	7874	12933
TTGGATTGGGTACCAC-1	1	17	55	8126	13078
TACCTCACGCTTGTAC-1	1	16	56	7874	13223
CATGGCAGGAAGATCG-1	1	17	57	8127	13368
ATGACGCCGGCTCTAA-1	1	16	58	7875	13513
AGCGACATCCCATTCA-1	1	17	59	8127	13658
AGTAATGTCTTGCCGC-1	1	16	60	7875	13803
TTCTTAGTGGCTCAGA-1	1	17	61	8128	13948
CGTCTGGAAGGGCCCG-1	1	16	62	7875	14093
ACGTGCGCCTCGTGCA-1	1	17	63	8128	14238
AGAGCGGGCTAATCAT-1	1	16	64	7876	14384
GCGTCGAAATGTCGGT-1	1	17	65	8129	14528
AACTGATATTAGGCCT-1	1	16	66	7876	14674
CGAGCTGGGCTTTAGG-1	1	17	67	8129	14818
GGGTGTTTCAGCTATG-1	1	16	68	7877	14964
TTAATTTCAGACGCGG-1	1	17	69	8129	15109
ACTGCCGTCGTAACTC-1	1	16	70	7877	15254
GTGCACGAAAGTGACT-1	1	17	71	8130	15399
ATCTCCCTGCAATCTA-1	1	16	72	7878	15544
ACGCCAGATGATTTCT-1	1	17	73	8130	15689
AGCTATTTAATCCAAC-1	1	16	74	7878	15834
CCACGAGAAGAGAATC-1	1	17	75	8131	15979
GATTCCGCGTTTCCGT-1	1	16	76	7879	16125
GTCGGATGTAGCGCGC-1	1	17	77	8131	16269
TATTTATACCGAGTAG-1	1	16	78	7879	16415
GTAGGTGATCCGTGTA-1	1	17	79	8132	16559
AGTTAAGCGGTCCCGG-1	1	16	80	7879	16705
CTGGCGACATAAGTCC-1	1	17	81	8132	16850
TTGGCCTAGAATTTCG-1	1	16	82	7880	16995
GGCATATCGGTTCTGC-1	1	17	83	8133	17140
GGGCGTCCACTGGCTC-1	1	16	84	7880	17285
TTACCCATTGCCGGGT-1	1	17	85	8133	17430
TTAGACACGATCGTTG-1	1	16	86	7881	17575
GCGCTGATCCAGACTC-1	1	17	87	8133	17720
TTCGGCAACCCGCTGA-1	1	16	88	7881	17865
GATATTTCCTACATGG-1	1	17	89	8134	18010
CTGCGTTACGATATAA-1	1	16	90	7882	18156
TAATAAACAAGGAGAT-1	1	17	91	8134	18300
AACCTTTACGACGTCT-1	1	16	92	7882	18446
AGTCCCGCCTTTAATT-1	1	17	93	8135	18590
TGAGATTAGGCCCTAA-1	1	16	94	7883	18736
AGTGTATTGCGCATTG-1	1	17	95	8135	18881
GTTGGATTCAGTGGCT-1	1	16	96	7883	19026
TAAAGCTGCAATAGGG-1	1	17	97	8136	19171
AGTAGGAAGGAAGTTG-1	1	16	98	7883	19316
TATCACTTCGAGTAAC-1	1	17	99	8136	19461
TGATCTACGCTGATCT-1	1	16	100	7884	19606
GGATCATCCCGTACGC-1	1	17	101	8137	19751
TGACACTTCTCTTTGC-1	1	16	102	7884	19896
AGCCCTTCTAATCCGA-1	1	17	103	8137	20041
CACCGCGTCCACTCTA-1	1	16	104	7885	20187
TAATTGGAATCGGGAA-1	1	17	105	8137	20331
TCGTAAGCTCCGAGGA-1	1	16	106	7885	20477
TATATTACAAATGTCG-1	1	17	107	8138	20621
CGCGAGAGGGACTTGT-1	1	16	108	7886	20767
GGACCTACGGTAACGT-1	1	17	109	8138	20912
GAAATATGCTTGAATG-1	1	16	110	7886	21057
CCGTATTAGCGCAGTT-1	1	17	111	8139	21202
AGGCGTCTATGGACGG-1	1	16	112	7887	21347
AACATCGATACGTCTA-1	1	17	113	8139	21492
TGAATATGCTATAAAC-1	1	16	114	7887	21637
ACCAAACACCCAGCGA-1	1	17	115	8140	21782
TGGCTTGTACAAGCTT-1	1	16	116	7887	21928
GAATGAAGGTCTTCAG-1	1	17	117	8140	22072
AGATACCAGCACTTCA-1	1	16	118	7888	22218
GCGGTCCCGGTGAAGG-1	1	17	119	8141	22362
GAGGCATTTGCAGCAG-1	1	16	120	7888	22508
GGCAAGCCAGGGATAG-1	1	17	121	8141	22653
TCTACGGGCTCAGTTG-1	1	16	122	7889	22798
TCTGCGAATCGTTCGC-1	1	17	123	8141	22943
AGCTCGTTGATGGAAA-1	1	16	124	7889	23088
TGAATGAGATACAGCA-1	1	17	125	8142	23233
ACCCTTGCCTGGGTCG-1	1	16	126	7890	23378
GGCGAACCGTTCTGAT-1	1	17	127	8142	23523
GCGATGTCTGTGCTTG-1	1	18	0	8367	5098
ATTAACACCTGAGATA-1	1	19	1	8619	5243
GAAATCTGACCAAGTT-1	1	18	2	8367	5388
CCTGACAAACTCGCGC-1	1	19	3	8620	5533
ATGTCATTTCCCATTG-1	1	18	4	8367	5678
GCGGTGCGGAGCATCG-1	1	19	5	8620	5823
CGGAAAGCAAATGTGC-1	1	18	6	8368	5969
GCTGAGCAACGGTTCT-1	1	19	7	8621	6113
TCACTCTTCGTCTGTC-1	1	18	8	8368	6259
GATCTTCATTGTCCTC-1	1	19	9	8621	6403
ACTCGATGTATTTCAT-1	1	18	10	8369	6549
TGAAGAGCGGTCCTAG-1	1	19	11	8621	6693
TAAACGTCGTCAATGA-1	1	18	12	8369	6839
ACGTTATTGGTCACTC-1	1	19	13	8622	6984
ATAGCCTCAGTACCCA-1	1	18	14	8370	7129
CGGGAGTATACCGCCG-1	1	19	15	8622	7274
GTCCTACAGGCGGCTC-1	1	18	16	8370	7419
CGGATAAGCGGACATG-1	1	19	17	8623	7564
AACTTCTGCGTCTATC-1	1	18	18	8371	7709
GGGTTCAGACGAACAA-1	1	19	19	8623	7854
AGTCTGGACATCCTTG-1	1	18	20	8371	8000
TTGAACGAATCCTTTG-1	1	19	21	8624	8144
GAAATACTAAACGTTT-1	1	18	22	8371	8290
CCCGCGCAATGCACCC-1	1	19	23	8624	8434
TTCGGCTAGAGATGGT-1	1	18	24	8372	8580
GACACGAGTTAGAGGA-1	1	19	25	8625	8725
GAGGTCCCAAAGATCT-1	1	18	26	8372	8870
TAACTCCATGGAGGCT-1	1	19	27	8625	9015
CTTGTTTATGTAGCCA-1	1	18	28	8373	9160
GATGGCGCACACATTA-1	1	19	29	8625	9305
ATAATAGTGTAGGGAC-1	1	18	30	8373	9450
CGCTATTCAATGTATG-1	1	19	31	8626	9595
ATATTGCTGTCAAAGT-1	1	18	32	8374	9740
GGATTCAGTACGGTGG-1	1	19	33	8626	9885
TTCTTAGTGAACGGTG-1	1	18	34	8374	10031
AATGGTTCTCACAAGC-1	1	19	35	8627	10175
TATACACGCAAAGTAT-1	1	18	36	8375	10321
CTTCATAGCTCAAGAA-1	1	19	37	8627	10465
CAACGGTTCTTGATAC-1	1	18	38	8375	10611
ACACCCGAGAAATCCG-1	1	19	39	8628	10756
TCTATCATGCAGTTAC-1	1	18	40	8375	10901
CCCGCCATGCTCCCGT-1	1	19	41	8628	11046
CGCTTCCACTGAAATC-1	1	18	42	8376	11191
CACTGTCCAAGTGAGA-1	1	19	43	8629	11336
ATTACTAGCCTCTTGC-1	1	18	44	8376	11481
CATAGTAGCATAGTAG-1	1	19	45	8629	11626
CAACTCCTTGATCCCG-1	1	18	46	8377	11772
AAGTAGAAGACCGGGT-1	1	19	47	8629	11916
GCGGGAACCAGGCCCT-1	1	18	48	8377	12062
ATTAGATTGATAGCGG-1	1	19	49	8630	12206
CTCGGTCCGTAGCCTG-1	1	18	50	8378	12352
TGGCTTTGGGTAGACA-1	1	19	51	8630	12497
TATCCATATCATGCGA-1	1	18	52	8378	12642
GGAGTGCCGCCCTGGA-1	1	19	53	8631	12787
TGAGAATGCTTTACCG-1	1	18	54	8379	12932
TTAACCAACCCTCCCT-1	1	19	55	8631	13077
TGTTTCGGTACTTCTC-1	1	18	56	8379	13222
TTGCTGAAGGAACCAC-1	1	19	57	8632	13367
TATTTAGTCTAGATCG-1	1	18	58	8379	13512
CTCCGGCCTAATATGC-1	1	19	59	8632	13657
TTGTGGCCCTGACAGT-1	1	18	60	8380	13803
TCGCCGGTCGATCCGT-1	1	19	61	8633	13947
CCATAGGTTGGCGTGG-1	1	18	62	8380	14093
GAACGACCGAATGATA-1	1	19	63	8633	14237
TCCGATAATTGCCATA-1	1	18	64	8381	14383
CATTACGTCGGCCCGT-1	1	19	65	8633	14528
CAAGCACCAAATGCCT-1	1	18	66	8381	14673
TGCATGGATCGGATCT-1	1	19	67	8634	14818
GAAATCGCGCGCAACT-1	1	18	68	8382	14963
CTGAAAGAGATCCGAC-1	1	19	69	8634	15108
CACCTCGATGGTGGAC-1	1	18	70	8382	15253
ATTTGTTCCAGGGCTC-1	1	19	71	8635	15398
TGGGCCACAAGAGCGC-1	1	18	72	8383	15543
CCTTCTTGATCCAGTG-1	1	19	73	8635	15688
CCTCGCCAGCAAATTA-1	1	18	74	8383	15834
TTCATGGCGCAACAGG-1	1	19	75	8636	15978
TTAATCAGTACGTCAG-1	1	18	76	8383	16124
CCTATCTATATCGGAA-1	1	19	77	8636	16268
ATTATACTTTGCTCGT-1	1	18	78	8384	16414
ATGGATCCGGCGTCCG-1	1	19	79	8637	16559
CGCCCGCTTCCGTACA-1	1	18	80	8384	16704
GGATTCCGCTATACCC-1	1	19	81	8637	16849
CGGTCTATCAACCCGT-1	1	18	82	8385	16994
ATGCCGGTTGATGGGA-1	1	19	83	8637	17139
TCATGCAGGTTCTCAT-1	1	18	84	8385	17284
TGAGCTTTAATGACGC-1	1	19	85	8638	17429
TCCCTTAGATTACTCG-1	1	18	86	8386	17575
ATATCTCCCTCGTTAA-1	1	19	87	8638	17719
AGCTCTTCCCAGTGCA-1	1	18	88	8386	17865
TCGCTAAACCGCTATC-1	1	19	89	8639	18009
CACATTCTTTCGATGG-1	1	18	90	8387	18155
GATATGCGGTAGCCAA-1	1	19	91	8639	18300
CGTTTCACTTCGGGCG-1	1	18	92	8387	18445
CCAATTACGGGTCGAG-1	1	19	93	8640	18590
GCAGGTAGAGTATGGT-1	1	18	94	8387	18735
GTCGTATTGGCGTACA-1	1	19	95	8640	18880
GAAATTAGCACGGATA-1	1	18	96	8388	19025
AATGCACCAAGCAATG-1	1	19	97	8640	19170
AGGACGCTCGATGTTG-1	1	18	98	8388	19315
GGCTAAAGGGCGGGTC-1	1	19	99	8641	19460
CATCTATCCCGTGTCT-1	1	18	100	8389	19606
CAGTAACTATTTATTG-1	1	19	101	8641	19750
CATATACTACTGATAA-1	1	18	102	8389	19896
GCGTTCGGAGACCGGG-1	1	19	103	8642	20040
AAGTTCAGTCTGCGTA-1	1	18	104	8390	20186
CGAAGCTATAAATTCA-1	1	19	105	8642	20331
CGCGGTCACAAACCAA-1	1	18	106	8390	20476
GGGAATGAGCCCTCAC-1	1	19	107	8643	20621
ACGGAGCGCAAATTAC-1	1	18	108	8391	20766
CGTTCTTCGCACACCT-1	1	19	109	8643	20911
GAATAGCCCTGCGGTC-1	1	18	110	8391	21056
AATAGCTACCGCGTGC-1	1	19	111	8644	21201
CCGAGCTGTGCTTGTC-1	1	18	112	8391	21346
GATGACGATGATCGCG-1	1	19	113	8644	21491
GCCTATGCTGGGCCTT-1	1	18	114	8392	21637
TTACTGTCTAGAGCTC-1	1	19	115	8644	21781
AGCGGTTGCCGCTCTG-1	1	18	116	8392	21927
GCTTGCAGCACAATTG-1	1	19	117	8645	22071
CCGGAGGTCTTATGGT-1	1	18	118	8393	22217
ACAGTATACCGTGGGA-1	1	19	119	8645	22362
GGGATCCCAATACAAA-1	1	18	120	8393	22507
ATTACGACTCCACAGT-1	1	19	121	8646	22652
CTCACACGCAAGCCTA-1	1	18	122	8394	22797
CCAGATGTAAATGGGT-1	1	19	123	8646	22942
GAACTTGTGCACGGGA-1	1	18	124	8394	23087
AAGCCGCTTTACCTTG-1	1	19	125	8647	23232
TCCATTCCCACTAGAG-1	1	18	126	8394	23378
AGAGCGCTTGTAACGG-1	1	19	127	8647	23522
TGGGTTCCCGGACGGA-1	1	20	0	8871	5097
GCTGCGCCTCCCACGT-1	1	21	1	9124	5242
CTGTTGGCTCTTCTGA-1	1	20	2	8872	5387
TTGTTCTAGATACGCT-1	1	21	3	9125	5532
CCCTCAAGCTCTTAGT-1	1	20	4	8872	5678
TGGTCTAGCTTACATG-1	1	21	5	9125	5822
ATGCACCTTCCTTAAT-1	1	20	6	8873	5968
GGGATACGGTAATAAT-1	1	21	7	9125	6112
AGTTCACCGGTTGGAC-1	1	20	8	8873	6258
GACATACTGTCGCAGA-1	1	21	9	9126	6403
TGGACACCGTTGCTTG-1	1	20	10	8874	6548
TGCGATGCTAATGGCT-1	1	21	11	9126	6693
TTCTGTTTCCTGTCGC-1	1	20	12	8874	6838
CGTTGTAAACGTCAGG-1	1	21	13	9127	6983
GATCGGCGATAAGTCG-1	1	20	14	8875	7128
AGCCTTAAAGCGGAAG-1	1	21	15	9127	7273
TCCGTAACCACAATCC-1	1	20	16	8875	7418
GAATGCCGAAATGACC-1	1	21	17	9128	7563
TATACTCATGCGGCAA-1	1	20	18	8875	7709
TAGTGTCAGAAACGGC-1	1	21	19	9128	7853
CGTCATACCATATCCA-1	1	20	20	8876	7999
TAGTACCTTAGTGGTC-1	1	21	21	9128	8143
CTGGCGGGAATAAGTA-1	1	20	22	8876	8289
AGTGTGGTCTATTGTG-1	1	21	23	9129	8434
GCTATCGCGGCGCAAC-1	1	20	24	8877	8579
CAGTAATCCCTCCCAG-1	1	21	25	9129	8724
GTATTAAGGCGTCTAA-1	1	20	26	8877	8869
CTAATTTCAACAACAC-1	1	21	27	9130	9014
TTAGCAACATGGATGT-1	1	20	28	8878	9159
ATGCTCAGTGTTGCAT-1	1	21	29	9130	9304
GATGTTTGTGCGAGAT-1	1	20	30	8878	9450
CACTTCGCCACAGGCT-1	1	21	31	9131	9594
CTGTATGGTGTAGAAA-1	1	20	32	8879	9740
TACGTGCACTATGCTG-1	1	21	33	9131	9884
GTATCAGCTTGGGTTC-1	1	20	34	8879	10030
TAACAAAGGGAGAAGC-1	1	21	35	9132	10175
TTACATCGTGGCCTGG-1	1	20	36	8879	10320
TCTGAACCGGTCGGCT-1	1	21	37	9132	10465
GGCTCGTGCCACCAGC-1	1	20	38	8880	10610
TATAAGTGAGGATAGC-1	1	21	39	9132	10755
GCCCGCGCGTTTGACA-1	1	20	40	8880	10900
TGCTGGTTGGACAATT-1	1	21	41	9133	11045
GCCTAGCGATCTGACC-1	1	20	42	8881	11190
CCATGCTCTGCAGGAA-1	1	21	43	9133	11335
TATAAATCCACAAGCT-1	1	20	44	8881	11481
CGCTCGACATAATGAT-1	1	21	45	9134	11625
CCAATTGAATGTTAAT-1	1	20	46	8882	11771
GCTAATACCGAATGCC-1	1	21	47	9134	11915
TTCAACGACCCGACCG-1	1	20	48	8882	12061
TTCCTCGAGGGTGTCT-1	1	21	49	9135	12206
CAACGACCCGTTTACA-1	1	20	50	8883	12351
CTTGTACTTGTTGACT-1	1	21	51	9135	12496
TCTCTAATAGCTGGTA-1	1	20	52	8883	12641
ATTATGCCATAGGGAG-1	1	21	53	9136	12786
GACAACGCAGCTTACG-1	1	20	54	8883	12931
AGATGACTCGCCCACG-1	1	21	55	9136	13076
GTGCGGGTCTCCAAAT-1	1	20	56	8884	13221
GTACGAGATTGCGACA-1	1	21	57	9136	13366
GTATAGGACTCAGTAG-1	1	20	58	8884	13512
TTGCACGGAGCAGCAC-1	1	21	59	9137	13656
CACAGCTAGGGAGTGA-1	1	20	60	8885	13802
ATACTAGCATGACCCT-1	1	21	61	9137	13946
CCAAGACTTCTGCGAA-1	1	20	62	8885	14092
ACATAATAAGGCGGTG-1	1	21	63	9138	14237
TAATACACAGTAGTAT-1	1	20	64	8886	14382
TCTTGGTAACACCAAA-1	1	21	65	9138	14527
AACTGGGTCCCGACGT-1	1	20	66	8886	14672
ATCACTTCATCCTCGC-1	1	21	67	9139	14817
TGGAAGGATAAAGATG-1	1	20	68	8886	14962
CATGATGCACAATTCT-1	1	21	69	9139	15107
TGCCTGATCAAACGAT-1	1	20	70	8887	15253
ATAGGGATATCCTTGA-1	1	21	71	9140	15397
CACCTAATCAGTTTAC-1	1	20	72	8887	15543
TGTGACTACGCCAGTC-1	1	21	73	9140	15687
CCCGACCATAGTCCGC-1	1	20	74	8888	15833
CGCGCCCGACTTAATA-1	1	21	75	9140	15978
TGCCACCTGGCGAAAC-1	1	20	76	8888	16123
CTGCCAAGGTTGGAAG-1	1	21	77	9141	16268
TCTCCAACGTAGGTTA-1	1	20	78	8889	16413
TTCTTGGAGTAATGAG-1	1	21	79	9141	16558
GTCTCGATCTGCTTTC-1	1	20	80	8889	16703
TACTCTCCGAACAAAT-1	1	21	81	9142	16848
ATCACATTAGAATATC-1	1	20	82	8890	16993
TACGGGATGCTAGCAG-1	1	21	83	9142	17138
AGCTGAAGTAAACCAA-1	1	20	84	8890	17284
CATGGGTCGGGTGTGG-1	1	21	85	9143	17428
CACCCACGAGGCAATT-1	1	20	86	8890	17574
TGCCATTACTAAAGAA-1	1	21	87	9143	17718
CCGTTACGTTAGAACA-1	1	20	88	8891	17864
GCCAGGAGTAACCGAT-1	1	21	89	9144	18009
GGAAAGTGCCCATGCC-1	1	20	90	8891	18154
TCTTACCGGAACTCGT-1	1	21	91	9144	18299
TATGTCAAGACCGACT-1	1	20	92	8892	18444
CCTAACTAAGGCTCTA-1	1	21	93	9144	18589
GCGGTGAACTGCGCTC-1	1	20	94	8892	18734
CCTCGCGCGATATAGG-1	1	21	95	9145	18879
ATCGGCAAGCAGTCCA-1	1	20	96	8893	19025
AGATCGTGCATAAGAT-1	1	21	97	9145	19169
ATTCAGGACCTATTTC-1	1	20	98	8893	19315
AGCTAGAAGCAGAAGT-1	1	21	99	9146	19459
TTCGCTATCTGACGTG-1	1	20	100	8894	19605
TTCCGCAGAGAAATAT-1	1	21	101	9146	19749
CAGTACATTCTCTAAA-1	1	20	102	8894	19895
GTGAAGATTTCAAGTG-1	1	21	103	9147	20040
AACGCATGATCTGGGT-1	1	20	104	8894	20185
CCCAGAGGAGGGCGTA-1	1	21	105	9147	20330
GGAAACCTTGTTGAAT-1	1	20	106	8895	20475
GTGAAGCCGTATAGTC-1	1	21	107	9148	20620
GAGCTGTCGTCTCGGA-1	1	20	108	8895	20765
TGTCATTTGTTGGGAA-1	1	21	109	9148	20910
ACCAACACCACACACT-1	1	20	110	8896	21056
AAATGATTCGATCAGC-1	1	21	111	9148	21200
CTGCTTTATGTCCGCG-1	1	20	112	8896	21346
GCGAGAGGCCATGTAA-1	1	21	113	9149	21490
ATTGACCGGCGATGAC-1	1	20	114	8897	21636
ACCCTGGTAACGCCCT-1	1	21	115	9149	21781
GTTGGACCGCATCAGG-1	1	20	116	8897	21926
CGTTTACAAGGCAGCT-1	1	21	117	9150	22071
CGGTCCATGAGACTCC-1	1	20	118	8898	22216
GTTCGTCTGGGTCCCT-1	1	21	119	9150	22361
TGTACTACTCTCACGG-1	1	20	120	8898	22506
AGTGAAGATGGTGTCC-1	1	21	121	9151	22651
GAGGGCCATAATATTA-1	1	20	122	8898	22796
ACTCCCGTAGACTAGG-1	1	21	123	9151	22941
CGTCAAATGGTCGCAG-1	1	20	124	8899	23087
AAGTCTAGTAGCTGCC-1	1	21	125	9152	23231
AAGAAATCACCAGATT-1	1	20	126	8899	23377
GAGTGCACGGACAACA-1	1	21	127	9152	23521
GTTCAAATCAGATGTC-1	1	22	0	9376	5097
CATGGCTCCCTATGTC-1	1	23	1	9629	5241
GGCCACACGAAAGCCT-1	1	22	2	9377	5387
GAAGCCGGGTAAGCTC-1	1	23	3	9629	5531
TTGCGCTCTCTCGCTT-1	1	22	4	9377	5677
TACATGACCTTATCCG-1	1	23	5	9630	5822
GTCCTTCTACAACCCA-1	1	22	6	9378	5967
TATATGCTGGGTTGCC-1	1	23	7	9630	6112
GTTTATGGGATTTAGA-1	1	22	8	9378	6257
GGAACCCGAACAAGAA-1	1	23	9	9631	6402
AACGTTATCAGCACCT-1	1	22	10	9378	6547
CATCGTCCGGTTACTA-1	1	23	11	9631	6692
AGACAGCTCAGAATCC-1	1	22	12	9379	6837
GCAGATCCTCGCAAAT-1	1	23	13	9632	6982
GGGTCATGCGTACCAT-1	1	22	14	9379	7128
CTGGTCATTCCAATCC-1	1	23	15	9632	7272
TCAGGGCGCAAACTCG-1	1	22	16	9380	7418
GATGCCAGCAGAAGGC-1	1	23	17	9632	7562
GTTATTAACGTGGGAG-1	1	22	18	9380	7708
AATACAATGTTTCAGG-1	1	23	19	9633	7853
TTGCTGCACCTATCCA-1	1	22	20	9381	7998
CCAGAGACAAAGCCGG-1	1	23	21	9633	8143
CCGAAGTATATTGTTC-1	1	22	22	9381	8288
GCTAAACCTGAGGTGA-1	1	23	23	9634	8433
TCATACTTACAGATCC-1	1	22	24	9382	8578
CGAGCACTTCAAGTTT-1	1	23	25	9634	8723
TAGCAACCTGTCACAA-1	1	22	26	9382	8868
TGGGAAATGCCTTTCC-1	1	23	27	9635	9013
AGACCATGGGATACAA-1	1	22	28	9382	9159
TAAATGAATCCGTTTC-1	1	23	29	9635	9303
ACAACGGTCCCTGCGA-1	1	22	30	9383	9449
GTCACTCTCCAAATCT-1	1	23	31	9636	9593
TTCTACTTGCGAGGGC-1	1	22	32	9383	9739
CGCAATTACTTTCGGT-1	1	23	33	9636	9884
CTGTTCATCTCACGGG-1	1	22	34	9384	10029
TTCTTGTAACCTAATG-1	1	23	35	9636	10174
GCTTGATGATAATCAG-1	1	22	36	9384	10319
TTGGCTCGCATGAGAC-1	1	23	37	9637	10464
GCCCAGTTGGTATGCC-1	1	22	38	9385	10609
ATTCCTCCGCCAGTGC-1	1	23	39	9637	10754
TCGTCCGCTGGCGTCT-1	1	22	40	9385	10900
GGAGAAGTCATTGGCA-1	1	23	41	9638	11044
TTGTTAGCAAATTCGA-1	1	22	42	9386	11190
TCTAGCATCTTCGATG-1	1	23	43	9638	11334
TTCTAGGCCAATTGTG-1	1	22	44	9386	11480
TCACGGTCATCGCACA-1	1	23	45	9639	11625
ATGAAGCCAAGGAGCC-1	1	22	46	9386	11770
AATGACTGTCAGCCGG-1	1	23	47	9639	11915
CCAAACAGAACCCTCG-1	1	22	48	9387	12060
TATCGATGATTAAACG-1	1	23	49	9640	12205
GAACACACATCAACCA-1	1	22	50	9387	12350
CCCGTCAGCGTCTGAC-1	1	23	51	9640	12495
AGCATCGTCGATAATT-1	1	22	52	9388	12640
GACTAAGATCATGCAC-1	1	23	53	9640	12785
TAGGGTGTTTCAAGAG-1	1	22	54	9388	12931
TGGTTCGTAGCAAAGG-1	1	23	55	9641	13075
CTGTTCACTGCCTGTG-1	1	22	56	9389	13221
ATGTGCATCCGACGCA-1	1	23	57	9641	13365
TTGTCGTTCAGTTACC-1	1	22	58	9389	13511
CGGGATCAATGTAAGA-1	1	23	59	9642	13656
TTATCTGTATCATAAC-1	1	22	60	9390	13801
ATCGACTCTTTCCGTT-1	1	23	61	9642	13946
CTCATTTGATGGGCGG-1	1	22	62	9390	14091
GTAAGCGGGCAGTCAG-1	1	23	63	9643	14236
TCTATCGGTCGCAACA-1	1	22	64	9390	14381
AACGCGGTCTCCAGCC-1	1	23	65	9643	14526
ATTAATACTACGCGGG-1	1	22	66	9391	14671
CTTTAACTTTCAAAGG-1	1	23	67	9644	14816
CGTACCTGATAGGCCT-1	1	22	68	9391	14962
GAATGTTGGGTAATCT-1	1	23	69	9644	15106
TGCGGAGTAAAGGTGC-1	1	22	70	9392	15252
CCTGAATATTTACATA-1	1	23	71	9644	15396
TTGCTCCCATACCGGA-1	1	22	72	9392	15542
CCTCTAATCTGCCAAG-1	1	23	73	9645	15687
AGGTTGAGGCACGCTT-1	1	22	74	9393	15832
TCCCGTCAGTCCCGCA-1	1	23	75	9645	15977
TCCGATGACTGAGCTC-1	1	22	76	9393	16122
CAGCCTCCTGCAGAGG-1	1	23	77	9646	16267
CTTAGCCTTCCACATG-1	1	22	78	9394	16412
ATTAATGAACCAGTCG-1	1	23	79	9646	16557
ACGATACATAGAACTA-1	1	22	80	9394	16703
AGCCACTCCCGTGCTT-1	1	23	81	9647	16847
ATACGGGTTTCGATTG-1	1	22	82	9394	16993
CTGTCAAATGGCTCGG-1	1	23	83	9647	17137
GCTCGGAATTTAAAGC-1	1	22	84	9395	17283
TAGGCATGTTACGCCA-1	1	23	85	9648	17428
TGGCAACTCGCGCGCC-1	1	22	86	9395	17573
ATCAGTAGGCAGGGAT-1	1	23	87	9648	17718
TATCGATCTATGCATA-1	1	22	88	9396	17863
CGACTCAGGATGTTAT-1	1	23	89	9648	18008
GCCATATTGCACACAG-1	1	22	90	9396	18153
AATTCATAAGGGATCT-1	1	23	91	9649	18298
CGGTAGAGGTGCAGGT-1	1	22	92	9397	18443
AATGATGATACGCTAT-1	1	23	93	9649	18588
CTTGTGCTCACCGATT-1	1	22	94	9397	18734
TTCCAATCAGAGCTAG-1	1	23	95	9650	18878
CGATGGACCCTACGCC-1	1	22	96	9398	19024
GGTCGGATAAACGGCG-1	1	23	97	9650	19168
TTAGCTAATACGATCT-1	1	22	98	9398	19314
CTCGATATTTGCGAGC-1	1	23	99	9651	19459
ATTACTTACTGGGCAT-1	1	22	100	9398	19604
CTAGCCGATGTTATGA-1	1	23	101	9651	19749
TACTGCAATCAATTAC-1	1	22	102	9399	19894
TAGTCTGTGACGTTGC-1	1	23	103	9652	20039
CTCGTTTCTAATGTTT-1	1	22	104	9399	20184
TTCGTTCAACGAAGTT-1	1	23	105	9652	20329
CTGAATTTATTGCCAG-1	1	22	106	9400	20474
TGGAATATCCTTGACC-1	1	23	107	9652	20619
CAGATCATTTAAAGTC-1	1	22	108	9400	20765
CTCCTTTACGCAAGTC-1	1	23	109	9653	20909
TCCCAAACAGACAACG-1	1	22	110	9401	21055
ATCGCTGCGTGCAGCA-1	1	23	111	9653	21199
TTAGTTCAAGTGTTCG-1	1	22	112	9401	21345
AAACTCGTGATATAAG-1	1	23	113	9654	21490
TTAACGAACAAGCAGT-1	1	22	114	9402	21635
GTTATATCAGGAGCCA-1	1	23	115	9654	21780
CAAATTGGATTATGCC-1	1	22	116	9402	21925
CGAGGAGCTTCCATAT-1	1	23	117	9655	22070
GGAGACCAATGTGCTT-1	1	22	118	9402	22215
CATTGATGAACACGCC-1	1	23	119	9655	22360
GTCAATGCTATAATTT-1	1	22	120	9403	22506
ACCACCCTCTCTTCTA-1	1	23	121	9656	22650
TGGAGGGAAACACCTC-1	1	22	122	9403	22796
CACGGACGTGGATGGC-1	1	23	123	9656	22940
AACTTTCTCGATCATG-1	1	22	124	9404	23086
CGTATTGTTTCCTAAT-1	1	23	125	9656	23231
CCTACTGCGGCGGCCA-1	1	22	126	9404	23376
CTTAGGTCCCAATCGT-1	1	23	127	9657	23521
CGCAATCGATCATTAG-1	1	24	0	9881	5096
TGGTTATGCTTGCGGT-1	1	25	1	10134	5240
GGCTTGGCTCTCACCT-1	1	24	2	9882	5386
ATTGGTAGGATCCGCT-1	1	25	3	10134	5531
TCAGGGCGACTTCCTT-1	1	24	4	9882	5676
TCTGCAGATTCGAGTC-1	1	25	5	10135	5821
CTCTCGCTGTACTATG-1	1	24	6	9882	5966
AATAGTCGCGAGTCGG-1	1	25	7	10135	6111
AGTTACCCTTAAGACT-1	1	24	8	9883	6256
CTTAAATAAGACCCAT-1	1	25	9	10136	6401
GGTTGTGCTCTTGTCC-1	1	24	10	9883	6546
GTGAGTCTAAGACGGA-1	1	25	11	10136	6691
CGCGACACTGCGCAGC-1	1	24	12	9884	6837
GCTCGCGGTTCCGCTC-1	1	25	13	10136	6981
TTAACTCACGCGTGGA-1	1	24	14	9884	7127
GGAACGGCCTGCAGCC-1	1	25	15	10137	7271
GTAGAAACGGGTGGAG-1	1	24	16	9885	7417
TAATGAAAGACCCTTG-1	1	25	17	10137	7562
AGGCTTGCTAGACACC-1	1	24	18	9885	7707
TTGCGTAGTTTGAGGA-1	1	25	19	10138	7852
CGCCCTTGAAGGCTGA-1	1	24	20	9886	7997
CCCGGTGGAAGAACCT-1	1	25	21	10138	8142
TTAACACCTCGAACAT-1	1	24	22	9886	8287
GATTCCTATACGGCGC-1	1	25	23	10139	8432
TTACCCTAACAGTCCT-1	1	24	24	9886	8578
ACCCACCTACATGCTC-1	1	25	25	10139	8722
AAAGGGCAGCTTGAAT-1	1	24	26	9887	8868
CACACAGGGATAGATT-1	1	25	27	10140	9012
AGAGCGTACAAGCTCG-1	1	24	28	9887	9158
TCTTACGGCATCCGAC-1	1	25	29	10140	9303
GCCTATTCCGATATAG-1	1	24	30	9888	9448
GAAAGTGACTAACTGC-1	1	25	31	10140	9593
CCGGAATGGTTTCAGT-1	1	24	32	9888	9738
AGTATAATACTAGGCA-1	1	25	33	10141	9883
TAACTATCGAAGGTCC-1	1	24	34	9889	10028
ATGAGGAGTGTTAATC-1	1	25	35	10141	10173
TGTGTCGCGAGTTGCA-1	1	24	36	9889	10318
ATCCAACGCAGTCATA-1	1	25	37	10142	10463
AAGGCGCGTAAAGCTT-1	1	24	38	9890	10609
AGTCGGCCCAAACGAC-1	1	25	39	10142	10753
AACGTCAGACTAGTGG-1	1	24	40	9890	10899
ACTACCAGCTCTCTGG-1	1	25	41	10143	11043
GCAAGTGCACAGAGAA-1	1	24	42	9890	11189
ACACCTTAAGTAGGGC-1	1	25	43	10143	11334
TTCGACGGGAAGGGCG-1	1	24	44	9891	11479
TTCGCACTCGCGTGCT-1	1	25	45	10144	11624
TATTTGTTACCCTTTA-1	1	24	46	9891	11769
CGCTGTGACGCCGCAC-1	1	25	47	10144	11914
GTTGCACGGAGTTTCG-1	1	24	48	9892	12059
GTTTCCTGGAGGGTGA-1	1	25	49	10144	12204
ACACCCAGCATGCAGC-1	1	24	50	9892	12349
TCAACCATGTTCGGGC-1	1	25	51	10145	12494
TTACAACTACGCATCC-1	1	24	52	9893	12640
TCCGATGGTGCGACAT-1	1	25	53	10145	12784
GGGCGTACATTTATAT-1	1	24	54	9893	12930
AGCGACCAACGATATT-1	1	25	55	10146	13074
ACACAAAGACGGGTGG-1	1	24	56	9894	13220
ATCGCACGCCGGGAGA-1	1	25	57	10146	13365
GCTCTAAACCCTGACG-1	1	24	58	9894	13510
AATGCAACCGGGTACC-1	1	25	59	10147	13655
TCAAACAACCGCGTCG-1	1	24	60	9894	13800
TATGCTCCCTACTTAC-1	1	25	61	10147	13945
AAAGGGATGTAGCAAG-1	1	24	62	9895	14090
ACGATCATACATAGAG-1	1	25	63	10148	14235
TTGTTCAGTGTGCTAC-1	1	24	64	9895	14381
ATGCATGATCCAGGAT-1	1	25	65	10148	14525
AGTCTTCTCCTCAAAT-1	1	24	66	9896	14671
GATTCCCTTGTCGCAG-1	1	25	67	10148	14815
CTCGCACCTATATAGT-1	1	24	68	9896	14961
ACTCAATAAAGGCACG-1	1	25	69	10149	15106
AACCGAGCTTGGTCAT-1	1	24	70	9897	15251
TAAGGCAACATAAGAT-1	1	25	71	10149	15396
CACGCACAGCGCAGCT-1	1	24	72	9897	15541
GGTTTACAATCTCAAT-1	1	25	73	10150	15686
TGCAGGATCGGCAAAG-1	1	24	74	9898	15831
ATAACGGAGTCCAACG-1	1	25	75	10150	15976
AACGATATGTCAACTG-1	1	24	76	9898	16121
GACAACGACCATTGAA-1	1	25	77	10151	16266
TTGACCATGTTCTCCG-1	1	24	78	9898	16412
AGTACGGGCACCTGGC-1	1	25	79	10151	16556
CGCCATCCGATTATGA-1	1	24	80	9899	16702
AAGGTATCCTAATATA-1	1	25	81	10152	16846
TGTTGTCAAGAAGTCT-1	1	24	82	9899	16992
CAGTGAATAAATGACT-1	1	25	83	10152	17137
CACCTTGCGAAACTCG-1	1	24	84	9900	17282
CATTTAGCGGACCATG-1	1	25	85	10152	17427
CCAGTCTAGACGGCGC-1	1	24	86	9900	17572
TCGCTTTAAACGTTTG-1	1	25	87	10153	17717
GTGAAACGGCGCCACC-1	1	24	88	9901	17862
GGGCTCATCGAACCCA-1	1	25	89	10153	18007
TTGATGTGTAGTCCCG-1	1	24	90	9901	18153
CAGTAGCCCACGCGGT-1	1	25	91	10154	18297
AGCGCGGGTGCCAATG-1	1	24	92	9902	18443
TAATCGATCCGTACGT-1	1	25	93	10154	18587
AGTGGCGGCAATTTGA-1	1	24	94	9902	18733
CCTTTCAATGAAGAAA-1	1	25	95	10155	18877
CTCAGTCACGACAAAT-1	1	24	96	9902	19023
ATAGGCTAGCTTCGCA-1	1	25	97	10155	19168
CGGTTCAAGTAGGTGT-1	1	24	98	9903	19313
CAGTCGAGGATGCAAT-1	1	25	99	10156	19458
TATCACCCAACCGACC-1	1	24	100	9903	19603
AATGATGCGACTCCTG-1	1	25	101	10156	19748
TGGAACCACTGACACA-1	1	24	102	9904	19893
GCCAATAGGGCATCTC-1	1	25	103	10156	20038
TTCTTTGGTCGCGACG-1	1	24	104	9904	20184
ATTAGATTCCTCAGCA-1	1	25	105	10157	20328
CCGTGGAACGATCCAA-1	1	24	106	9905	20474
GGGTCGTGGCAAGTGT-1	1	25	107	10157	20618
TCGCTCGGCACCAGCG-1	1	24	108	9905	20764
ACGCAATCACTACAGC-1	1	25	109	10158	20909
CTCTAATGCATTGATC-1	1	24	110	9906	21054
GTCTCGACTAAGTTTG-1	1	25	111	10158	21199
TGGTTTAAACGTGGGT-1	1	24	112	9906	21344
CGCAGATCTTCACCCG-1	1	25	113	10159	21489
TCCAGATGTACGCCAA-1	1	24	114	9906	21634
CATTGCGGGTCAATTC-1	1	25	115	10159	21779
GACGTTCGTAAATACA-1	1	24	116	9907	21924
TACACCGTCGTTAGTC-1	1	25	117	10160	22069
ACGGGCGTATGCGACA-1	1	24	118	9907	22215
GAAGGCTACCATTGTT-1	1	25	119	10160	22359
TAAATCTTTACACCTC-1	1	24	120	9908	22505
AGTTTATGTAAAGACA-1	1	25	121	10160	22649
AGGAGACATCCACAGT-1	1	24	122	9908	22795
CAACCTGAACCTGCCA-1	1	25	123	10161	22940
AGTCCCTCGCAGAAAG-1	1	24	124	9909	23085
TGTATACGGATGATGA-1	1	25	125	10161	23230
TTGTGGTATAGGTATG-1	1	24	126	9909	23375
TCTGCACCATTAGTAA-1	1	25	127	10162	23520
AAATGTATCTTATCCC-1	1	26	0	10386	5095
ACTCTAAACCTGGGAT-1	1	27	1	10639	5240
GCTGGCAGGTGCCGTG-1	1	26	2	10386	5385
CTCATTCGTGAACATC-1	1	27	3	10639	5530
TCGCCGGATGGGCAAG-1	1	26	4	10387	5675
GGACTAAGTCAGGAGT-1	1	27	5	10640	5820
TATCAAAGGTCTGTAA-1	1	26	6	10387	5965
TTCAGTTTGTGGCAGC-1	1	27	7	10640	6110
TGTTCATAAATGTGCT-1	1	26	8	10388	6256
CTTAGCCCGGATAGTG-1	1	27	9	10640	6400
GATGCGAATGGTATTA-1	1	26	10	10388	6546
TCTAACTGTATGTAAA-1	1	27	11	10641	6690
TTAAACCTGGTTCCTT-1	1	26	12	10389	6836
GCTAAGTAAAGGCGAT-1	1	27	13	10641	6981
AGTTACCGCACATGGT-1	1	26	14	10389	7126
GACTGCGGCACGTGTA-1	1	27	15	10642	7271
TGGTGATCGTATTTGT-1	1	26	16	10390	7416
TTATCGCCTGCGAAGC-1	1	27	17	10642	7561
TGGAATTAGACGCTTT-1	1	26	18	10390	7706
TCGTCACACTGTTAGC-1	1	27	19	10643	7851
TTATGTTTGCGATAGA-1	1	26	20	10390	7996
GGTGCTGATCACAAAG-1	1	27	21	10643	8141
CATAGCCGCCCGGGAT-1	1	26	22	10391	8287
GGTTAGTTACGGCGCC-1	1	27	23	10644	8431
ATTCCCACATAAACAA-1	1	26	24	10391	8577
ATTCAGTAGCAGGGTC-1	1	27	25	10644	8721
CAGTTCCGCGGGTCGA-1	1	26	26	10392	8867
AAGAGATGAATCGGTA-1	1	27	27	10644	9012
CGCAATTCTACAATAA-1	1	26	28	10392	9157
TAACGCTTTGAGAGCG-1	1	27	29	10645	9302
AGGCTATGGTTAGCTT-1	1	26	30	10393	9447
GAGGAATGGAGAGGTT-1	1	27	31	10645	9592
TCCTCTACGAGATGGC-1	1	26	32	10393	9737
TTGATTATGCAGATGA-1	1	27	33	10646	9882
TCAGTACTGACCCGCG-1	1	26	34	10394	10028
TTATGACAAACTGGAT-1	1	27	35	10646	10172
GTAAGTAGGGTATACC-1	1	26	36	10394	10318
CGCAAACACGAGTTAC-1	1	27	37	10647	10462
TGGCCGTATATTGACC-1	1	26	38	10394	10608
ACTGTAGCACTTTGGA-1	1	27	39	10647	10753
GCTCTATGTTACGTGC-1	1	26	40	10395	10898
TGCGCGATTAACGGAG-1	1	27	41	10648	11043
GAATCGACATGGTCAC-1	1	26	42	10395	11188
GACTAAGTAGGCTCAC-1	1	27	43	10648	11333
ATCTTGACCTGCAACG-1	1	26	44	10396	11478
ATGCACTACCGCATTG-1	1	27	45	10648	11623
CAGATACTAACATAGT-1	1	26	46	10396	11768
GATCGACACTATCTGA-1	1	27	47	10649	11913
ATAGAGTACTGGGACA-1	1	26	48	10397	12059
CCTACTGCTTACACTT-1	1	27	49	10649	12203
CCTGCTATTTGAGAAG-1	1	26	50	10397	12349
CGCGTTCATGAAATAC-1	1	27	51	10650	12493
CATTATGCTTGTTGTG-1	1	26	52	10398	12639
CCAGGGACGTGGCCTC-1	1	27	53	10650	12784
TATGGATGTGCTACGC-1	1	26	54	10398	12929
GTACTAAGATTTGGAG-1	1	27	55	10651	13074
AGACCCGCCCTCCTCG-1	1	26	56	10398	13219
CGCATTAGCTAATAGG-1	1	27	57	10651	13364
GCTCTCGGGTACCGAA-1	1	26	58	10399	13509
CACCGCCAGAAGGTTT-1	1	27	59	10652	13654
TCCCAAAGACGAAGGA-1	1	26	60	10399	13799
ATGGATTGACCAAACG-1	1	27	61	10652	13944
GTCATGGACATGACTA-1	1	26	62	10400	14090
CTACTGCCACCTGACC-1	1	27	63	10652	14234
TTATATTTGGCAATCC-1	1	26	64	10400	14380
AGCACCAGTACTCACG-1	1	27	65	10653	14524
CATGGTCTAGATACCG-1	1	26	66	10401	14670
TCTACCGTCCACAAGC-1	1	27	67	10653	14815
CTAGTTGGGCCCGGTA-1	1	26	68	10401	14960
TCCCGCGTACTCCTGG-1	1	27	69	10654	15105
CAGAGCATGAGCTTGC-1	1	26	70	10402	15250
ACACGGGAACTTAGGG-1	1	27	71	10654	15395
GGCTCTGCTCCAACGC-1	1	26	72	10402	15540
AGAACGTGGTACATTC-1	1	27	73	10655	15685
CAATAAACCTTGGCCC-1	1	26	74	10402	15831
ACTTCGCCATACGCAC-1	1	27	75	10655	15975
ATCTGGTTAAGACTGT-1	1	26	76	10403	16121
TCGTAAGACGACATTG-1	1	27	77	10656	16265
GTGTACCTTGGCTACG-1	1	26	78	10403	16411
GCCCGTAATACCTTCT-1	1	27	79	10656	16556
CGGTCAAGTGGGAACC-1	1	26	80	10404	16701
TTGTAAGGCCAGTTGG-1	1	27	81	10656	16846
GGAGCACCAAGAACTA-1	1	26	82	10404	16991
TAATAGTGACGACCAG-1	1	27	83	10657	17136
CTAAATCCTATTCCGG-1	1	26	84	10405	17281
CGAGTTCTGTCCCACC-1	1	27	85	10657	17426
AGGCAGATGCGTAAAC-1	1	26	86	10405	17571
AAGGATGAGGGACCTC-1	1	27	87	10658	17716
AGAGAACCGTCTAGGA-1	1	26	88	10406	17862
GAGGGCGCAGCTCTGC-1	1	27	89	10658	18006
AAGATTGGCGGAACGT-1	1	26	90	10406	18152
CCAGTAGTCTGATCCA-1	1	27	91	10659	18296
AAGGGACAGATTCTGT-1	1	26	92	10406	18442
ATAGAGTTATCAACTT-1	1	27	93	10659	18587
AAATTACCTATCGATG-1	1	26	94	10407	18732
GATCCTAAATCGGGAC-1	1	27	95	10659	18877
TTACAGACCTAAATGA-1	1	26	96	10407	19022
CCTCACCTTAGCATCG-1	1	27	97	10660	19167
CATGCGACCAGTTTAA-1	1	26	98	10408	19312
AACATATCAACTGGTG-1	1	27	99	10660	19457
CTATAAGAGCCAATCG-1	1	26	100	10408	19602
AATATCGAGGGTTCTC-1	1	27	101	10661	19747
GTACTCCTGGGTATGC-1	1	26	102	10409	19893
ATAAGTAGGATTCAGA-1	1	27	103	10661	20037
AGGTCGCGGAGTTACT-1	1	26	104	10409	20183
CTAATTCTCAGATATT-1	1	27	105	10662	20327
GCCAACCATTTCCGGA-1	1	26	106	10410	20473
TGATCCCAGCATTAGT-1	1	27	107	10662	20618
CGTTGTAAGATTGATT-1	1	26	108	10410	20763
GAAACCATGGTGCGCT-1	1	27	109	10663	20908
AATCTATGCCGGAGCC-1	1	26	110	10410	21053
GACTCCCAGAATAAGG-1	1	27	111	10663	21198
TATGATCCGGCACGCC-1	1	26	112	10411	21343
CCGCTTGCTGACATGG-1	1	27	113	10663	21488
TGGTTAAGGGCGCTGG-1	1	26	114	10411	21634
TTGATAGTCAATACAT-1	1	27	115	10664	21778
GGTTTAATTGAGCAGG-1	1	26	116	10412	21924
CATTACATAGATTGTG-1	1	27	117	10664	22068
GGTACACCAGATTTAT-1	1	26	118	10412	22214
GGCCCGTATACCATGC-1	1	27	119	10665	22359
ATCTTTCGTATAACCA-1	1	26	120	10413	22504
GAGATGACAATCCTTA-1	1	27	121	10665	22649
AAAGCTTGCCTACATA-1	1	26	122	10413	22794
GAACGATAAGTTAAAG-1	1	27	123	10666	22939
TAATAGCTAAATGATG-1	1	26	124	10413	23084
TATGGCTAGGCTAATT-1	1	27	125	10666	23229
AGGAGAGTCTGGCTAC-1	1	26	126	10414	23374
TGCTCTGCCGGTTCAC-1	1	27	127	10667	23519
CCAATAGATTTCATCT-1	1	28	0	10891	5094
GGGCACGAATTGGCCG-1	1	29	1	11144	5239
TCGTTGACAGGGTCCC-1	1	28	2	10891	5384
ATCGTATTCCGAGAAC-1	1	29	3	11144	5529
GGGAATTCTGTCCAGT-1	1	28	4	10892	5674
ACGCGTTTCTTAAGAG-1	1	29	5	11144	5819
GAGAGCGCAGTCCCTG-1	1	28	6	10892	5965
GTCCTATTGTTGTGGT-1	1	29	7	11145	6109
CATCTGCAGGATCATT-1	1	28	8	10893	6255
GAGTCGACAGACCCTC-1	1	29	9	11145	6399
AAGTGCAAAGGTAGAC-1	1	28	10	10893	6545
AGGGTGGATAGTGCAT-1	0	29	11	11146	6690
TGATAGCGGGATTCTA-1	1	28	12	10894	6835
GTCAGTTTGGTAGTCG-1	1	29	13	11146	6980
GCATTCGAAATGAACA-1	1	28	14	10894	7125
AAAGACTGGGCGCTTT-1	1	29	15	11147	7270
TAACAATATTTGTTGC-1	1	28	16	10894	7415
CCAGCTTCCGCCCGCA-1	1	29	17	11147	7560
GATATGGATTACGCGG-1	1	28	18	10895	7706
AGAGCAGTTATGAGAC-1	1	29	19	11148	7850
TCACATCTTATCTGAT-1	1	28	20	10895	7996
TATGAAGACAGGTGCG-1	1	29	21	11148	8140
TACCTGCTGCACTGTG-1	1	28	22	10896	8286
TAGGTCCAAGTAAGGA-1	1	29	23	11148	8431
GAAACTCGTGCGATGC-1	1	28	24	10896	8576
AACAATTACTCTACGC-1	1	29	25	11149	8721
CCGCACGTGACCTCGG-1	1	28	26	10897	8866
AACTTGCCCGTATGCA-1	1	29	27	11149	9011
GGGTATGTATGCACTT-1	1	28	28	10897	9156
TTCGTACTCCAGAACG-1	1	29	29	11150	9301
GAATTTCTCGCTGCAG-1	1	28	30	10898	9446
AACAGGATGGGCCGCG-1	1	29	31	11150	9591
GACGTGTAGGGATTAT-1	1	28	32	10898	9737
TAGGTGAGCCCTACTC-1	1	29	33	11151	9881
CTAATTCGCACGCGCT-1	1	28	34	10898	10027
GAAGCTTGCTGACCGC-1	1	29	35	11151	10171
GGTTAGGCTTGGAGAA-1	1	28	36	10899	10317
ACAAGGACAAGAGGTT-1	1	29	37	11151	10462
AGGCCACCCGTTATGA-1	1	28	38	10899	10607
GTGGGCTTAGACACAC-1	1	29	39	11152	10752
CGTGTCCCATTCGCGA-1	1	28	40	10900	10897
TGGAGTGATGCGATGA-1	1	29	41	11152	11042
AACAACTGGTAGTTGC-1	1	28	42	10900	11187
CCTGGCTAGACCCGCC-1	1	29	43	11153	11332
CGCAATTAGGGTAATA-1	1	28	44	10901	11478
TCGAAATTTAGGACCA-1	1	29	45	11153	11622
AGACTAGCCTTCCAGA-1	1	28	46	10901	11768
TTGATCTAACTTTGTC-1	1	29	47	11154	11912
AAGGAGCGGTTGGTGC-1	1	28	48	10902	12058
ACTTGGGACCCGGTGG-1	1	29	49	11154	12202
TGATCTCCGGCGCCAG-1	1	28	50	10902	12348
CAGTTCAAATTGACAC-1	1	29	51	11155	12493
GTCCGGCTGAATTGCG-1	1	28	52	10902	12638
CTGGAAATGGATGCTT-1	1	29	53	11155	12783
TGATCGGTTTGACCCT-1	1	28	54	10903	12928
TAGAGTCTAAGCGAAC-1	1	29	55	11155	13073
GAGACTGATGGGTAGA-1	1	28	56	10903	13218
TAGCTAAGTCCGGGAG-1	1	29	57	11156	13363
GGGCGATATGTGTGAA-1	1	28	58	10904	13509
CTCGAGGTCGAACAGT-1	1	29	59	11156	13653
GATCCCTTTATACTGC-1	1	28	60	10904	13799
GTCATGCACCTCCGTT-1	1	29	61	11157	13943
ACTTTCCTATAGCTTC-1	1	28	62	10905	14089
TCGCTCGATATATTCC-1	1	29	63	11157	14234
ATAGGTTGGGCAGATG-1	1	28	64	10905	14379
CAATTAAGGGTGATGA-1	1	29	65	11158	14524
ACCGACTGAGTCCCAC-1	1	28	66	10905	14669
CCTGTCACCCGGGCTC-1	1	29	67	11158	14814
GATCGGTGGCCATAAC-1	1	28	68	10906	14959
CCTATGGGTTACCGTC-1	1	29	69	11159	15104
TTGGGACACTGCCCGC-1	1	28	70	10906	15249
CGAGGCTAAATATGGC-1	1	29	71	11159	15394
TCAGGGTGTAACGTAA-1	1	28	72	10907	15540
CGAGAGATGTGAACCT-1	1	29	73	11159	15684
TCGCTGGGCGGATTGT-1	1	28	74	10907	15830
AGATCTCAGGTGTGAT-1	1	29	75	11160	15974
TGGCCAAACTGAAGTA-1	1	28	76	10908	16120
GCTTCCGTCCCTAGAC-1	1	29	77	11160	16265
CAGCAGCCCGTTCCTT-1	1	28	78	10908	16410
TGTATAACAGATCCTG-1	1	29	79	11161	16555
CGCGGGAATTAGGCAG-1	1	28	80	10909	16700
TGCATGTGGTAATCTA-1	1	29	81	11161	16845
ACAATTTGAGCAGTGG-1	1	28	82	10909	16990
GAGCTAAGGGCATATC-1	1	29	83	11162	17135
CCAGATAGTTGAGTGA-1	1	28	84	10909	17281
CCACAATGTACGTCTT-1	1	29	85	11162	17425
CAATGGATCTCTACCA-1	1	28	86	10910	17571
TGTGGCAAAGCGTATG-1	1	29	87	11163	17715
TAAAGCGTTAGGAGAA-1	1	28	88	10910	17861
TCCGTTTAGCCTTGAA-1	1	29	89	11163	18006
CAGCTCGACAAGTTAA-1	1	28	90	10911	18151
GCCTATAGTGTCAGGG-1	1	29	91	11163	18296
ATAGACAACGGGACCT-1	1	28	92	10911	18441
CTACTATCTTTCAGAG-1	1	29	93	11164	18586
GCGCTGCTTTGCATTT-1	1	28	94	10912	18731
GCGCATCCAGTCAGCA-1	1	29	95	11164	18876
GACTCGCGGGAATGAC-1	1	28	96	10912	19021
CTGGTAACGAGCTCTT-1	1	29	97	11165	19166
TCCGGCCTAGCGTACA-1	1	28	98	10913	19312
TCTAGGTGGCGACGCT-1	1	29	99	11165	19456
ACGCTAGTGATACACT-1	1	28	100	10913	19602
ATCTGCACCTCTGCGA-1	1	29	101	11166	19746
CCTCACCTGAGGGAGC-1	1	28	102	10913	19892
AGTGAGCCTCGCCGCC-1	1	29	103	11166	20037
ACGAGTACGGATGCCC-1	1	28	104	10914	20182
GGTACCATTAAGACGG-1	1	29	105	11167	20327
TTCTGCTAGACTCCAA-1	1	28	106	10914	20472
TAACTATTACGCCAAA-1	1	29	107	11167	20617
GCATTCAAGGCAACGC-1	1	28	108	10915	20762
AGTACATCATTTATCA-1	1	29	109	11167	20907
GTCGTGTCTGGTCATC-1	1	28	110	10915	21052
AGTCTAAAGTATACTC-1	1	29	111	11168	21197
CGGCCCAACCTGTAGT-1	1	28	112	10916	21343
AGGGAGACATACTTCG-1	1	29	113	11168	21487
TCCCTAGATCAATAGG-1	1	28	114	10916	21633
TCCCGTCGCGTCATAG-1	1	29	115	11169	21777
CGCATCCATCAGCCAG-1	1	28	116	10917	21923
CTGCACCTAGTCCACA-1	1	29	117	11169	22068
CGAGGATCGGGAACGA-1	1	28	118	10917	22213
CAATGAGGTTCGACTA-1	1	29	119	11170	22358
TCTGACGGGCTAACCC-1	1	28	120	10917	22503
TTCTATGCCTTTCGCA-1	1	29	121	11170	22648
AGAGTATAGTGTTACG-1	1	28	122	10918	22793
CCATTGTTTCCTCCAT-1	1	29	123	11171	22938
CTCATCACTTAGTGAT-1	1	28	124	10918	23084
CCGAAGGGCGTACCGC-1	1	29	125	11171	23228
TCAAGCTGCCTTGAAA-1	1	28	126	10919	23374
CTCATTAACGTTGCCC-1	1	29	127	11171	23518
GTCTTCCTCACCTAAG-1	1	30	0	11396	5093
GGTGATGAAGGAAGTG-1	1	31	1	11648	5238
TCAATACAATTGCTGC-1	1	30	2	11396	5384
GCAACCCAAGTTGTTT-1	1	31	3	11649	5528
ATGAAGTGGACCCAGC-1	1	30	4	11397	5674
GAGAATCTCACGATCA-1	1	31	5	11649	5818
TATATCATTGATCAGT-1	1	30	6	11397	5964
AACTTTACGGGAGCTT-1	1	31	7	11650	6109
TTCTTGTGTCCATCAG-1	1	30	8	11397	6254
ACAATTTAGGAGGCTC-1	1	31	9	11650	6399
ATACTTGTTCTCGAGC-1	1	30	10	11398	6544
CACGGGATTGAGGGTT-1	1	31	11	11651	6689
GTTAATGTCTATCTTA-1	1	30	12	11398	6834
GCGTTATATTTGGAAC-1	1	31	13	11651	6979
CGTCAAGGCTATAAAT-1	1	30	14	11399	7124
TTAGCTCTGTAATCCG-1	1	31	15	11651	7269
AATGGTCCACCGTTCA-1	1	30	16	11399	7415
GTCATTGCATTGACCC-1	1	31	17	11652	7559
TGTCCGTGGCGCCTTT-1	1	30	18	11400	7705
TCAACTAACGTATAAC-1	1	31	19	11652	7849
TCCTCTCCAGTTGTCC-1	1	30	20	11400	7995
TGTGTTCGTATCCAAG-1	1	31	21	11653	8140
CCGCGTAGGTAAGGGC-1	1	30	22	11401	8285
CTGCGGGTGAAATGTT-1	1	31	23	11653	8430
TATCTACAGAGGTAAT-1	1	30	24	11401	8575
CTACTCTAGGCCCGGC-1	1	31	25	11654	8720
ACAAGCAGTGCCTAGC-1	1	30	26	11401	8865
TACAAGTCTCGTGCAT-1	1	31	27	11654	9010
TCGGAATGCGCTCTGA-1	1	30	28	11402	9156
TCGCGTCCAGAAGGTC-1	1	31	29	11655	9300
TATGGCCCGGCCTCGC-1	1	30	30	11402	9446
GCTGGCATATTCACCT-1	1	31	31	11655	9590
GTCAGAATAGTCTATG-1	1	30	32	11403	9736
GGCGTCCTATCCGCTG-1	1	31	33	11655	9881
CGGAGTTTGAGAGACA-1	1	30	34	11403	10026
AGCACTTAAGGACGCC-1	1	31	35	11656	10171
TCCACAATGGTTTACG-1	1	30	36	11404	10316
CCAACGATGCACTGAT-1	1	31	37	11656	10461
ATTTACAGTTTACTGG-1	1	30	38	11404	10606
CCCTGAAATGAGTTGA-1	1	31	39	11657	10751
CAAACGGTCGCACTTT-1	1	30	40	11405	10896
TGATTCGTCTATCACT-1	1	31	41	11657	11041
TCAGGTTCTTTGAGAA-1	1	30	42	11405	11187
CACGCAGCGAGGCTTT-1	1	31	43	11658	11331
TTAAGCGCCTGACCCA-1	1	30	44	11405	11477
CTTACACGGTATTCCA-1	1	31	45	11658	11621
AAGGCTGTGCTCATCG-1	1	30	46	11406	11767
GACCAGAGCCCTGTAG-1	1	31	47	11659	11912
TCCCAGGCTTAGCTAA-1	1	30	48	11406	12057
ATTGAAGATCTTAGTG-1	1	31	49	11659	12202
AGTTCCTACAGAATTA-1	1	30	50	11407	12347
GGGCTGGTTAGTCGCG-1	1	31	51	11659	12492
GAAATGGCGGTGTTAG-1	1	30	52	11407	12637
TACGAACACGACTTCA-1	1	31	53	11660	12782
ACCACAAGTTTCTATC-1	1	30	54	11408	12927
ATATTTAACCCTCAAG-1	1	31	55	11660	13072
GATCATTCCAAACATT-1	1	30	56	11408	13218
TCCAGGCGAGTACGGT-1	1	31	57	11661	13362
GTTTGACCAAATCCTA-1	1	30	58	11409	13508
CACAGCACCCACGGCA-1	1	31	59	11661	13652
TGCAAGAATGACGTAA-1	1	30	60	11409	13798
GCGAAGCCATACCCGT-1	1	31	61	11662	13943
TCCTTTCTTACGCTTA-1	1	30	62	11409	14088
GCTGCTCTCCGGACAC-1	1	31	63	11662	14233
ACTGTCTTCTTTAGAA-1	1	30	64	11410	14378
TCAAACTTAGATTGTT-1	1	31	65	11663	14523
CTATGTCACTAGCCCA-1	1	30	66	11410	14668
TGCGCAAAGCATTTGG-1	1	31	67	11663	14813
TTAATGTAGACCAGGT-1	1	30	68	11411	14959
GGCGGTAGGATCATTG-1	1	31	69	11663	15103
GGCAATAGTCAATGAG-1	1	30	70	11411	15249
ACACGAGACTCCTTCT-1	1	31	71	11664	15393
GACACAAGGGAAGAAA-1	1	30	72	11412	15539
TCAGCAAATGCATCTC-1	1	31	73	11664	15684
GAGATCTGTCACTCCG-1	1	30	74	11412	15829
ATGCCGGTCTTGCATA-1	1	31	75	11665	15974
TTGGGCGGCGGTTGCC-1	1	30	76	11413	16119
TTGTTGTGTGTCAAGA-1	1	31	77	11665	16264
ACTGTACGATACACAT-1	1	30	78	11413	16409
TCCACTTTATCTAGGT-1	1	31	79	11666	16554
[truncated: 2,992 more rows]
