# Supplementary material for: Optimizing the design of spatial genomic studies
Source: Nat Commun. 2024 Jun 11;15:4987. doi: 10.1038/s41467-024-49174-4 (PMC11166654; doi:10.1038/s41467-024-49174-4)
Supplement: Supplementary file 4 — Source Data [file 41467_2024_49174_MOESM4_ESM.zip › data_source_files/figure6/visium_prostate_cancer/clusters.csv]

Barcode	Cluster
AAACAAGTATCTCCCA-1	8
AAACACCAATAACTGC-1	3
AAACAGAGCGACTCCT-1	1
AAACAGCTTTCAGAAG-1	6
AAACAGGGTCTATATT-1	3
AAACATTTCCCGGATT-1	5
AAACCACTACACAGAT-1	1
AAACCCGAACGAAATC-1	8
AAACCGGAAATGTTAA-1	2
AAACCGGGTAGGTACC-1	4
AAACCGTTCGTCCAGG-1	3
AAACCTAAGCAGCCGG-1	5
AAACCTCATGAAGTTG-1	9
AAACGAAGAACATACC-1	1
AAACGACAGTCTTGCC-1	1
AAACGAGACGGTTGAT-1	7
AAACGCCCGAGATCGG-1	1
AAACGCTGGGCACGAC-1	5
AAACGGGCGTACGGGT-1	5
AAACGGTTGCGAACTG-1	5
AAACGTGTTCGCCCTA-1	1
AAACTAACGTGGCGAC-1	1
AAACTCGGTTCGCAAT-1	2
AAACTCGTGATATAAG-1	1
AAACTGCTGGCTCCAA-1	2
AAACTTAATTGCACGC-1	2
AAACTTGCAAACGTAT-1	3
AAAGAATGTGGACTAA-1	5
AAAGACATGAAGTTTA-1	1
AAAGACCCAAGTCGCG-1	1
AAAGACTGGGCGCTTT-1	9
AAAGCTTGCCTACATA-1	7
AAAGGCCCTATAATAC-1	6
AAAGGCTACGGACCAT-1	3
AAAGGCTCTCGCGCCG-1	2
AAAGGGATGTAGCAAG-1	4
AAAGGGCAGCTTGAAT-1	9
AAAGGTAAGCTGTACC-1	7
AAAGGTCAACGACATG-1	1
AAAGTAGCATTGCTCA-1	3
AAAGTCACTGATGTAA-1	1
AAAGTCGACCCTCAGT-1	6
AAAGTGCCATCAATTA-1	5
AAAGTGTGATTTATCT-1	8
AAAGTTGACTCCCGTA-1	8
AAATAACCATACGGGA-1	7
AAATAAGGTAGTGCCC-1	4
AAATACCTATAAGCAT-1	2
AAATAGCTTAGACTTT-1	4
AAATCACTCCTAAACG-1	1
AAATCCGATACACGCC-1	5
AAATCTAGCCCTGCTA-1	6
AAATCTGCCCGCGTCC-1	6
AAATGATTCGATCAGC-1	1
AAATGCTCGTTACGTT-1	9
AAATGGCATGTCTTGT-1	1
AAATGGCCCGTGCCCT-1	3
AAATGGTCAATGTGCC-1	4
AAATGTATCTTATCCC-1	4
AAATTAACGGGTAGCT-1	4
AAATTAATAAGCGCGA-1	6
AAATTACACGACTCTG-1	1
AAATTACCTATCGATG-1	1
AAATTCCAGGTCCAAA-1	7
AAATTGATAGTCCTTT-1	2
AAATTGGTGAGAAGCA-1	1
AAATTTACCGAAATCC-1	1
AAATTTGCGGGTGTGG-1	3
AACAACTGGTAGTTGC-1	9
AACAATACATTGTCGA-1	2
AACAATTACTCTACGC-1	9
AACACACGCTCGCCGC-1	3
AACACGACTGTACTGA-1	4
AACACGAGACGCGGCC-1	3
AACAGCTGTGTGGCAA-1	2
AACAGGAAATCGAATA-1	1
AACAGGATGGGCCGCG-1	4
AACAGGTAGTATGGAT-1	8
AACATATCAACTGGTG-1	7
AACATCGATACGTCTA-1	1
AACATTGAAGTTGATC-1	2
AACATTGTGACTCGAG-1	2
AACCAAGACTTCTCTG-1	4
AACCAGTATCACTCTT-1	1
AACCATAGGGTTGAAC-1	2
AACCATGGGATCGCTA-1	7
AACCCAGAGACGGAGA-1	7
AACCCATCCCATGATC-1	2
AACCCGACAACCCGTG-1	2
AACCCGAGCAGAATCG-1	2
AACCCGATAGGGCTTC-1	1
AACCCTACTGTCAATA-1	3
AACCCTGGTGGAACCA-1	1
AACCGAGCTTGGTCAT-1	1
AACCGCTAAGGGATGC-1	3
AACCGTTGTGTTTGCT-1	1
AACCTAAAGCCGTCCG-1	7
AACCTCGCTTTAGCCC-1	5
AACCTGTCACGGAATT-1	7
AACCTTTAAATACGGT-1	2
AACCTTTACGACGTCT-1	1
AACGAAAGTCGTCCCA-1	6
AACGACCTCCTAGCCG-1	5
AACGATAATGCCGTAG-1	2
AACGATAGAAGGGCCG-1	7
AACGATATGTCAACTG-1	1
AACGCATGATCTGGGT-1	1
AACGCGACCTTGGGCG-1	2
AACGCGGTCTCCAGCC-1	1
AACGCTGTTGCTGAAA-1	3
AACGGCCATCTCCGGT-1	3
AACGTACTGTGGGTAC-1	3
AACGTCAGACTAGTGG-1	4
AACGTCGCTGCACTTC-1	5
AACGTGATGAAGGACA-1	1
AACGTGCGAAAGTCTC-1	6
AACGTTATCAGCACCT-1	6
AACGTTCTACCATTGT-1	5
AACTACCCGTTTGTCA-1	8
AACTAGCGTATCGCAC-1	7
AACTAGGCTTGGGTGT-1	4
AACTCAAGTTAATTGC-1	4
AACTCCAGAGCGTGTT-1	5
AACTCCTAATCCCATG-1	1
AACTCGATGGCGCAGT-1	4
AACTCTCAATAGAGCG-1	7
AACTCTCAGTGTGCTC-1	3
AACTGAGGTCAGCGTC-1	1
AACTGAGTTATACTGA-1	8
AACTGATATTAGGCCT-1	1
AACTGGGTCCCGACGT-1	1
AACTGGGTTCGAGCCG-1	1
AACTGGTGTGGGCCTT-1	1
AACTTCTGCGTCTATC-1	4
AACTTGCCCGTATGCA-1	9
AACTTGCGTTCTCGCG-1	4
AACTTTACGGGAGCTT-1	6
AACTTTAGCTGCTGAG-1	1
AACTTTCTCGATCATG-1	1
AAGAAAGTTTGATGGG-1	2
AAGAAATCACCAGATT-1	1
AAGAAGGATCAGTTAG-1	7
AAGACATACGTGGTTT-1	5
AAGACCCAACTGAACA-1	3
AAGACTCACGCCCACT-1	1
AAGACTGCAAGCTACT-1	6
AAGAGATGAATCGGTA-1	9
AAGAGCTCTTTATCGG-1	7
AAGAGGATGTACGCGA-1	9
AAGAGGCATGGATCGC-1	7
AAGAGGCCCTTTGGAA-1	2
AAGATGGCACCGGACC-1	3
AAGATTGGCGGAACGT-1	1
AAGCACCCTGCGTATC-1	2
AAGCATACTCTCCTGA-1	2
AAGCCACTTGCAGGTA-1	2
AAGCCGAAGCGGTTTA-1	2
AAGCCGCCGTGAAATC-1	3
AAGCCGCTTTACCTTG-1	1
AAGCCGGAGAGCAGGA-1	5
AAGCGCAGGGCTTTGA-1	2
AAGCGGAGTGCGCGCA-1	1
AAGCGGCGTCATGGGT-1	1
AAGCGTCCCTCATCGA-1	3
AAGCTAGATCGAGTAA-1	2
AAGCTCGTGCCAAGTC-1	6
AAGGAGAACTTATAAG-1	1
AAGGAGCGGTTGGTGC-1	7
AAGGATCGATCGCTTG-1	4
AAGGATGAGGGACCTC-1	1
AAGGCAGGCTGTCTCC-1	4
AAGGCGCGTAAAGCTT-1	9
AAGGCTGTGCTCATCG-1	4
AAGGGAACGACTGGCT-1	6
AAGGGACAGATTCTGT-1	7
AAGGGACTATGCATTC-1	3
AAGGGTTAGCCATGCG-1	5
AAGGTATCCTAATATA-1	1
AAGGTGATAAACCAGC-1	3
AAGTAGAAGACCGGGT-1	1
AAGTAGTGACGCGAGG-1	4
AAGTCAATTGTCGTCA-1	8
AAGTCTAGTAGCTGCC-1	1
AAGTCTTCTGTGGCCT-1	2
AAGTGACGACCGAATT-1	4
AAGTGCAAAGGTAGAC-1	6
AAGTGCCTTGACTGTA-1	4
AAGTGCGTTAGAATCT-1	3
AAGTGCTTCTCTATTG-1	2
AAGTGTTTGGAGACGG-1	6
AAGTTCAGTCTGCGTA-1	1
AAGTTCGGCCAACAGG-1	3
AAGTTGTGATGTTATA-1	8
AAGTTTACTAATGGCA-1	1
AAGTTTATGGGCCCAA-1	2
AATAACAACGCTCGGC-1	6
AATAACACTAGAACAA-1	3
AATAACGTCGCGCCCA-1	5
AATAAGTCCTCGAGAC-1	1
AATAATCTTCGTATCG-1	8
AATACAATGTTTCAGG-1	6
AATACCGGAGGGCTGT-1	2
AATAGAACAGAGTGGC-1	2
AATAGAATCTGTTTCA-1	3
AATAGCAAGCCTCCTG-1	1
AATAGCTACCGCGTGC-1	1
AATAGGCACGACCCTT-1	2
AATAGTCGCGAGTCGG-1	4
AATATCAAGGTCGGAT-1	1
AATATCCTAGCAAACT-1	6
AATATCGAATCAATGC-1	8
AATATCGAGGGTTCTC-1	1
AATATTGGAGTATTGA-1	9
AATCAGGTTTCATTTA-1	2
AATCCAAGGGCCTGAG-1	4
AATCGCCTCAGCGCCA-1	6
AATCGCGCAGAGGACT-1	8
AATCGGGACACTACGA-1	1
AATCGGTATAGCCCTC-1	5
AATCGTGAGCCGAGCA-1	2
AATCTAGGTTTACTTG-1	3
AATCTATGCCGGAGCC-1	1
AATCTCTACTGTGGTT-1	4
AATCTGCGTTGGGACG-1	7
AATCTGGCTTTCTAGT-1	3
AATCTGGGTAGACCCT-1	4
AATGACAGCAATGTCT-1	3
AATGACGTAGGATGTC-1	6
AATGACTGTCAGCCGG-1	9
AATGAGTTCGCATATG-1	4
AATGATGATACGCTAT-1	1
AATGATGCGACTCCTG-1	1
AATGCAACCGGGTACC-1	1
AATGCACCAAGCAATG-1	1
AATGGCCGCCAATGCG-1	1
AATGGTCCACCGTTCA-1	9
AATGGTTCTCACAAGC-1	4
AATGTATGGCACTGTA-1	2
AATGTGCCCGAGGTGT-1	2
AATGTGCTAATCTGAG-1	2
AATGTTGTCGTGAGAC-1	5
AATTAAAGGTCGGCGT-1	3
AATTAACGGATTTCCA-1	2
AATTAGCGCTGCAGCG-1	2
AATTCATAAGGGATCT-1	1
AATTCCAAGCATGTAC-1	5
AATTCGATTCGAGGAT-1	2
AATTCTAGAGTTAGGC-1	3
AATTGAACGCTCTGGT-1	3
AATTGCAGCAATCGAC-1	5
AATTGCGTGGATTACA-1	6
AATTGTGGTTGCCAAA-1	5
AATTTGGGACATAGTA-1	1
AATTTGGTTCCAAAGA-1	7
ACAAACCATGCGTCCT-1	6
ACAAACCGACAAGGCG-1	1
ACAAAGAAGGTAGGCC-1	6
ACAAAGCATGACCTAG-1	5
ACAAATGGTAGTGTTT-1	3
ACAAATTCAGATCTGA-1	1
ACAACAGCATGAGCTA-1	7
ACAACGGTCCCTGCGA-1	2
ACAAGCAGTGCCTAGC-1	4
ACAAGCTATATGGAAG-1	9
ACAAGGAAATCCGCCC-1	3
ACAAGGACAAGAGGTT-1	6
ACAAGGATGCTTTAGG-1	2
ACAAGGCCTACCAGCC-1	1
ACAAGGGCAGGCTCTG-1	6
ACAAGTAATTGTAAGG-1	2
ACAATAGTCGTACGTT-1	4
ACAATCCATTTAAACC-1	9
ACAATCGATCTTTATA-1	1
ACAATGAATACGGAGA-1	2
ACAATGATTCTTCTAC-1	1
ACAATTGTGTCTCTTT-1	3
ACAATTTAGGAGGCTC-1	6
ACAATTTGAGCAGTGG-1	4
ACAATTTGGCCATATT-1	8
ACACAAAGACGGGTGG-1	1
ACACAAATATTCCTAG-1	1
ACACACCAGGACCAGT-1	3
ACACACTTTCTACACG-1	1
ACACATGATCAAATCT-1	6
ACACCACATAATTAGC-1	7
ACACCCAGCATGCAGC-1	7
ACACCCGAGAAATCCG-1	1
ACACCCGTAAATCTGT-1	1
ACACCGAGCGCTCTTT-1	7
ACACCGGTCTGACCGC-1	6
ACACCTTAAGTAGGGC-1	9
ACACCTTACTACTTGC-1	8
ACACGAGACTCCTTCT-1	7
ACACGGCACTATGCAT-1	1
ACACGGGAACTTAGGG-1	1
ACACGTAGGCCACAAG-1	2
ACACTCCAATGTCACT-1	6
ACACTGATCAAGGTGT-1	3
ACACTGGGACAGTCGT-1	5
ACAGAACTGAGAACAA-1	3
ACAGATTAGGTTAGTG-1	1
ACAGCATAGAGCCAGT-1	1
ACAGCGACATTCTCAT-1	2
ACAGCGCACCCGCAGC-1	1
ACAGGCACGGATCCTT-1	5
ACAGGCTTGCCCGACT-1	3
ACAGGTGGAGGTGAGG-1	3
ACAGGTGTGTTGTTGC-1	9
ACAGTAATACAACTTG-1	3
ACAGTATACCGTGGGA-1	1
ACAGTGCAGCGCATTT-1	1
ACATAATAAGGCGGTG-1	7
ACATCAGCTGGGACGC-1	9
ACATCCCGGCCATACG-1	2
ACATCCTGGTAACTGT-1	8
ACATCGATCGTTTACC-1	9
ACATCGCAATATTCGG-1	2
ACATCGGTCAGCCGCG-1	4
ACATCGTATGCAATGG-1	3
ACATCGTTAACCTAGT-1	1
ACATCTCAACGCGTAA-1	1
ACATGCTTACGGCAGC-1	2
ACATGGCGCCAAAGTA-1	8
ACATTAGTTTATATCC-1	5
ACATTCGCGCGGAATA-1	2
ACATTTGAAACCTAAC-1	5
ACCAAACACCCAGCGA-1	1
ACCAAACTAGAAATCC-1	1
ACCAACACCACACACT-1	1
ACCAACCGCACTCCAC-1	5
ACCAACGCTTATTTAT-1	6
ACCAAGAACGCGTGTC-1	1
ACCAAGTCATCGGCAG-1	5
ACCACAACTCAGAACA-1	1
ACCACAAGTTTCTATC-1	4
ACCACCAATGTAACAA-1	4
ACCACCCTCTCTTCTA-1	1
ACCACGTGCAGCTATA-1	3
ACCAGACCATAACAAC-1	4
ACCAGCCCGGTCTTTG-1	1
ACCAGGAGTGTGATCT-1	1
ACCAGTGCCCGGTCAA-1	1
ACCAGTGCGGGAGACG-1	3
ACCATATCCGCAATAA-1	4
ACCATCCGCCAACTAG-1	3
ACCATCGTATATGGTA-1	9
ACCCAACGCCCGTGGC-1	7
ACCCACCTACATGCTC-1	9
ACCCATCTTGAGGGTA-1	4
ACCCATTTGTCCCTCT-1	5
ACCCGAGCGAAATTAC-1	2
ACCCGATTGGTTCCGA-1	2
ACCCGGAAACTCCCAG-1	2
ACCCGGAGCACCACAA-1	5
ACCCGGATGACGCATC-1	4
ACCCGGTTACACTTCC-1	3
ACCCGTAGCAGAGAAT-1	2
ACCCGTAGTCTAGTTG-1	5
ACCCTATAGGACTGAG-1	1
ACCCTATGCCATATCG-1	3
ACCCTCCCGTCAGGGC-1	5
ACCCTCCCTTGCTATT-1	3
ACCCTGGTAACGCCCT-1	1
ACCCTTCATCTGCGAA-1	1
ACCCTTGCCTGGGTCG-1	1
ACCCTTTAGTTCTCCA-1	1
ACCGAAAGGGCCCTGC-1	1
ACCGAAGAGTCTGGTT-1	3
ACCGACACATCTCCCA-1	2
ACCGACTGAGTCCCAC-1	1
ACCGAGTCTCCTTATT-1	2
ACCGATAGGCATAACC-1	5
ACCGATATTTAATCAT-1	2
ACCGATGGTAGCATCG-1	4
ACCGCAATAACTGCCT-1	6
ACCGCGGTGGAAGTCG-1	4
ACCGCTAGTCATTGGT-1	2
ACCGGGCCTTTGTTGA-1	8
ACCGGTCAGGTACACC-1	6
ACCGGTCTGAGTACGG-1	7
ACCGTGACCACGTGGG-1	2
ACCGTTCCCGCTCTGA-1	1
ACCTAAGTACCTTTCA-1	3
ACCTAATCGACTTCCT-1	4
ACCTACAGTATGTGGT-1	8
ACCTACTATAAATCTA-1	5
ACCTCCGTTATTCACC-1	7
ACCTCGAACTTATGCT-1	6
ACCTGCGTGTCATGTT-1	3
ACGAAATGGGCGGCAC-1	4
ACGACCCATGAGTTGC-1	5
ACGACTCTAGGGCCGA-1	2
ACGACTGGTCATACTC-1	2
ACGAGAACCCATCACG-1	1
ACGAGATATTTGCTTA-1	1
ACGAGGATACCACTCT-1	3
ACGAGGTTTACAACGT-1	3
ACGAGTACGGATGCCC-1	7
ACGATACATAGAACTA-1	7
ACGATACCTATCCTGA-1	9
ACGATCATACATAGAG-1	1
ACGATCATCTTGTAAA-1	4
ACGATGCATATGTTAT-1	9
ACGATGGATCCGATGC-1	1
ACGCAAACTAATAGAT-1	3
ACGCAATCACTACAGC-1	1
ACGCATAAATGACATG-1	1
ACGCATACGTTTACTA-1	3
ACGCATTCGTGAGTAC-1	4
ACGCCAGATGATTTCT-1	1
ACGCCAGTGCGTTTGC-1	5
ACGCCCAGCTGTCGAT-1	1
ACGCCGCTAGACGACC-1	6
ACGCGAAGTCAGACGA-1	3
ACGCGCTACACAGGGT-1	4
ACGCGGGCCAAGGACA-1	4
ACGCGTTTCTTAAGAG-1	4
ACGCTACTGAATGGGC-1	5
ACGCTAGTATCAGTGC-1	1
ACGCTAGTGATACACT-1	7
ACGCTGTGAGGCGTAG-1	9
ACGCTTAGTGTCTCTC-1	1
ACGGAACACGAGTGCC-1	5
ACGGAATTTAGCAAAT-1	4
ACGGACGCAGCGACAA-1	2
ACGGACTCTCAAAGCG-1	2
ACGGAGCGCAAATTAC-1	1
ACGGCACTTGCTTGGG-1	2
ACGGCCAACATGGACT-1	3
ACGGCGACGATGGGAA-1	3
ACGGCTGGATGTAGAA-1	6
ACGGGAGTGTCGGCCC-1	2
ACGGGCGTATGCGACA-1	1
ACGGGTCATGTGACTT-1	1
ACGGGTTGTGACCTGT-1	3
ACGGTACAGTTCAATG-1	5
ACGGTCACCGAGAACA-1	2
ACGTACAGATTTCTCT-1	7
ACGTACTTTGGCACGG-1	2
ACGTAGATTGCTGATG-1	7
ACGTAGGAGAGTCGCT-1	2
ACGTATTACTCCGATC-1	8
ACGTCGGGCAACTCGG-1	6
ACGTCTCGTTCCGGGA-1	6
ACGTGACAAAGTAAGT-1	2
ACGTGCGCCTCGTGCA-1	7
ACGTGGTCGAATGTGC-1	1
ACGTTAATGTCGAAGA-1	6
ACGTTAGATTTGCCCG-1	4
ACGTTATTGGTCACTC-1	6
ACGTTCCGCGCTCCGT-1	1
ACGTTCGCAATCAATT-1	7
ACGTTCTGTACAAGTC-1	5
ACGTTGTCGTTGAAAG-1	2
ACGTTTAGTTGTGATC-1	1
ACGTTTCGGTGCACTT-1	5
ACTAAGGACGCACACC-1	1
ACTAATACGTCAGGCG-1	1
ACTACAAAGAGAGGTG-1	2
ACTACATCCCGACAAG-1	6
ACTACCAGCTCTCTGG-1	9
ACTACCATCCGAGGGC-1	2
ACTACGCGTTAGAATT-1	3
ACTAGTTGCGATCGTC-1	8
ACTATATGCTGTGTTC-1	1
ACTATCCAGGGCATGG-1	4
ACTATCTGCCCGCGTA-1	3
ACTATGTCCAGCTGCC-1	6
ACTATTCGTCCGTGGT-1	1
ACTATTTCCGGGCCCA-1	3
ACTCAACGAATGTATT-1	1
ACTCAATAAAGGCACG-1	1
ACTCAGACCTGCTTCT-1	1
ACTCATGGCAGCCTTC-1	3
ACTCCAATATCATCAT-1	2
ACTCCCATTCCTAAAG-1	2
ACTCCCGAATTCGTTT-1	7
ACTCCCGTAGACTAGG-1	1
ACTCCCTAATGCTAAA-1	2
ACTCCCTAGAATAGTA-1	3
ACTCCGGCCGACCACT-1	5
ACTCGATGTATTTCAT-1	7
ACTCGCCGTTCGATAA-1	5
ACTCGCGATCTGACGC-1	7
ACTCGTAACCCGTCCT-1	3
ACTCGTCAGTAATCCC-1	6
ACTCTAAACCTGGGAT-1	4
ACTCTCTGACTTAGGT-1	9
ACTCTCTTATACACGA-1	1
ACTCTGACCTAATAGA-1	5
ACTCTTCAGCTCCCGC-1	7
ACTCTTGTATAGTAAC-1	6
ACTGAAACGCCGTTAG-1	3
ACTGAATGGCGAAAGT-1	6
ACTGATTTAGTGATTC-1	1
ACTGCCCGCCATTCTC-1	2
ACTGCCGTCGTAACTC-1	7
ACTGCGGACACACCGT-1	8
ACTGCTCGGAAGGATG-1	2
ACTGGCGAACCTGCGT-1	1
ACTGTACGATACACAT-1	6
ACTGTAGCACTTTGGA-1	6
ACTGTATACGCGAGCA-1	1
ACTGTCCAGGATTATA-1	4
ACTGTCTTCTTTAGAA-1	4
ACTGTGCTAGTAGATC-1	1
ACTGTTTAGTGTAGGC-1	1
ACTTACCGGGCGCGCA-1	1
ACTTAGTACGACAAGA-1	4
ACTTATACTTACCCGG-1	4
ACTTATTAGGATCGGT-1	3
ACTTATTTATGTGCCA-1	3
ACTTCAGGCTGATCCC-1	6
ACTTCCATGCGGGACA-1	2
ACTTCCTGTCGTGCGA-1	1
ACTTCGCCATACGCAC-1	7
ACTTCGCTAGCGAGTG-1	7
ACTTGACTCCCTCTTT-1	6
ACTTGCCATATTGTAC-1	1
ACTTGCTCTATCTACC-1	6
ACTTGGGACCCGGTGG-1	7
ACTTGTAGTCCCTTCA-1	6
ACTTTACCCTCATGAA-1	6
ACTTTATACACCACTT-1	2
ACTTTCCTATAGCTTC-1	4
ACTTTGACTGCATCCT-1	6
ACTTTGGTCGTGCTCC-1	6
ACTTTGTCGACGCACT-1	8
AGAAATTATGACTCGC-1	8
AGAACACGGCGATGGT-1	2
AGAACCCAGCGTGACA-1	8
AGAACGTGGTACATTC-1	7
AGAAGAGCGCCGTTCC-1	5
AGAAGGTACACTTCAC-1	2
AGAAGGTTGCCGAATT-1	3
AGAAGGTTGTAGGTCG-1	5
AGAAGTGATTCGTGAT-1	3
AGAATAAATCTTCAGG-1	4
AGAATGCGGGTTCGGA-1	1
AGAATTATGGATTCGA-1	7
AGAATTGTTTGACATA-1	6
AGACAGCTCAGAATCC-1	4
AGACAGGCATCTCAGC-1	8
AGACATAGATCCTTCC-1	4
AGACCAAACCACACCT-1	2
AGACCATGGGATACAA-1	9
AGACCCACCGCTGATC-1	3
AGACCCGCCCTCCTCG-1	1
AGACCGCTCCGCGGTT-1	8
AGACCGGGAAACCCTG-1	3
AGACGAAGTGCCGGTC-1	8
AGACGACGATGCCGCT-1	3
AGACGCCCACTTCGCC-1	5
AGACGGGATTGGTATA-1	1
AGACGGGCCGATTTAA-1	1
AGACTAGCCTTCCAGA-1	4
AGACTGTTACCGGGTC-1	2
AGAGAAACACCAGAAA-1	2
AGAGAACCGTCTAGGA-1	1
AGAGAAGGAGTACAAT-1	3
AGAGATCTCTAAAGCG-1	6
AGAGCAGTTATGAGAC-1	9
AGAGCCGCCGAGATTT-1	2
AGAGCGCTTGTAACGG-1	1
AGAGCGGGCTAATCAT-1	1
AGAGCGTACAAGCTCG-1	9
AGAGGGACAATTGTCC-1	1
AGAGGTATCTCGGTCC-1	1
AGAGTAAACTTCACTA-1	8
AGAGTATAGTGTTACG-1	1
AGAGTCTTAATGAAAG-1	5
AGAGTGAACAGACACC-1	1
AGAGTTAGAGACCGAT-1	1
AGAGTTGCAGGCCTCC-1	1
AGATAACTTCAGGGCC-1	4
AGATAATCACACCTAT-1	2
AGATACCAATAGAACC-1	5
AGATACCAGCACTTCA-1	1
AGATACCGGTGTTCAC-1	4
AGATACGACTTCATAT-1	6
AGATACTCAAGATCGA-1	3
AGATATAATACGACTA-1	2
AGATCGTGCATAAGAT-1	1
AGATCTCAGGTGTGAT-1	1
AGATCTGGAGAGGATA-1	2
AGATGACTCGCCCACG-1	1
AGATGAGGGTTGCGAT-1	1
AGATGATGGAGTCTGG-1	7
AGATGCAAGACGTGCA-1	3
AGATGCATCCTGTGTC-1	6
AGATTATAGGACGTTT-1	4
AGATTCAAGCGGGTCG-1	1
AGATTCACAACCGATA-1	2
AGCAAAGGCCGCTAGT-1	2
AGCAACATATCTTATT-1	8
AGCAACCGAAAGTAAT-1	6
AGCACACGTTTAGACT-1	2
AGCACCAGTACTCACG-1	1
AGCACTACCGGCCTGT-1	4
AGCACTTAAGGACGCC-1	4
AGCAGAAGGAGAAAGA-1	5
AGCAGCCAGATGAATA-1	2
AGCATATCAATATGCT-1	3
AGCATCATTTCGAAAG-1	3
AGCATCGTCGATAATT-1	7
AGCATTACGAGGCAAG-1	2
AGCCAAGCTTTGTGTC-1	2
AGCCACAGGTTACCCG-1	2
AGCCACTCCCGTGCTT-1	1
AGCCCATACATGTAAG-1	4
AGCCCGCAACAAGCAG-1	2
AGCCCGCACTACAATG-1	5
AGCCCGGCATTAGAGG-1	2
AGCCCTAAGCGAAGTT-1	1
AGCCCTCCCTGGTGGC-1	2
AGCCCTGTCGCACCGT-1	8
AGCCCTTCTAATCCGA-1	1
AGCCCTTGGACATCCC-1	2
AGCCGCAAATTCAAAT-1	4
AGCCGTGGCTAAATGT-1	3
AGCCTAATACCCACGT-1	3
AGCCTTAAAGCGGAAG-1	4
AGCCTTGTCACTGATA-1	6
AGCGACAGGAACGGTC-1	2
AGCGACATCCCATTCA-1	7
AGCGACCAACGATATT-1	1
AGCGAGACGTGAAGGC-1	2
AGCGATGCGCCTAATA-1	5
AGCGCGGGTGCCAATG-1	1
AGCGCTAGAGCGATGT-1	7
AGCGCTTATGGGCAAG-1	1
AGCGGACACTTCGTAG-1	5
AGCGGCGGTTAGCGGT-1	2
AGCGGGAAGGGTCCAT-1	1
AGCGGGTCTGACACTC-1	2
AGCGGTTGAGATGTAC-1	1
AGCGGTTGCCGCTCTG-1	1
AGCGTCTGAACCCGCA-1	1
AGCGTGGTATTCTACT-1	6
AGCGTTCCGATTTAAA-1	1
AGCTAACAAGCAATGT-1	2
AGCTAAGCTCCGTCCG-1	2
AGCTAAGTACGCAGGC-1	5
AGCTAGAAGCAGAAGT-1	1
AGCTATTTAATCCAAC-1	1
AGCTCCATATATGTTC-1	2
AGCTCCTTCGCACATC-1	6
AGCTCGTTGATGGAAA-1	1
AGCTCTAGACGTTCCA-1	6
AGCTCTTCCCAGTGCA-1	1
AGCTCTTCGTAACCTT-1	4
AGCTCTTTACTCAGTT-1	3
AGCTGAAGTAAACCAA-1	1
AGCTGCATTTGAGGTG-1	1
AGCTGCTGTGCCGAAT-1	1
AGCTGTAACCTCAATC-1	2
AGCTTATAGAGACCTG-1	1
AGCTTCAATACTTTGA-1	1
AGCTTCTTCTCGAGCA-1	5
AGCTTGATCAGGGTAG-1	2
AGCTTGATCTTAACTT-1	4
AGGAACGAACGACTTC-1	5
AGGAAGCTGTCCGCCG-1	2
AGGACAGTCGAATCCC-1	3
AGGACATCGCACGTCG-1	4
AGGACATCGGCACACT-1	5
AGGACGACCCATTAGA-1	3
AGGACGCTCGATGTTG-1	1
AGGAGACATCCACAGT-1	1
AGGAGAGTCTGGCTAC-1	1
AGGAGCGTTTATTATC-1	5
AGGAGGCCTTCGCGCG-1	3
AGGATAAAGTCGGGAT-1	2
AGGATATAGGGATTTA-1	3
AGGATATCCGACTGCA-1	5
AGGATCACGCGATCTG-1	3
AGGATTGCTTACGACA-1	1
AGGCACGTGACTGTCC-1	2
AGGCAGATGCGTAAAC-1	1
AGGCATTGTCGTAGGG-1	8
AGGCCACATTGGTTAC-1	8
AGGCCACCCGTTATGA-1	6
AGGCCCATTGTACAGG-1	7
AGGCCCTAGAACGCCA-1	3
AGGCCTGAGAATCTCG-1	2
AGGCGATAACTGGCGT-1	5
AGGCGGTTTGTCCCGC-1	6
AGGCGTCTATGGACGG-1	1
AGGCTATGGTTAGCTT-1	9
AGGCTTCCCGAAGAAG-1	3
AGGCTTGCTAGACACC-1	4
AGGGAAACGAGGTACT-1	1
AGGGACCGGCTGCGTT-1	4
AGGGACTCTACGCGAC-1	2
AGGGAGACATACTTCG-1	1
AGGGCAGCGGCGTGGT-1	1
AGGGCCCTAATGTTCT-1	5
AGGGCGAGCAGCTGAT-1	3
AGGGCGTGATCGGCTA-1	1
AGGGCTGCAGTTACAG-1	7
AGGGTCAGAGCACTCG-1	2
AGGGTCAGTAACCCTA-1	1
AGGGTCGATGCGAACT-1	4
AGGGTCTGGACGCAGT-1	5
AGGGTGCCGTTCTTTA-1	2
AGGGTGCTCTCGAGGG-1	7
AGGGTGTGCTACACGC-1	1
AGGGTTCAGACGGTCC-1	2
AGGGTTCCCTTTGGTT-1	7
AGGGTTTAGTTCGGGA-1	4
AGGTAACCTCCTATTC-1	1
AGGTACGATATTGCCA-1	1
AGGTAGATCGAGATAT-1	2
AGGTAGGTACAAAGCT-1	4
AGGTATAATTGATAGT-1	7
AGGTATGCGGACATTA-1	7
AGGTCAGGTGAGAGTG-1	3
AGGTCGCCTCCCAACA-1	5
AGGTCGCGGAGTTACT-1	1
AGGTGCACGTCCACAT-1	5
AGGTGGTGACCTTCGC-1	2
AGGTGTATCGCCATGA-1	6
AGGTGTTGCCGACCAC-1	5
AGGTTACACCATGCCG-1	8
AGGTTCTCCTTTCCGG-1	6
AGGTTGAGGCACGCTT-1	7
AGGTTTCACACACCTT-1	6
AGTAACGTTCATCCTG-1	1
AGTAACTATAGCAGCC-1	5
AGTAATGTCTTGCCGC-1	1
AGTAATTTGCAAGCGT-1	6
AGTACAGAAGCTTATA-1	5
AGTACATCATTTATCA-1	1
AGTACCTTCGAGTGCT-1	1
AGTACGGCCCGTATCG-1	6
AGTACGGGCACCTGGC-1	1
AGTACGTGGCCTGTCT-1	1
AGTAGAAGGCGCCTCA-1	7
AGTAGCGTGAACGAAC-1	1
AGTAGCTAGACGCCGA-1	1
AGTAGGAAGGAAGTTG-1	1
AGTAGGTAACATACAT-1	7
AGTATAATACTAGGCA-1	9
AGTATACACAGCGACA-1	2
AGTATGCTGGAGACCA-1	3
AGTCAAATGATGTGAT-1	2
AGTCAAGATGACACTT-1	3
AGTCACTAGCTCTCGA-1	3
AGTCAGCCACCGCCTG-1	4
AGTCCATTGGCTGATG-1	8
AGTCCCGCCTTTAATT-1	1
AGTCCCTCGCAGAAAG-1	1
AGTCGAAACGATTCAG-1	6
AGTCGACGGTCTCAAG-1	8
AGTCGGCCCAAACGAC-1	9
AGTCGGCTCAACTTTA-1	2
AGTCGGTTGCGTGAGA-1	4
AGTCGTATAAAGCAGA-1	2
AGTCGTGGGCATTACG-1	3
AGTCTAAAGTATACTC-1	1
AGTCTCACAAGACTAC-1	2
AGTCTGGACATCCTTG-1	9
AGTCTTCTCCTCAAAT-1	1
AGTCTTTAAAGTGTCC-1	2
AGTGAACAAACTTCTC-1	8
AGTGAAGATGGTGTCC-1	1
AGTGACCTACTTTACG-1	3
AGTGACTGTGACACAA-1	2
AGTGAGACTTCCAGTA-1	7
AGTGAGCCTCGCCGCC-1	6
AGTGAGGGTTTCTGAC-1	7
AGTGAGTCGAATTAAC-1	5
AGTGATATGAGTAGTT-1	3
AGTGATTCAAGCAGGA-1	7
AGTGCACGCTTAAGAA-1	3
AGTGCGTAGCTCGTAA-1	3
AGTGCTAAACACAGCA-1	2
AGTGCTTGCACGAATA-1	8
AGTGGCCCGCAAATGG-1	2
AGTGGCGGCAATTTGA-1	1
AGTGGCGTCTGAAGGT-1	5
AGTGGCTCCGTCGGCC-1	6
AGTGGTGTTACCCGTG-1	6
AGTGGTTGCGTATAGG-1	4
AGTGTATTGCGCATTG-1	1
AGTGTGCTAAGATCGC-1	7
AGTGTGGTCTATTGTG-1	7
AGTTAAACACTTGCGA-1	3
AGTTAAGCGGTCCCGG-1	1
AGTTAAGTCAACCGCT-1	3
AGTTACCCTTAAGACT-1	6
AGTTACCGCACATGGT-1	9
AGTTACTCTATCGTGG-1	1
AGTTATTCAGACTGTG-1	5
AGTTATTGAAAGGTAA-1	1
AGTTCACCGGTTGGAC-1	9
AGTTCCTACAGAATTA-1	4
AGTTCCTATTTATGTT-1	3
AGTTCTGCGTTGTATC-1	1
AGTTGACATCGGCTGG-1	1
AGTTGACGGTCCTTGC-1	2
AGTTGCGGTCCTCAAC-1	6
AGTTGCTGACTGATAT-1	4
AGTTGGCAAGGCTAGA-1	5
AGTTTATGTAAAGACA-1	7
AGTTTCGCAGGTCGGA-1	1
AGTTTGCACCTGCCTC-1	2
AGTTTGGCACGGGTTG-1	8
AGTTTGGCCAGACCTA-1	3
ATAAACGGACCCGTAA-1	3
ATAAAGGCTCGGTCGT-1	4
ATAAAGGTCAAGTACG-1	1
ATAAATATTAGCAGCT-1	6
ATAACGCCGGAGGGTC-1	7
ATAACGGAGTCCAACG-1	1
ATAACGTTACCTCCAC-1	1
ATAAGCAAACACCGAG-1	1
ATAAGGTGGAGAACAT-1	2
ATAAGTACCCGATTGT-1	1
ATAAGTAGGATTCAGA-1	7
ATAAGTAGGGCGACTC-1	4
ATAAGTTACCGCGACG-1	2
ATAATACCGTTAGCCG-1	1
ATAATAGCTGTTGAAT-1	3
ATAATAGTGTAGGGAC-1	4
ATAATCTTGGAGAACC-1	2
ATAATTAGCTAAGTAG-1	5
ATACAGCGTCCACTGA-1	3
ATACAGGCCCTCCAAT-1	2
ATACCACGGGCAACTT-1	9
ATACCAGCAAATTGCT-1	1
ATACCAGGCTAATAGA-1	1
ATACCCTCCCGGCCAA-1	2
ATACCGTCATCCATAA-1	1
ATACCTAACCAAGAAA-1	2
ATACGAAGGCTTTCCA-1	7
ATACGACAGATGGGTA-1	1
ATACGCCGGCGAAACC-1	8
ATACGGAACGTCGTTT-1	6
ATACGGGTTTCGATTG-1	1
ATACGGTGAAGATGCA-1	6
ATACGTACTTAGCCAC-1	3
ATACGTCCACTCCTGT-1	3
ATACGTTATGCACGGA-1	2
ATACTACCCGTACCAC-1	5
ATACTAGCATGACCCT-1	1
ATACTCTCGCCACTCT-1	1
ATACTTGTTCTCGAGC-1	9
ATAGACAACGGGACCT-1	4
ATAGACGAAGAGAAAG-1	4
ATAGAGTACTGGGACA-1	9
ATAGAGTTATCAACTT-1	1
ATAGATTTGCAGTCGG-1	1
ATAGCAACTAGGGAAG-1	5
ATAGCCATAACAGTCA-1	5
ATAGCCTCAGTACCCA-1	7
ATAGCTGCTCTTGTTA-1	1
ATAGGAATCTAAGCTT-1	1
ATAGGCGGCTATAGAA-1	6
ATAGGCTAGCTTCGCA-1	1
ATAGGGATATCCTTGA-1	1
ATAGGTTGGGCAGATG-1	4
ATAGTCTTTGACGTGC-1	1
ATAGTGAAGCGTTCTC-1	3
ATAGTTCCACCCACTC-1	4
ATATAAAGCGCTCGTG-1	2
ATATAAATGTAGCTGC-1	2
ATATAACACGGGCGCA-1	5
ATATACATGTATGGTA-1	2
ATATACGCTCGTGACG-1	2
ATATAGAGTATTGGTC-1	2
ATATCAACCTACAGAG-1	4
ATATCGGTAGGGAGAT-1	4
ATATCGTGCCAGACCC-1	1
ATATCTCCCTCGTTAA-1	1
ATATCTTAGGGCCTTC-1	9
ATATGTCTCCCTAGCC-1	4
ATATGTGCACAAACCA-1	1
ATATTCAGTTAAACCT-1	3
ATATTCCCACAGGTCA-1	7
ATATTGCTGTCAAAGT-1	9
ATATTGGAGAGGCCTT-1	5
ATATTTAACCCTCAAG-1	4
ATCAAACACTGTTCCA-1	8
ATCAAACGAAGGTTTG-1	3
ATCAATCTGGGCTGCA-1	4
ATCAATGCCGTGGCTG-1	6
ATCACATTAGAATATC-1	7
ATCACGTGCTAATTAA-1	3
ATCACTTCATCCTCGC-1	7
ATCAGACGGCACGCCG-1	3
ATCAGCTCGTCCACTA-1	3
ATCAGGTAGCTGACAG-1	7
ATCAGGTCGCCATTGC-1	1
ATCAGTAGGCAGGGAT-1	1
ATCATAGCCCTATGTA-1	2
ATCATCCAATATTTGT-1	4
ATCATCTGCCCAGTGT-1	1
ATCATGGACTACCGAC-1	8
ATCCAACGCAGTCATA-1	9
ATCCAATGGAGGGTCC-1	9
ATCCAATGGTACCGAA-1	4
ATCCACATCGACAGAA-1	2
ATCCACGCTAAATGTT-1	1
ATCCACTTTCAGACTA-1	1
ATCCAGAGCAACAACC-1	3
ATCCAGGATTCGTGAA-1	3
ATCCCATCCACAGCGC-1	6
ATCCGGACCAGCCTGA-1	5
ATCCTACCTAAGCTCT-1	3
ATCCTGAATCGCTGCG-1	6
ATCCTGCGTGGAATGG-1	3
ATCCTGCTGCAGATAG-1	7
ATCCTTCTGAAAGAAC-1	8
ATCGACCCAATACAGA-1	2
ATCGACTCTTTCCGTT-1	1
ATCGCACGCCGGGAGA-1	1
ATCGCCAGTCAACATT-1	8
ATCGCCGTGGTTCATG-1	5
ATCGCTGCGTGCAGCA-1	1
ATCGCTTTACGTCTCA-1	7
ATCGGCAAGCAGTCCA-1	1
ATCGGTTACCTAGTAA-1	9
ATCGTATTCCGAGAAC-1	4
ATCGTGGAAAGTCTGG-1	3
ATCGTTAGCTAGCGGA-1	2
ATCGTTCACTTTCGCC-1	1
ATCTAATATCCTACGG-1	2
ATCTACCATCTGCTCC-1	5
ATCTAGCTTGTGAGGG-1	2
ATCTCATAAACCTACC-1	1
ATCTCCCACGGAATAT-1	2
ATCTCCCTGCAATCTA-1	1
ATCTCGTGAGCGAAAC-1	8
ATCTGACATGGAAGGA-1	2
ATCTGATAGTGTCTTA-1	1
ATCTGCACCTCTGCGA-1	7
ATCTGCTGTTATCGCC-1	5
ATCTGGGCTGTTCTTG-1	2
ATCTGGTTAAGACTGT-1	1
ATCTGTAATTGTACCC-1	7
ATCTTAGGGCATTAAT-1	6
ATCTTATCGCACACCC-1	5
ATCTTGACCTGCAACG-1	9
ATCTTGACTTGTCCAA-1	4
ATCTTTCGTATAACCA-1	1
ATGAAGCCAAGGAGCC-1	4
ATGAAGTGGACCCAGC-1	4
ATGACGCCGGCTCTAA-1	7
ATGACGCGTTCTATCC-1	3
ATGACTATCAGCTGTG-1	2
ATGACTATGCGACATT-1	3
ATGAGGAGTGTTAATC-1	9
ATGAGGGCAGCGGCTA-1	8
ATGATCGGGAATAGAC-1	7
ATGATGCAATGGTACA-1	3
ATGCACCTTCCTTAAT-1	9
ATGCACGCGCTGTTCA-1	6
ATGCACTACCGCATTG-1	4
ATGCATGATCCAGGAT-1	1
ATGCATTCCGTGATGG-1	1
ATGCCAATCGCTCTGC-1	1
ATGCCATTTGCGACCA-1	8
ATGCCGGTCTTGCATA-1	7
ATGCCGGTTGATGGGA-1	7
ATGCGACAATTGGTCC-1	1
ATGCGACAGTCCCATT-1	6
ATGCGAGTCCCACCAC-1	8
ATGCTCAGTGTTGCAT-1	9
ATGCTCTGGCGCGGTA-1	2
ATGCTTAGGAGTTGAT-1	2
ATGGAAATTTAAGGAG-1	2
ATGGAACAGAATAAAC-1	1
ATGGAACCTTTGCACA-1	8
ATGGAGCAGGCCGTGA-1	6
ATGGATCCGGCGTCCG-1	1
ATGGATTGACCAAACG-1	1
ATGGCAGCATTACGAT-1	6
ATGGCAGCCGAGAAAC-1	6
ATGGCCCGAAAGGTTA-1	5
ATGGCGGAATAGTCGC-1	7
ATGGCTGGAAATGGCC-1	1
ATGGGAACGGAAGCGG-1	1
ATGGGACCTGCTGAAC-1	2
ATGGGTGTATACCTCC-1	2
ATGGTATTTACTGATT-1	2
ATGGTCGCGTGGTTTC-1	3
ATGGTTACGAAACATG-1	1
ATGTAAGGCTGCTCTT-1	7
ATGTACATGCGGTGAG-1	5
ATGTACGATGACGTCG-1	5
ATGTAGCGCGCGTAGG-1	5
ATGTCATTTCCCATTG-1	4
ATGTCTTGTTTGACTC-1	2
ATGTGAAAGCCTAATG-1	3
ATGTGCATCCGACGCA-1	7
ATGTGGACATCTTGAT-1	6
ATGTGTAGTTTAGTCA-1	1
ATGTTACGAGCAATAC-1	1
ATGTTCCTGCCCACCT-1	1
ATGTTCGTCGACCCAC-1	9
ATGTTGATTAGAGACT-1	5
ATGTTGTAGTCTGTTT-1	2
ATGTTTCGGCCCGGAG-1	7
ATGTTTGTAAGATCAT-1	1
ATTAAACATGCGGACC-1	3
ATTAACACCTGAGATA-1	9
ATTAATACTACGCGGG-1	1
ATTAATGAACCAGTCG-1	1
ATTAATTCGGTCACTC-1	1
ATTACAACTACCGGCC-1	1
ATTACATGTCAGTCTT-1	8
ATTACCACACTGCCTG-1	8
ATTACGACTCCACAGT-1	1
ATTACGCGCTGGCAGG-1	4
ATTACGGGCTACGGTT-1	6
ATTACTAGCCTCTTGC-1	4
ATTACTTACTGGGCAT-1	1
ATTAGATTCCTCAGCA-1	1
ATTAGATTGATAGCGG-1	7
ATTAGGCGATGCTTTC-1	6
ATTATACTTTGCTCGT-1	1
ATTATAGCTACTTTAC-1	7
ATTATCGGAATGTACG-1	2
ATTATCTCGACAGATC-1	1
ATTATGAGACCCAATT-1	2
ATTATGCCATAGGGAG-1	4
ATTATGCTCAGTATTG-1	1
ATTATTATGTCCGTCA-1	3
ATTATTCAGAGTCACT-1	5
ATTCAACCATTTAAGG-1	3
ATTCACTGATGTTGGA-1	2
ATTCAGATGAATCCCT-1	1
ATTCAGGACCTATTTC-1	1
ATTCAGGATCGCCTCT-1	1
ATTCAGTAGCAGGGTC-1	9
ATTCATATACTGTCCA-1	3
ATTCATCGTTGAGGCA-1	2
ATTCCCACATAAACAA-1	9
ATTCCTAAGACGTGGA-1	1
ATTCCTCCGCCAGTGC-1	4
ATTCCTTCCAGGCGGT-1	7
ATTCGACGCCGGGCCT-1	4
ATTCGCAGAGGACACT-1	1
ATTCGCGCCTTGAGAG-1	5
ATTCGTCCCGAGGTTA-1	5
ATTCGTGCTATCTCTT-1	8
ATTCTCGTCTCTTTAG-1	6
ATTCTGAGTATGAACT-1	1
ATTCTTCGTACTTATG-1	1
ATTGAAGATCTTAGTG-1	4
ATTGAATTCCCTGTAG-1	5
ATTGACCGGCGATGAC-1	1
ATTGACGTAACTCGGT-1	1
ATTGATAGCAACGAGA-1	4
ATTGATCACCACATTT-1	2
ATTGATGAGTCCTAAC-1	7
ATTGCCTATTAGACCG-1	2
ATTGCCTTTATGTTTG-1	5
ATTGCGATCAGTAACT-1	3
ATTGCTGCTCCTCCAT-1	4
ATTGGATTACAGCGTA-1	2
ATTGGGAATATCTTGG-1	1
ATTGGGAGTTCTGTAA-1	1
ATTGGTAGGATCCGCT-1	4
ATTGGTTGTGCATTAC-1	5
ATTGTACAACTCGGCT-1	4
ATTGTCGCAATACCTT-1	1
ATTGTGACTTCGCTGC-1	1
ATTGTTCAACGATCCG-1	8
ATTTAACTCGTATTAC-1	1
ATTTACAGTTTACTGG-1	6
ATTTACTAAGTCCATT-1	7
ATTTCATTATTTCGCG-1	1
ATTTCCGGGTTCTGCG-1	5
ATTTGCGCGAGTAGCT-1	3
ATTTGTCTTGGGAGCT-1	6
ATTTGTTCCAGGGCTC-1	1
CAAACCAGGTCTGCAT-1	9
CAAACCCTCCGGCGGG-1	5
CAAACGAGTATCGCAG-1	3
CAAACGGTCGCACTTT-1	6
CAAACGTGGTCTTGCG-1	1
CAAACTACGATAGAGA-1	1
CAAACTATTGAGCTTC-1	1
CAAACTCGCGACGCCG-1	8
CAAAGATTATTGGGCC-1	2
CAAAGGTCATCTGAAA-1	8
CAAAGGTTAAATTCAG-1	1
CAAATCTCTCACAAGG-1	4
CAAATGTCCTTCCGTG-1	3
CAAATTGGATTATGCC-1	1
CAAATTGTCAGCAAGC-1	1
CAACACATCTCCTGCC-1	1
CAACAGAATAACGCTA-1	7
CAACCAGTGGCCTACC-1	5
CAACCTACCGAGCAGT-1	2
CAACCTGAACCTGCCA-1	1
CAACGACCCGTTTACA-1	7
CAACGAGCTTATTATG-1	2
CAACGATCGATCCAAT-1	5
CAACGCGATGAGCCAA-1	2
CAACGGTTCTTGATAC-1	1
CAACGTGGTGGAGTCT-1	8
CAACTATATCGAATGC-1	1
CAACTCCAACGTTTAG-1	1
CAACTCCGTAACTTGC-1	1
CAACTCCTTGATCCCG-1	7
CAACTGAGGGTATGAC-1	1
CAACTTGTAGTGGGCA-1	1
CAAGAAACCCTAAACT-1	1
CAAGACTCAGAAGCGC-1	1
CAAGAGGGCGGAGTAC-1	6
CAAGATATTATAACGT-1	8
CAAGCAACGTCGGAGT-1	6
CAAGCACCAAATGCCT-1	1
CAAGCGGCACATAATT-1	2
CAAGGATCGCATGTTC-1	6
CAAGGCCAGTGGTGCA-1	5
CAAGGTCCTATAGGCT-1	7
CAAGTAAGTGATAGAC-1	2
CAAGTGAACTTTGGTT-1	1
CAAGTGTGGTTGCAAA-1	4
CAATAAACCTTGGCCC-1	1
CAATACGAGAGTCTGA-1	8
CAATACGCTCTGAGGC-1	6
CAATATGTAGATTTAC-1	1
CAATATTCTTGACCTA-1	3
CAATCCATTATCCGTT-1	1
CAATCCCTATACCAGC-1	1
CAATCCTGCCGTGGAG-1	4
CAATGAGGTTCGACTA-1	1
CAATGCGAGAAGTATC-1	3
CAATGGAATCTACATA-1	1
CAATGGATCTCTACCA-1	7
CAATGGTCGGCCTGGG-1	1
CAATGTGCCAACCCTT-1	9
CAATTAAGGGTGATGA-1	4
CAATTGGGCCGCACTC-1	6
CAATTTCGTATAAGGG-1	4
CACAAACCGCAGAACT-1	5
CACAAGAAAGATATTA-1	1
CACAAGCTAAGAAAGG-1	2
CACAATGAGCTGCTAT-1	3
CACACACGCTAACGAG-1	2
CACACAGCTTGCGCTC-1	8
CACACAGGGATAGATT-1	9
CACACGCGCTGTCTTA-1	7
CACACGTTTCAATGGG-1	1
CACACTTGTATTGCGA-1	1
CACAGAGACGAGGACG-1	3
CACAGCACCCACGGCA-1	4
CACAGCTAGGGAGTGA-1	1
CACAGGGCCGTTGTCA-1	2
CACAGTCCCGCTTCGC-1	2
CACAGTTCGCTTCCCA-1	8
CACATATTAGCAGGAT-1	6
CACATCGTGCACGCGC-1	2
CACATCTCACCGACGA-1	2
CACATGATTCAGCAAC-1	4
CACATTCTTTCGATGG-1	1
CACATTTCTTGTCAGA-1	8
CACCAATCATCCGTCT-1	3
CACCACGCCACACAGA-1	6
CACCAGTCAGCATGCA-1	6
CACCATCGGAGGAGAC-1	1
CACCATGATCGCAAAG-1	1
CACCCAAATCTTATGT-1	4
CACCCACACGTCACCC-1	1
CACCCACGAGGCAATT-1	1
CACCCGCGTTTGACAC-1	5
CACCCGGTTTGTGACT-1	2
CACCCTTGGTGAGACC-1	3
CACCCTTTCCTCGCTC-1	1
CACCGATACACCGAGC-1	1
CACCGATGATGGGTAC-1	5
CACCGCCAGAAGGTTT-1	4
CACCGCCGACCAGCGA-1	1
CACCGCGTCCACTCTA-1	1
CACCGGAGATATCTCC-1	1
CACCGGGCATCACAAG-1	5
CACCGGTAGAGACATT-1	6
CACCGTATCCCATCCG-1	8
CACCGTTAGGGATCAC-1	2
CACCGTTGCGCGATAT-1	3
CACCTAATAGAGTCGT-1	7
CACCTAATCAGTTTAC-1	7
CACCTCGATGGTGGAC-1	1
CACCTCTACGAGTGTG-1	1
CACCTTGCGAAACTCG-1	7
CACCTTGGCGCCTTTG-1	8
CACGAAAGTTAGTCCC-1	4
CACGACCACAGACTTT-1	1
CACGACGTAATAGTAA-1	1
CACGAGCAAACCAGAC-1	2
CACGCACAGCGCAGCT-1	4
CACGCAGCGAGGCTTT-1	4
CACGCGGAACTGTTGC-1	8
CACGGACGTGGATGGC-1	1
CACGGCGCGCCAAAGG-1	1
CACGGGATTGAGGGTT-1	9
CACGTCAATCAATGGA-1	5
CACGTCGGCAACCTCT-1	3
CACGTCGGGTTCTAGA-1	7
CACGTCTATGATGTGG-1	1
CACGTTCGTGCTCTAG-1	6
CACGTTTCGTACACAC-1	3
CACTAAAGTTGCCTAT-1	4
CACTACGGGAGCTGCC-1	5
CACTACTCAGTTCTGT-1	1
CACTCAAGAGCTATGG-1	4
CACTCAGCTCTTGAGG-1	1
CACTCCTATGTAAGAT-1	3
CACTCCTCTCGGTCGG-1	1
CACTCGAGCTGAACAA-1	3
CACTCGGTTAGGAGGA-1	9
CACTCTCAAGCATCGA-1	2
CACTCTTCTGCTAGCC-1	2
CACTGACGATTGTGGA-1	2
CACTGTCCAAGTGAGA-1	4
CACTTAATCAGACGGA-1	4
CACTTCGCCACAGGCT-1	9
CACTTCGTCTTATCTC-1	6
CAGAACTTAGCCCTCT-1	3
CAGAATAACACACGGA-1	2
CAGAATATTCGTTATC-1	8
CAGACACCGATCGCTG-1	3
CAGACCTGTAAGTGTT-1	6
CAGACGAACCTGATAC-1	3
CAGAGACGGTCACCCA-1	3
CAGAGCATGAGCTTGC-1	1
CAGAGCGATGGATGCT-1	5
CAGAGGCGATGCATGA-1	3
CAGAGTGATTTAACGT-1	1
CAGATAATGGGCGGGT-1	5
CAGATACTAACATAGT-1	9
CAGATATGAAGATGAC-1	3
CAGATCATTTAAAGTC-1	1
CAGATCCTGGTTTGAA-1	6
CAGATGTTTGTCCCAA-1	2
CAGCAGCCCGTTCCTT-1	7
CAGCAGTCCAGACTAT-1	8
CAGCAGTCTGTGCTGC-1	2
CAGCCCTCACAGGCAG-1	1
CAGCCGGGCCCTCTAT-1	1
CAGCCTCCTGCAGAGG-1	1
CAGCCTCGATAGCGGT-1	5
CAGCCTCTCCTCAAGA-1	1
CAGCGATTCCCTTCAA-1	3
CAGCGCCAACACGATA-1	4
CAGCTCACTGAGACAT-1	4
CAGCTCGACAAGTTAA-1	4
CAGCTCGTGCTTGTGT-1	1
CAGCTCTGGGCTCACT-1	2
CAGCTGGCGTAACCGT-1	2
CAGCTTAGTAGGTAGC-1	4
CAGGAAGACTTTATAT-1	1
CAGGACAGCTGCCCTT-1	7
CAGGATATATCGTTGT-1	3
CAGGCAGTCTTACCAG-1	2
CAGGCCAGTACCACCT-1	2
CAGGCCGTTTGGGTGT-1	3
CAGGCGCACGGTGGTC-1	3
CAGGCGCCATGCTAGG-1	3
CAGGGAGATAGGCCAG-1	2
CAGGTTTAGTACTACA-1	1
CAGTAACTATTTATTG-1	1
CAGTAATCCCTCCCAG-1	9
CAGTACATTCTCTAAA-1	1
CAGTACCAGTTTACGT-1	2
CAGTAGATGATGTCCG-1	1
CAGTAGCCCACGCGGT-1	7
CAGTCCAACGCCTTCT-1	1
CAGTCGAGGATGCAAT-1	1
CAGTCGGCCTAGATAT-1	6
CAGTCTGTATACTGGG-1	3
CAGTGAATAAATGACT-1	7
CAGTGGTTGCACATGA-1	7
CAGTGTCCGCAGAATG-1	7
CAGTGTCGGCTGGCCC-1	3
CAGTGTTAATCTCTCA-1	2
CAGTTCAAATTGACAC-1	4
CAGTTCCGCGGGTCGA-1	9
CAGTTCGAGGACCCGA-1	2
CATAACGGACAGTCGT-1	4
CATAAGAAGCTTGGCT-1	2
CATAAGCTCTCCGTCT-1	2
CATAATGAGCGGGCGA-1	1
CATACAAAGCCGAACC-1	1
CATACACGGTTCCCAC-1	2
CATACCCGTACCCAGT-1	6
CATACGAACTAGCTGG-1	2
CATACGGCGTCTGGGC-1	4
CATACTATGTAATTGT-1	4
CATACTTAGGCAATAC-1	8
CATACTTCTTTCTCCG-1	2
CATAGAGGAGATACTA-1	2
CATAGCCGCCCGGGAT-1	6
CATAGCGTTGCCCACC-1	3
CATAGGGACACTTGTG-1	2
CATAGTACATTGAGAG-1	7
CATAGTAGCATAGTAG-1	1
CATAGTCAAATACATA-1	5
CATAGTCCACAAGAAC-1	3
CATAGTGGGCACGCCT-1	5
CATATACTACTGATAA-1	1
CATATGTCAGGCTACG-1	3
CATATTATTTGCCCTA-1	7
CATCAAACTGGCGCCC-1	1
CATCAACACCTACTAA-1	1
CATCATCTACCCGGAC-1	1
CATCATTACCCTGAGG-1	3
CATCCAATATAGTTTG-1	6
CATCCCGAGATTCATA-1	5
CATCCGCAGGCCCGAA-1	1
CATCCTCTCAAAGATC-1	8
CATCGCCCGCGGCCAA-1	7
CATCGGACGGGTTAAT-1	3
CATCGTCCGGTTACTA-1	4
CATCTACCCGAGAACG-1	1
CATCTAGTGAAGGGAA-1	8
CATCTATCCCGTGTCT-1	1
CATCTGCAGGATCATT-1	4
CATCTTACACCACCTC-1	8
CATGAACCGACATTTG-1	1
CATGAACCTCTTATCA-1	1
CATGACTTCGCTGAAT-1	4
CATGAGATGCACTCTC-1	3
CATGAGTCCATCACGG-1	2
CATGATCGCTTTGAGA-1	5
CATGATGCACAATTCT-1	1
CATGATGGAAGTTAGC-1	8
CATGCACATGAGAGGC-1	2
CATGCACGTGTTACTG-1	1
CATGCATGGAGACCCT-1	1
CATGCCAACTCGCAAA-1	4
CATGCGACCAGTTTAA-1	1
CATGCGTTAGACAGAA-1	1
CATGCGTTGAGAGGAG-1	2
CATGCTGGCTCCAATT-1	1
CATGGAAATGGGACCA-1	1
CATGGATTGTCTTCCG-1	6
CATGGCAGGAAGATCG-1	7
CATGGCTCCCTATGTC-1	7
CATGGGTATGCCTTAT-1	3
CATGGGTCGGGTGTGG-1	1
CATGGTAAGTAGCGTT-1	6
CATGGTCTAGATACCG-1	1
CATGGTTTATTAATCA-1	5
CATGTAAGAGACATTT-1	3
CATGTAGGAGCGCCAA-1	1
CATGTCTCATTTATGG-1	3
CATTACATAGATTGTG-1	1
CATTACGCAGGAAGGG-1	5
CATTACGTCGGCCCGT-1	1
CATTATAACAGGGTCC-1	7
CATTATCCCATTAACG-1	2
CATTATGCTTGTTGTG-1	1
CATTCACTGACAGCTA-1	1
CATTCCCATTCCGTCG-1	7
CATTCCCTAAGTACAA-1	1
CATTCGTCGTAGCGGT-1	5
CATTGATGAACACGCC-1	1
CATTGCAAAGCATAAT-1	1
CATTGCGAAATGGGCG-1	4
CATTGCGGGTCAATTC-1	1
CATTGTGTGCTAGATC-1	4
CATTTAGCGGACCATG-1	7
CATTTATCGTTCAAGA-1	1
CATTTCTAGCAGACTA-1	7
CATTTGAGTGGTACGT-1	3
CCAAACAGAACCCTCG-1	7
CCAAATAACAAGATTC-1	2
CCAAATCAAAGGGCAA-1	2
CCAACCTTATGTAACT-1	2
CCAACGATGCACTGAT-1	6
CCAACGCTTGCCAGGG-1	1
CCAACTTGATAGATCC-1	8
CCAAGAAAGTGGGCGA-1	3
CCAAGACTTCTGCGAA-1	1
CCAAGCGTAACTCGTA-1	7
CCAAGGAACAGAGAGG-1	1
CCAAGGTTGCCCTTTC-1	5
CCAAGTTTCTACAGAT-1	7
CCAATAGATTTCATCT-1	4
CCAATAGTGCCGTCGA-1	4
CCAATCGGTAGATCGA-1	1
CCAATGTCACAGCAAG-1	9
CCAATTACGGGTCGAG-1	1
CCAATTGAATGTTAAT-1	1
CCACAATGTACGTCTT-1	7
CCACACTGAGATATTA-1	3
CCACAGTACCCATCCT-1	3
CCACATACTGCACCCA-1	8
CCACATGGCTCTTTAT-1	6
CCACCAACTTTACTGT-1	3
CCACCCAAGGAAAGTG-1	6
CCACCTGTATGGAATA-1	5
CCACGAATTTAACCTC-1	8
CCACGAGAAGAGAATC-1	1
CCACGGAGCCATAAGA-1	3
CCACGGCAGGTGTAGG-1	2
CCACGGTGCCCGGTAG-1	4
CCACGTAAATTAGACT-1	7
CCACTATCCGGGTCAC-1	1
CCACTCAGATCCGCAA-1	5
CCACTGGTGGCTGGTT-1	6
CCACTGTTTGGATTAA-1	2
CCACTTTCCTTCTAGG-1	5
CCAGAAACTGATGCGA-1	5
CCAGAAAGCAACTCAT-1	3
CCAGAGACAAAGCCGG-1	4
CCAGATAGTTGAGTGA-1	4
CCAGATGTAAATGGGT-1	1
CCAGCCTGGACCAATA-1	6
CCAGCGGGATCACCAG-1	7
CCAGCTACGCCTCATA-1	1
CCAGCTCGAACGCATT-1	5
CCAGCTGATGGTACTT-1	6
CCAGCTTCCGCCCGCA-1	9
CCAGGCGAGATGGTCT-1	2
CCAGGCTGGCGTCTGA-1	5
CCAGGGACGTGGCCTC-1	4
CCAGTAGTCTGATCCA-1	1
CCAGTCAAATCTCTTA-1	6
CCAGTCCATTATTCGA-1	9
CCAGTCTAGACGGCGC-1	7
CCAGTGTACAGACCGA-1	2
CCAGTTCGGTAACTCA-1	5
CCATAAACAACCCGAC-1	1
CCATAACCTGTGCAGT-1	2
CCATACCTTTACTTGT-1	7
CCATACTCGCCTCTCC-1	4
CCATAGGTTGGCGTGG-1	1
CCATAGTCAGTAACCC-1	4
CCATATGGAAACTATA-1	3
CCATCATAAGAACAGG-1	1
CCATCCATACCAAGTC-1	7
CCATCGCAGTTAAACT-1	3
CCATCTCACCAGTGAA-1	8
CCATCTTGTTCACAAT-1	1
CCATGCCCTAGATTTC-1	3
CCATGCCTGTTTAGTA-1	4
CCATGCTCTGCAGGAA-1	1
CCATGGCCCTTGTACC-1	4
CCATGTTCATCTATAT-1	2
CCATTAGCGATAATCC-1	4
CCATTCCCTGCCCACA-1	6
CCATTGTTTCCTCCAT-1	1
CCATTTCTACCTATTA-1	2
CCCAAACATGCTGCTC-1	7
CCCAACATACGTCGCG-1	6
CCCAACCACACTAACA-1	1
CCCAAGAATGCACGGT-1	1
CCCAAGACAGAGTATG-1	1
CCCAAGTCATTACACT-1	5
CCCAATGAGATTTGCA-1	3
CCCAATTTCACAACTT-1	4
CCCACTCCACGGTATC-1	2
CCCAGAGGAGGGCGTA-1	1
CCCAGGTCTGAAGGCT-1	8
CCCAGTAAACTTGGGA-1	2
CCCAGTTAAGGCGCCG-1	9
CCCATATAGGTCGATT-1	5
CCCATTATTGTATCCT-1	5
CCCGAAGTTTCGCGAA-1	6
CCCGACCATAGTCCGC-1	6
CCCGAGTTTCTCCGTA-1	8
CCCGATAGCCTCGCCT-1	7
CCCGCAGCGCGAACTA-1	3
CCCGCAGGGCCCAAAG-1	1
CCCGCCATGCTCCCGT-1	1
CCCGCGCAATGCACCC-1	9
CCCGCTAGAGGGTTAA-1	1
CCCGGGTCGTTCAGGG-1	5
CCCGGTGGAAGAACCT-1	4
CCCGGTGTATCGGAAT-1	3
CCCGTAAGTCTAGGCC-1	4
CCCGTAGCTGGGAAGA-1	3
CCCGTCAGCGTCTGAC-1	7
CCCGTGAGGGCGGTGA-1	6
CCCGTTTCGCAGATGT-1	3
CCCTACTTGAACAATG-1	5
CCCTAGGCAACAAGAG-1	3
CCCTATGTAGAGCAGA-1	6
CCCTCAAGCTCTTAGT-1	9
CCCTCAGATCGAGAAC-1	2
CCCTCATCACAGAGTA-1	2
CCCTCATTCTGGAATT-1	1
CCCTCCTCGCTCGTAT-1	3
CCCTCGATAATACACA-1	2
CCCTCGGGAGCCTTGT-1	1
CCCTGAAATGAGTTGA-1	9
CCCTGACTAACAAATT-1	4
CCCTGATGTAACTCGT-1	6
CCCTGCCCAATCCGCT-1	4
CCCTGCGCTACGCATA-1	4
CCCTGGCTGTTCCTTC-1	6
CCCTGGTATGGGCGGC-1	1
CCCTTTAATGGAGTTC-1	2
CCCTTTGACAGGTCTT-1	3
CCGAAAGTGGTGAGCA-1	9
CCGAACACTGGGCCTC-1	3
CCGAACCTTCCCGGCC-1	2
CCGAAGGGCGTACCGC-1	1
CCGAAGTATATTGTTC-1	4
CCGACAAACACATGAG-1	1
CCGACAAAGGGAGTGC-1	4
CCGACAATAGGCCGCC-1	2
CCGACGGGCATGAGGT-1	2
CCGACGTAAACACAAC-1	1
CCGACTCGCATAGTCT-1	7
CCGAGAAGTCGCATAA-1	8
CCGAGCTGTGCTTGTC-1	1
CCGAGGGATGTTAGGC-1	1
CCGATATGACGTAAGG-1	8
CCGATCTCAACCTTAT-1	4
CCGATCTTAAGAGGCT-1	1
CCGATTCGAGGGACCC-1	6
CCGATTGGTCAATGAA-1	1
CCGCACAAAGACCAAC-1	6
CCGCACACGAACGTGT-1	8
CCGCACGTGACCTCGG-1	9
CCGCACTTGCAATGAC-1	2
CCGCATGTGGTACGAT-1	2
CCGCCACCACAATCCA-1	1
CCGCCGGAACTTCTCG-1	2
CCGCCGGTCAACACAC-1	7
CCGCCGTTGAGGATAA-1	8
CCGCCTGCGAATTGGT-1	1
CCGCCTTGCGATGTCG-1	6
CCGCGATTTGGTAGGT-1	6
CCGCGGAATGCGTCAC-1	3
CCGCGGGTACGAAGAA-1	9
CCGCGTAGGTAAGGGC-1	5
CCGCTATCAGCACCAG-1	3
CCGCTCCGGATAAGCT-1	2
CCGCTCTTCCGAACTA-1	2
CCGCTGGTGCCATTCA-1	1
CCGCTTACCTCACTCT-1	3
CCGCTTGCTGACATGG-1	1
CCGGAAGTGCAATATG-1	5
CCGGAAGTTATCAGTC-1	8
CCGGAATGGTTTCAGT-1	9
CCGGAGGTCTTATGGT-1	1
CCGGCACGACCGTTTC-1	9
CCGGCGCATATTGGAT-1	9
CCGGCGTGAGACTCTG-1	6
CCGGGACCCGCAGAGA-1	1
CCGGGCGGTCTCGTCA-1	7
CCGGGCTAAGAATTTC-1	2
CCGGGCTGCTCCATAC-1	6
CCGGGTTCGAGGTTAC-1	6
CCGGTAATGGCTAGTC-1	4
CCGGTTTGTAATTGTG-1	3
CCGTAAGTTGGTCCCA-1	7
CCGTACCCAAGCGCCA-1	1
CCGTAGGAAATCCCTG-1	5
CCGTAGGGTTGTTTAC-1	2
CCGTATCTCGTCGTAG-1	3
CCGTATTAGCGCAGTT-1	1
CCGTCAACCTCTGGCG-1	2
CCGTGAGGCATTCATG-1	7
CCGTGCCCATGACGGC-1	1
CCGTGGAACGATCCAA-1	7
CCGTGTTAAATTCCAT-1	3
CCGTTACGTTAGAACA-1	1
CCGTTCCGAATCTCGG-1	4
CCTAAAGGCTGACGCT-1	1
CCTAAATTAACGGTTC-1	6
CCTAAATTGTATCCTA-1	3
CCTAACTAAGGCTCTA-1	1
CCTACAAGTCCGGAAT-1	1
CCTACATTCACAGACG-1	3
CCTACGCGACCTTACA-1	1
CCTACGGCTCAGTCGA-1	6
CCTACTCAACACGATT-1	5
CCTACTGCGGCGGCCA-1	1
CCTACTGCTTACACTT-1	9
CCTAGGCGTAGCGATC-1	7
CCTAGGTAAAGGTAGC-1	2
CCTAGTTAGTCGCATG-1	1
CCTATACCGTCCTGTC-1	3
CCTATATCGTGTCACG-1	6
CCTATCTATATCGGAA-1	4
CCTATGAAGTGGTGCC-1	4
CCTATGGCTCCTAGTG-1	3
CCTATGGGTTACCGTC-1	1
CCTATGGTCAAAGCTG-1	5
CCTATGTCCACTCCAC-1	2
CCTATTATTCCGGCCG-1	3
CCTCAACGATCGCTGT-1	2
CCTCACCAATCTTGAC-1	7
CCTCACCTGAGGGAGC-1	7
CCTCACCTTAGCATCG-1	7
CCTCACGTCAGCTAAT-1	5
CCTCATGCAGCTACGA-1	1
CCTCCCGACAATCCCT-1	1
CCTCCGACAATTCAAG-1	4
CCTCCTAGCTAGAGTC-1	6
CCTCCTGAGCCCACAT-1	4
CCTCCTGTTGTGTCGT-1	2
CCTCGAAGTGGACGGG-1	1
CCTCGACCCACTGCCT-1	1
CCTCGCCAGCAAATTA-1	1
CCTCGCGCGATATAGG-1	1
CCTCGCGCTGTGCGAT-1	2
CCTCGGACCGGGATAG-1	6
CCTCGGATGCTACCTG-1	6
CCTCGGTTTCCTTGCC-1	2
CCTCGTTACGCCTGTT-1	1
CCTCTAATCTGCCAAG-1	4
CCTCTACAAGGATTGG-1	2
CCTCTATCGATTAGCA-1	3
CCTCTCTCCCATCTAG-1	9
CCTCTGGCCTAGACGG-1	7
CCTCTGTACTATTCTA-1	9
CCTGAATATTTACATA-1	4
CCTGACAAACTCGCGC-1	9
CCTGACCACCGATGGT-1	3
CCTGACGCAACCTTTA-1	1
CCTGAGAATAAATGCA-1	2
CCTGCCCGTTGTCTAG-1	4
CCTGCGTTCTACGCTT-1	9
CCTGCTATTTGAGAAG-1	4
CCTGGAAACGTTCTGC-1	8
CCTGGCTAGACCCGCC-1	4
CCTGGTCGAATGTGGG-1	2
CCTGTAAGACATGATA-1	4
CCTGTACTCACGCCCA-1	4
CCTGTCACCCGGGCTC-1	4
CCTGTCCCTCACGTTA-1	8
CCTGTCGCCCGTAAAT-1	4
CCTGTCGTGTATGAAG-1	6
CCTGTGAAACCGTAAC-1	4
CCTGTGCGGATTGTAA-1	1
CCTGTTCAACCTCGGG-1	2
CCTGTTTGAAGACACG-1	2
CCTTCCGCAACGCTGC-1	2
CCTTCGTATAGAATCC-1	2
CCTTCTCAGCGTTCCT-1	3
CCTTCTTGATCCAGTG-1	1
CCTTTCAATGAAGAAA-1	1
CGAAACATAGATGGCA-1	1
CGAAACGCAATTCATG-1	4
CGAACAGTATGGGCGT-1	3
CGAACATAGTCAGAAA-1	1
CGAACCCGCATGCGTC-1	3
CGAACCTCTTTCCTAG-1	2
CGAACGCCCAGTGCCG-1	1
CGAACGGCCGGACAAC-1	3
CGAAGACGGTGAGTGC-1	9
CGAAGCCACAGCATGG-1	2
CGAAGCTATAAATTCA-1	1
CGAAGGGTTTCAGATT-1	2
CGAAGTTGCTCTGTGT-1	4
CGAATCTGCTCGACGC-1	3
CGAATGAAGTCATTGC-1	3
CGAATGACGCATAATG-1	2
CGAATGGTAGGTCGTC-1	2
CGAATTACATGGTGTT-1	1
CGAATTCCCGGTTCAA-1	5
CGACAATTTGATCTAA-1	8
CGACACCGCTTAAGGA-1	1
CGACACGCTCCGACAG-1	3
CGACACGGATGCCCAC-1	1
CGACAGTTCGCGTTAT-1	9
CGACATGCGATCTTCT-1	1
CGACCCTTAACGCCGG-1	2
CGACCGTTGGTATTCG-1	2
CGACCTACTAGACAAT-1	6
CGACGCATCCGTACCT-1	6
CGACTCAGGATGTTAT-1	1
CGACTCGGTACACGGT-1	1
CGACTTGCCGGGAAAT-1	2
CGACTTTGTATAGCCT-1	8
CGAGACCCTAGAGTGT-1	3
CGAGACTACTGCTGCT-1	5
CGAGAGATGTGAACCT-1	1
CGAGAGCGCGTAGATA-1	6
CGAGAGCTTTCACTAC-1	5
CGAGAGGGTAGCCGCG-1	3
CGAGATTTCGCTCGGG-1	8
CGAGCACTTCAAGTTT-1	4
CGAGCGTTGATCAGCC-1	7
CGAGCTGGGCTTTAGG-1	1
CGAGGAGCTTCCATAT-1	1
CGAGGATCGGGAACGA-1	7
CGAGGCCAGGCATTGG-1	4
CGAGGCTAAATATGGC-1	4
CGAGGGACTGCGGTCG-1	8
CGAGGGTATCCAGGTG-1	2
CGAGTACTAAAGAGGA-1	3
CGAGTGAAGGTACCAG-1	2
CGAGTGCTATAGTTCG-1	1
CGAGTTCTGTCCCACC-1	1
CGAGTTTATCGGACTG-1	4
CGATAACCAATTTGAG-1	1
CGATAATACTCAGGTT-1	8
CGATAGCGATACAGTG-1	6
CGATAGTCGTACTGCA-1	5
CGATATTAGCCGCAGG-1	1
CGATCATTAGAGGCAC-1	1
CGATCCGACCCAGTGC-1	3
CGATCCTCGCAACATA-1	2
CGATCTGTTGGAGGAC-1	3
CGATGGACCCTACGCC-1	1
CGATGTTGTTATCTAC-1	3
CGATTAAATATCTCCT-1	2
CGATTCGCCTGGCTGC-1	2
CGATTTGTCATTAATG-1	2
CGCAAACACGAGTTAC-1	6
CGCAATCGATCATTAG-1	4
CGCAATTACTTTCGGT-1	5
CGCAATTAGGGTAATA-1	9
CGCAATTCTACAATAA-1	9
CGCACATGTCCACTAC-1	8
CGCACGTCTGTTTATG-1	2
CGCACGTGCGCTATCA-1	4
CGCAGAAACATTTGCG-1	1
CGCAGATCTTCACCCG-1	1
CGCAGGCGATCCAAAC-1	3
CGCAGTTCTATCTTTC-1	5
CGCATCATGGCTTCAG-1	1
CGCATCCATCAGCCAG-1	1
CGCATGCCGAATGCGT-1	5
CGCATGGTGCGATGCT-1	6
CGCATTAGCTAATAGG-1	1
CGCCAAGAAGCCGAGT-1	6
CGCCACAGGTCGCGAT-1	6
CGCCAGTAGTACCTTG-1	2
CGCCATCCGATTATGA-1	1
CGCCCAGCGTTTCACG-1	5
CGCCCGCTTCCGTACA-1	1
CGCCCTAATTGTTCAA-1	6
CGCCCTTACATCCACC-1	1
CGCCCTTGAAGGCTGA-1	4
CGCCGACTATTCGCTA-1	4
CGCCGCCCATGCCTGT-1	8
CGCCGGTGTCGCAGTA-1	1
CGCCGTCTACCCATCG-1	8
CGCCGTTCAGCATAGT-1	2
CGCCTCCCTCCTCTAT-1	6
CGCCTGGCCTACGTAA-1	4
CGCCTTTAGCATGCTC-1	8
CGCGAAGTGGCATACT-1	5
CGCGACACTGCGCAGC-1	9
CGCGACCGCGACAGAT-1	2
CGCGAGAGGGACTTGT-1	1
CGCGAGTCTGCCGGGT-1	2
CGCGCAAATGTCCAGA-1	2
CGCGCATGTTTGATTG-1	3
CGCGCCCGACTTAATA-1	4
CGCGGCAGTATTACGG-1	1
CGCGGCTCAACTTGAA-1	8
CGCGGGAATTAGGCAG-1	7
CGCGGGAATTCCTTTC-1	2
CGCGGTAAGTCTAGCT-1	1
CGCGGTACGGTATACA-1	5
CGCGGTCACAAACCAA-1	1
CGCGTACATTCTGGAA-1	1
CGCGTCATATTAAACC-1	1
CGCGTGGGCCTGTGTT-1	6
CGCGTTCATGAAATAC-1	4
CGCTACGGGACATTTA-1	3
CGCTAGAGACCGCTGC-1	4
CGCTATACCGCCCACT-1	7
CGCTATCGTGGCTTTA-1	1
CGCTATTCAATGTATG-1	6
CGCTATTCTTAGGCTC-1	4
CGCTCGACATAATGAT-1	1
CGCTCTCCGTAGATTA-1	6
CGCTGGTGACTACCCT-1	8
CGCTGTGACGCCGCAC-1	6
CGCTTAGTATTGATAC-1	2
CGCTTATTCCCGGTCG-1	4
CGCTTCCACTGAAATC-1	1
CGCTTCGGTCTAAGAC-1	5
CGCTTGGACGGATAGA-1	5
CGCTTTCATACCGGTG-1	1
CGCTTTCTTGCATTCG-1	7
CGGAAAGCAAATGTGC-1	1
CGGAAATTTCACATCC-1	1
CGGAACGTAAACATAG-1	3
CGGACCTTTACGTCCC-1	2
CGGACGTTACTTGAAG-1	3
CGGAGCAATTTAATCG-1	4
CGGAGCATGGCGATCC-1	6
CGGAGCTTATAACACC-1	7
CGGAGTCCTAACCTGG-1	1
CGGAGTTTGAGAGACA-1	9
CGGATAAGCGGACATG-1	9
CGGATCCTCAAGGACT-1	5
CGGATGAATGCTGTGA-1	2
CGGATTCTGCCTTATG-1	2
CGGCAAACATCGTGCG-1	2
CGGCACCGTTAGCGCC-1	1
CGGCACTCAAGAAAGT-1	4
CGGCAGGGTCGGGTTG-1	7
CGGCCACGCACAAAGT-1	9
CGGCCAGAGCGACCAT-1	2
CGGCCCAACCTGTAGT-1	1
CGGCCCAGGTATATCC-1	8
CGGCGCCATCAATCCC-1	2
CGGCTCTAAAGCTGCA-1	8
CGGCTCTTCGTCGAAC-1	1
CGGCTGAAGGTTACGC-1	1
CGGCTGCAAGATTAAG-1	1
CGGCTTTGTATGATAA-1	1
CGGGAACGCCCTGCAT-1	2
CGGGAAGTACCGTGGC-1	6
CGGGAATATAGTATAC-1	8
CGGGAATTTATGTAAA-1	2
CGGGAGCTTCAGTGTA-1	3
CGGGAGTATACCGCCG-1	9
CGGGATCAATGTAAGA-1	1
CGGGCAGCTAAACCGC-1	4
CGGGCCATAGCCGCAC-1	4
CGGGCCTTCTTTGTAA-1	3
CGGGCGATGGATCACG-1	2
CGGGCTACTTAAATTG-1	1
CGGGTGTACCCATTTA-1	7
CGGGTTCGGCACGTAT-1	1
CGGGTTTGTTAGGGCT-1	3
CGGTACGGCAAACCCA-1	2
CGGTACTAGAATCAAA-1	3
CGGTAGAGGTGCAGGT-1	1
CGGTATAGGTATTAGC-1	1
CGGTCAAGTGGGAACC-1	1
CGGTCAGTCCATATTT-1	5
CGGTCCATGAGACTCC-1	1
CGGTCTATCAACCCGT-1	1
CGGTGAAGACTAAAGT-1	4
CGGTGCAGATAGAACG-1	4
CGGTGCGCGTTGGTCC-1	3
CGGTGGGCTCCAGCCT-1	1
CGGTGTACTTGATCCC-1	6
CGGTTATCCAACAGTG-1	6
CGGTTCAAGTAGGTGT-1	1
CGGTTCCGGCTTCTTG-1	1
CGGTTGACCTGGCATA-1	6
CGGTTGAGTATCCTTC-1	5
CGGTTGGGTTCAAGTT-1	1
CGGTTTACTGAACATT-1	3
CGGTTTATGAAGGAAC-1	1
CGTAAACGCTTGAGTG-1	4
CGTAAAGCAAGAAATC-1	2
CGTAACGGAACGATCA-1	1
CGTAACTTCGACACTT-1	2
CGTAATATGGCCCTTG-1	5
CGTACCTGATAGGCCT-1	1
CGTAGAGAGTAATTAT-1	5
CGTAGCGAATTGTCAG-1	1
CGTAGCGCCGACGTTG-1	1
CGTATCTAGAACTAAG-1	5
CGTATTAAGAGATCTA-1	4
CGTATTGTTTCCTAAT-1	1
CGTATTGTTTGGCGCC-1	6
CGTCAAATGGTCGCAG-1	1
CGTCAAGGCTATAAAT-1	9
CGTCACGTCCATTGGT-1	3
CGTCAGCTATTTACTC-1	9
CGTCAGTGCGCACAAG-1	1
CGTCAGTTTATCGTCT-1	1
CGTCATACCATATCCA-1	7
CGTCCTCATCGCGTGC-1	5
CGTCGCATGTGAGCCA-1	5
CGTCGCGGCGGGATTT-1	7
CGTCGCTTGGTTATAC-1	2
CGTCGGATAGTGTTGA-1	7
CGTCGGGTCTAAGCGC-1	2
CGTCGTCCTTCGCGAA-1	3
CGTCTCTCGCCGAGGC-1	1
CGTCTGGAAGGGCCCG-1	1
CGTCTTGAGTGTGACG-1	8
CGTGAACTGACCCGAT-1	3
CGTGAAGTTAATTCAC-1	3
CGTGACATTGGGTCGT-1	1
CGTGACCAGTCCTCTG-1	2
CGTGCACACCACTGTA-1	5
CGTGCAGACTGGGACA-1	9
CGTGCATTGTCGACGC-1	4
CGTGCCCTCCCGAAGA-1	9
CGTGCTTCTACCTAAA-1	2
CGTGGAAGCCTCGTAC-1	8
CGTGGCCGAATATCTA-1	8
CGTGGTACCCAAAGGC-1	2
CGTGTATGGGAGCTGA-1	5
CGTGTCCCATTCGCGA-1	6
CGTGTCTCGTTACGAC-1	2
CGTGTGTTAAACCCTG-1	7
CGTTAAACTAGTTAGG-1	8
CGTTAAATACGACCAG-1	5
CGTTAGCTCACAACTG-1	1
CGTTATCATACTTCCA-1	6
CGTTCAAGGAAACGGA-1	2
CGTTCAGACCCGCGAA-1	5
CGTTCATGGTGCGCGT-1	3
CGTTCTTCGCACACCT-1	1
CGTTGAATACCGCGCT-1	2
CGTTGAGCGACCGTCG-1	2
CGTTGAGTAATTGCGT-1	1
CGTTGCCCGCGTGGGA-1	2
CGTTGTAAACGTCAGG-1	4
CGTTGTAAGATTGATT-1	1
CGTTGTCGGCAATTGA-1	5
CGTTGTTTCAATTCCC-1	4
CGTTTAAGCGGAGCAC-1	1
CGTTTACAAGGCAGCT-1	1
CGTTTCACTTCGGGCG-1	1
CGTTTCGCTCATTACA-1	4
CGTTTCGGTTATATGC-1	5
CGTTTGGTGTTGTGGG-1	5
CGTTTGTGTAGAGGGT-1	3
CTAAAGAATGCCTACT-1	9
CTAAAGGGAAATAGGA-1	3
CTAAATCCGGTGTACA-1	2
CTAAATCCTATTCCGG-1	1
CTAACCGCGCGCCCGT-1	6
CTAACGAAACTTGCTG-1	7
CTAACTGATAATCGCC-1	2
CTAACTGGTCCGGTTC-1	3
CTAAGGGAATGATTGG-1	6
CTAAGTACAGGGCTAC-1	1
CTAATTATGAAGCGTA-1	1
CTAATTCGCACGCGCT-1	4
CTAATTCTCAGATATT-1	1
CTAATTTCAACAACAC-1	6
CTACAAGAAATAACCC-1	3
CTACACTCGCAGATGG-1	3
CTACATATCGCGGGAC-1	2
CTACCCTAAGGTCATA-1	7
CTACGAACTAGGTCGA-1	1
CTACGACTAGCTATAA-1	6
CTACGATCCTATCCTA-1	3
CTACGCACGGAGTACC-1	4
CTACGCCATTTCCGAT-1	1
CTACTATCATAGGTTT-1	3
CTACTATCTTTCAGAG-1	7
CTACTCTAGGCCCGGC-1	9
CTACTGCCACCTGACC-1	4
CTAGACATATATGTAG-1	1
CTAGACTGCATTTCGT-1	1
CTAGATGTGAGTGTAA-1	7
CTAGATTTACGACGGC-1	6
CTAGCATAGTATAATG-1	7
CTAGCCACAGGCGAGC-1	2
CTAGCCGATGTTATGA-1	1
CTAGCGCCAATCCTAC-1	1
CTAGCTTAATGGTCCC-1	8
CTAGGGATAGGGACAA-1	2
CTAGGTCTGAAGGAAT-1	4
CTAGGTTCGGACGTGA-1	2
CTAGTAGAAAGGGATT-1	2
CTAGTATTCGGAATTA-1	1
CTAGTCACGTCTTAAG-1	6
CTAGTGAAGGACAGGA-1	6
CTAGTTACAACCCGGT-1	4
CTAGTTGGGCCCGGTA-1	4
CTATAAGAGCCAATCG-1	1
CTATAAGTAGGGTTTG-1	2
CTATAGGCGTTGATGT-1	2
CTATATCCAGCCTGGC-1	2
CTATCGACGAAATACA-1	8
CTATCGCGTAGAGAAC-1	5
CTATCGGGTCTCAACA-1	6
CTATGAACACCTTGCC-1	2
CTATGCCCGAATGCAA-1	2
CTATGGGAAGCGGAAT-1	3
CTATGTCACTAGCCCA-1	4
CTATGTCTATTGAAAC-1	1
CTATGTGAGTCACGGC-1	3
CTATTCATGTGTCCCA-1	5
CTATTGTGTTTGGTCA-1	1
CTATTTGCTTGGAGGA-1	2
CTATTTGGTTACGGAT-1	7
CTCAAACCACTGCCCG-1	2
CTCAACTAACCCGGAT-1	5
CTCAAGACATTAGCGC-1	1
CTCACACGCAAGCCTA-1	1
CTCACATTTACTAAAT-1	2
CTCACCAGTACAAGTG-1	9
CTCACCGATCCAAACT-1	1
CTCACTGTGATACTTA-1	2
CTCACTTGGCTGGTAA-1	4
CTCAGATTGTGATAAG-1	3
CTCAGCAGACTGCCGA-1	1
CTCAGGACTCACCTGT-1	1
CTCAGTCACGACAAAT-1	1
CTCATAAATGTGTATA-1	5
CTCATCACTTAGTGAT-1	7
CTCATGGCTCACAATC-1	7
CTCATGGTAATTTGCG-1	2
CTCATTAACGTTGCCC-1	1
CTCATTCGTGAACATC-1	4
CTCATTGCTCTAACAA-1	2
CTCATTTGATGGGCGG-1	1
CTCCCAATGAGTCGCG-1	8
CTCCCTCCTTTCGATC-1	2
[truncated: 2,372 more rows]
