# Supplementary material for: Optimizing the design of spatial genomic studies
Source: Nat Commun. 2024 Jun 11;15:4987. doi: 10.1038/s41467-024-49174-4 (PMC11166654; doi:10.1038/s41467-024-49174-4)
Supplement: Supplementary file 4 — Source Data [file 41467_2024_49174_MOESM4_ESM.zip › data_source_files/figure4/visium_mouse_brain/spatial/tissue_positions_list.csv]

ACGCCTGACACGCGCT-1	0	0	0	1419	1432
TACCGATCCAACACTT-1	0	1	1	1538	1501
ATTAAAGCGGACGAGC-1	0	0	2	1419	1570
GATAAGGGACGATTAG-1	0	1	3	1538	1639
GTGCAAATCACCAATA-1	0	0	4	1419	1707
TGTTGGCTGGCGGAAG-1	0	1	5	1538	1776
GCATCCTCTCCTATTA-1	0	0	6	1419	1845
GCGAGGGACTGCTAGA-1	0	1	7	1538	1914
TGGTACCGGCACAGCC-1	0	0	8	1419	1983
GCGCGTTTAAATCGTA-1	0	1	9	1538	2052
TGCCTTGCCCTTACGG-1	0	0	10	1419	2121
GACGACTTTCCAAGAA-1	0	1	11	1538	2189
CCAGTGAGCTCCTTGT-1	0	0	12	1419	2258
ATACCCTGGCTCAAAT-1	0	1	13	1538	2327
GGGTTTCCGGCTTCCA-1	0	0	14	1419	2396
TAACCGTCCAGTTCAT-1	0	1	15	1538	2465
AAACAACGAATAGTTC-1	0	0	16	1419	2534
CAAGGGAGTGTATTTG-1	0	1	17	1538	2603
CCAAGCTTGATCTCCT-1	0	0	18	1419	2671
TTATTTCATCCCAAAC-1	0	1	19	1538	2740
GAGCGCTATGTCAGGC-1	0	0	20	1419	2809
TATGGCAGACTTTCGA-1	0	1	21	1538	2878
CTTCGTGCCCGCATCG-1	0	0	22	1419	2947
AAACGGGTTGGTATCC-1	0	1	23	1538	3016
TGCAAACCCACATCAA-1	0	0	24	1419	3085
GACGGGATGTCTTATG-1	0	1	25	1538	3153
GGCGAGCATCGAGGAC-1	0	0	26	1419	3222
CGCGTGCTATCAACGA-1	0	1	27	1538	3291
TGAAACCTCAACTCAC-1	0	0	28	1419	3360
CACATAAGGCGACCGT-1	0	1	29	1538	3429
TGACCCAACTCACATT-1	0	0	30	1419	3498
ATACGCCGATCTACCG-1	0	1	31	1538	3567
ACTTATCTGATCTATA-1	0	0	32	1419	3635
GTGTGAGCCGAGGTGC-1	0	1	33	1538	3704
GATGATTTGAAACTGG-1	0	0	34	1419	3773
GGGAACCACCTGTTTC-1	0	1	35	1538	3842
GTTCGTTGCGGACCAG-1	0	0	36	1419	3911
TGAGGTTGATCCCAAG-1	0	1	37	1538	3980
GATGCCACACTACAGC-1	0	0	38	1419	4049
AGGCAAAGAGGAATCA-1	0	1	39	1538	4117
AAGTAAGCTTCCAAAC-1	0	0	40	1419	4186
AACGTAGTCTACCCAT-1	0	1	41	1538	4255
GTTTGAGCGGTTATGT-1	0	0	42	1419	4324
GAAGCAAGGCAATGTT-1	0	1	43	1538	4393
TCACTCAGCGCATTAG-1	0	0	44	1419	4462
TACAATGAAACCAGCA-1	0	1	45	1538	4531
GTGCGCTTACAAATGA-1	0	0	46	1419	4599
GCACTCCCACAGTCCC-1	0	1	47	1538	4668
CGAAGACTGCCCGGGA-1	0	0	48	1419	4737
CAGGATCCGCCCGACC-1	0	1	49	1538	4806
CACGATTGGTCGTTAA-1	0	0	50	1419	4875
GGTTGTATCGTGAAAT-1	0	1	51	1538	4944
TCTTATGGGTAGTACC-1	0	0	52	1419	5013
TACAAGCTGTTCACTG-1	0	1	53	1538	5081
GTATCTTGTTGCTCAC-1	0	0	54	1419	5150
ATACCAGGTGAGCGAT-1	0	1	55	1538	5219
CCTAAACAGGGTCCGT-1	0	0	56	1419	5288
ATGGTGCTCAAAGCCA-1	0	1	57	1538	5357
CAAATGCGGAGTGTTC-1	0	0	58	1419	5426
CGTGCCCGACATTTGT-1	0	1	59	1538	5495
GTATCTCCCTAACTGT-1	0	0	60	1419	5563
ATTTGCCTAGTTACGA-1	0	1	61	1538	5632
ACGTCCTAAACGAGAT-1	0	0	62	1419	5701
CTGGGATCGCCCAGAT-1	0	1	63	1538	5770
CTGCAAATGGGCTCCA-1	0	0	64	1419	5839
CATTATAACAGGGTCC-1	0	1	65	1538	5908
ACCTTTCCTTTAGAAG-1	0	0	66	1419	5977
ATAGATTTGCAGTCGG-1	0	1	67	1538	6045
CTCGGGCATCGTCGGG-1	0	0	68	1419	6114
GTGGCGGGCCGTAGCT-1	0	1	69	1538	6183
CAACAGTGCCAAACGG-1	0	0	70	1419	6252
TGCGGGTATTGGGATC-1	0	1	71	1538	6321
GTCTCGCCAACACGCC-1	0	0	72	1419	6390
CTGGGCGGCCAAATGT-1	0	1	73	1538	6459
TAAAGGAGAAACTAGT-1	0	0	74	1419	6527
TCCCACGGAGGGAGCT-1	0	1	75	1538	6596
AGCTTCAATACTTTGA-1	0	0	76	1419	6665
TTCCACATTTCTCGTC-1	0	1	77	1538	6734
ACAAACCGACAAGGCG-1	0	0	78	1419	6803
AGACGGGATTGGTATA-1	0	1	79	1538	6872
AACCTAAAGCCGTCCG-1	0	0	80	1419	6941
TACAAATTGCGGAGGT-1	0	1	81	1538	7009
CCCGCTAGAGGGTTAA-1	0	0	82	1419	7078
CATTGCAAAGCATAAT-1	0	1	83	1538	7147
TGTACGCTATCAGCTT-1	0	0	84	1419	7216
TTCTTCGCAATAGAGC-1	0	1	85	1538	7285
TGTGATTCCAGCGCTT-1	0	0	86	1419	7354
ATTCAGGATCGCCTCT-1	0	1	87	1538	7423
GCCCATGGGTGCAATG-1	0	0	88	1419	7491
TTCCCGACGCTTCACT-1	0	1	89	1538	7560
AGCGGTTGAGATGTAC-1	0	0	90	1419	7629
GCTGTCTGTGATCGAC-1	0	1	91	1538	7698
AAAGACATGAAGTTTA-1	0	0	92	1419	7767
CAACAGAATAACGCTA-1	0	1	93	1538	7836
TGCGGTCTACGAGTAA-1	0	0	94	1419	7905
AAGACTCACGCCCACT-1	0	1	95	1538	7973
CTTTGAAACATATTCC-1	0	0	96	1419	8042
CTGGGCACTAGTCGGA-1	0	1	97	1538	8111
CGCCCTTACATCCACC-1	0	0	98	1419	8180
CACGACCACAGACTTT-1	0	1	99	1538	8249
CAATCCATTATCCGTT-1	0	0	100	1419	8318
GTGGCGTGCACCAGAG-1	0	1	101	1538	8387
CGGAGTCCTAACCTGG-1	0	0	102	1419	8455
GGTCCCATAACATAGA-1	0	1	103	1538	8524
ATCTCATAAACCTACC-1	0	0	104	1419	8593
TGCATGGCAGTCTTGC-1	0	1	105	1538	8662
TTGCAGGTCATGAAGT-1	0	0	106	1419	8731
AGCTGCATTTGAGGTG-1	0	1	107	1538	8800
TAATCAGGAATGCTGC-1	0	0	108	1419	8869
CCATCATAAGAACAGG-1	0	1	109	1538	8937
TCGTATCACCAAGCTA-1	0	0	110	1419	9006
ATTCAGATGAATCCCT-1	0	1	111	1538	9075
AAAGGTCAACGACATG-1	0	0	112	1419	9144
AGCTGCTGTGCCGAAT-1	0	1	113	1538	9213
CTAGCGCCAATCCTAC-1	0	0	114	1419	9282
GCTCGACCGAACTGAA-1	0	1	115	1538	9351
ACAGTGCAGCGCATTT-1	0	0	116	1419	9419
CGGCTGAAGGTTACGC-1	0	1	117	1538	9488
CACCTCTACGAGTGTG-1	0	0	118	1419	9557
ATACGACAGATGGGTA-1	0	1	119	1538	9626
ACTTCCTGTCGTGCGA-1	0	0	120	1419	9695
CGTAACGGAACGATCA-1	0	1	121	1538	9764
AAATCACTCCTAAACG-1	0	0	122	1419	9832
CTCCGAGTAAATCCGC-1	0	1	123	1538	9901
ACGCTAGTATCAGTGC-1	0	0	124	1419	9970
AGAGTGAACAGACACC-1	0	1	125	1538	10039
ACACCCGTAAATCTGT-1	0	0	126	1419	10108
GCTTTGCTGCCGGGTA-1	0	1	127	1538	10177
ACAGGAGGCGCAGCCG-1	0	2	0	1658	1432
AGGCAATACGGAGGAC-1	0	3	1	1778	1501
TGGTGTGACAGACGAT-1	0	2	2	1658	1570
ATCTATCGATGATCAA-1	0	3	3	1778	1639
CGGTAACAAGATACAT-1	0	2	4	1658	1707
TCGCCGGAGAGTCTTA-1	0	3	5	1778	1776
GGAGGAGTGTGTTTAT-1	0	2	6	1658	1845
TTAGGTGTGACTGGTC-1	0	3	7	1778	1914
CAGGGCTAACGAAACC-1	0	2	8	1658	1983
CCCGTGGGTTAATTGA-1	0	3	9	1778	2052
GACCGACCGCTAATAT-1	0	2	10	1658	2121
GGTATCAAGCATAGAA-1	0	3	11	1778	2189
TGCATGAGTAGATTCG-1	0	2	12	1658	2258
AATTCCAACTTGGTGA-1	0	3	13	1778	2327
TGCCGATGTCATCAAT-1	0	2	14	1658	2396
GCTGGGTCCGCTGTTA-1	0	3	15	1778	2465
TGAACACCCGAAGCAG-1	0	2	16	1658	2534
AACATTGGTCAGCCGT-1	0	3	17	1778	2603
GTGGGTCTTCTTTGCG-1	0	2	18	1658	2671
CATCGAATGGATCTCT-1	0	3	19	1778	2740
GCTACACTGTCCGAAC-1	0	2	20	1658	2809
CGGGTTGTAGCTTTGG-1	0	3	21	1778	2878
CCTAAGTGTCTAACCG-1	0	2	22	1658	2947
TCTGTGACTGACCGTT-1	0	3	23	1778	3016
TTATCATACTCGCAAA-1	0	2	24	1658	3085
AGCGTAGCGCTAGACC-1	0	3	25	1778	3153
TCCCTCCGAAATCGTT-1	0	2	26	1658	3222
AGGTCGCCACTTCGGT-1	0	3	27	1778	3291
CTAGCAACTAATTTAC-1	0	2	28	1658	3360
TTGCTAGCTACCAATC-1	0	3	29	1778	3429
GCCGGTTTGGGCGGAT-1	0	2	30	1658	3498
TGTAACTTGTCAACCT-1	0	3	31	1778	3567
CGAGATGTTGCCTATA-1	0	2	32	1658	3635
GTTACGAAATCCACGC-1	0	3	33	1778	3704
CTTGTCGTACGTGTCA-1	0	2	34	1658	3773
GCGTCCAGCTCGTGGC-1	0	3	35	1778	3842
CCCTTCTCGTACGCGA-1	0	2	36	1658	3911
CCAAAGTCCCGCTAAC-1	0	3	37	1778	3980
CCGCTTCGCGGTTAAC-1	0	2	38	1658	4049
GTTACGGCCCGACTGC-1	0	3	39	1778	4117
CCCGCTTGCCCTCGTC-1	0	2	40	1658	4186
TAGTGAGAAGTGGTTG-1	0	3	41	1778	4255
CGCTACCGCCCTATGA-1	0	2	42	1658	4324
AAACAATCTACTAGCA-1	0	3	43	1778	4393
GCGCGATGGGTCAAGT-1	0	2	44	1658	4462
ATAAACCATTGGACGG-1	0	3	45	1778	4531
TCGGGCACTTCTGGAT-1	0	2	46	1658	4599
TCTGTGGCTACATTTC-1	0	3	47	1778	4668
CTCTGTGCCTGCTATG-1	0	2	48	1658	4737
CACGACTAAAGTTCTG-1	0	3	49	1778	4806
GAGGAGTAATTCCTAC-1	0	2	50	1658	4875
AGAGGTATCTCGGTCC-1	0	3	51	1778	4944
GGCGTACCCTATATAA-1	0	2	52	1658	5013
GCCGGAAACACATCTT-1	0	3	53	1778	5081
AAATGTGGGTGCTCCT-1	0	2	54	1658	5150
ACCAGGAGTGTGATCT-1	0	3	55	1778	5219
TGTGGAGGAAGCTTAA-1	0	2	56	1658	5288
AAGGAGAACTTATAAG-1	0	3	57	1778	5357
CCCTCGGGAGCCTTGT-1	0	2	58	1658	5426
ACTGTTTAGTGTAGGC-1	0	3	59	1778	5495
CGTCAGTTTATCGTCT-1	0	2	60	1658	5563
GCGTGTATGTCGTATT-1	0	3	61	1778	5632
ACAATCGATCTTTATA-1	0	2	62	1658	5701
CAGCCCTCACAGGCAG-1	0	3	63	1778	5770
CGCGTCATATTAAACC-1	0	2	64	1658	5839
GAAGACTTCAATGCCG-1	0	3	65	1778	5908
TTGCGGCGACTCATGC-1	0	2	66	1658	5977
ACCAAACTAGAAATCC-1	0	3	67	1778	6045
TTACTGTTTCTCTACG-1	0	2	68	1658	6114
GACCAGGTCATTCATA-1	0	3	69	1778	6183
TTCTTCCCTTTGATAT-1	0	2	70	1658	6252
ACGCCCAGCTGTCGAT-1	0	3	71	1778	6321
AGTAGCGTGAACGAAC-1	0	2	72	1658	6390
CCTCGACCCACTGCCT-1	0	3	73	1778	6459
AGTTATTGAAAGGTAA-1	0	2	74	1658	6527
TCAGTTACGGAATGAT-1	0	3	75	1778	6596
GAATCTATACTCGGAC-1	0	2	76	1658	6665
TCGGCTAACTTCCCTT-1	0	3	77	1778	6734
ACGTGGTCGAATGTGC-1	0	2	78	1658	6803
ATATCGTGCCAGACCC-1	0	3	79	1778	6872
GTAGCTAGTAAGCGCG-1	0	2	80	1658	6941
ACGCTTAGTGTCTCTC-1	0	3	81	1778	7009
TCCGGCCTGCATCGAT-1	0	2	82	1658	7078
TAGTGGAACTCATACA-1	0	3	83	1778	7147
ATCATCTGCCCAGTGT-1	0	2	84	1658	7216
GTTATTAAATACGACC-1	0	3	85	1778	7285
GCGCTAAGTATGCATG-1	0	2	86	1658	7354
CCTGACGCAACCTTTA-1	0	3	87	1778	7423
CCCAAGAATGCACGGT-1	0	2	88	1658	7491
AACTGGGTTCGAGCCG-1	0	3	89	1778	7560
GGTTCCACCCGCTTCT-1	0	2	90	1658	7629
CATGCACGTGTTACTG-1	0	3	91	1778	7698
AGCGTTCCGATTTAAA-1	0	2	92	1658	7767
CCTACGCGACCTTACA-1	0	3	93	1778	7836
CGAATTACATGGTGTT-1	0	2	94	1658	7905
GAGGTCTTAGTGGGTC-1	0	3	95	1778	7973
GCCGCTAGATACGCAG-1	0	2	96	1658	8042
GTCACCTGTCTATGTC-1	0	3	97	1778	8111
CCGATTGGTCAATGAA-1	0	2	98	1658	8180
CCTGTGCGGATTGTAA-1	0	3	99	1778	8249
TTACGTAGCGCGTGCT-1	0	2	100	1658	8318
GGAGGCGAAGAACCGC-1	0	3	101	1778	8387
GGGTCACGTGCTTATG-1	0	2	102	1658	8455
GCTCCGGACGTTGATA-1	0	3	103	1778	8524
ATGTTTGTAAGATCAT-1	0	2	104	1658	8593
TGACCCAGCATTCCCG-1	0	3	105	1778	8662
TGGTCGTTTGATAGAT-1	0	2	106	1658	8731
TGTAATGCCTTCGGAC-1	0	3	107	1778	8800
TGCTCACACAACAACC-1	0	2	108	1658	8869
TACGATCCAAGCCACT-1	0	3	109	1778	8937
TTGTAACTTCATAGCG-1	0	2	110	1658	9006
AGATTCAAGCGGGTCG-1	0	3	111	1778	9075
CTCAGCAGACTGCCGA-1	0	2	112	1658	9144
GTAACATCAGCTCATC-1	0	3	113	1778	9213
ATGGAACAGAATAAAC-1	0	2	114	1658	9282
GGGCCTATACAACCGG-1	0	3	115	1778	9351
TCAAACAATTAGGACA-1	0	2	116	1658	9419
AAACCACTACACAGAT-1	0	3	117	1778	9488
AAACGACAGTCTTGCC-1	0	2	118	1658	9557
TTGAGGGTCGAACGCG-1	0	3	119	1778	9626
TGTTGATCACTGTTTA-1	0	2	120	1658	9695
AGGGTGTGCTACACGC-1	0	3	121	1778	9764
GTAGTTAGACAATATA-1	0	2	122	1658	9832
AATGGCCGCCAATGCG-1	0	3	123	1778	9901
TCGGCGGTATTAGATT-1	0	2	124	1658	9970
GGGTCACTGAGTAGTG-1	0	3	125	1778	10039
GAATTATGCAACCTAC-1	0	2	126	1658	10108
GATCTTAGTGAACGTG-1	0	3	127	1778	10177
CTAATGCGCCCAACAA-1	0	4	0	1898	1432
GCCACCCATTCCACTT-1	0	5	1	2018	1501
TACTCACAACGTAGTA-1	0	4	2	1898	1570
GTTCGGTGTGGATTTA-1	0	5	3	2018	1639
TCTTTCGGCGGGACAC-1	0	4	4	1898	1707
GGAGACATTCACGGGC-1	0	5	5	2018	1776
GGGATTATCTCACAAC-1	0	4	6	1898	1845
TAGAACGCCAGTAACG-1	0	5	7	2018	1914
ACGAGTCGCCGGCGTT-1	0	4	8	1898	1983
TGATGGGACTAAGTCA-1	0	5	9	2018	2052
TGCGAGAAACGTTACG-1	0	4	10	1898	2121
TCGCCTCGACCTGTTG-1	0	5	11	2018	2189
AACTCGATAAACACGT-1	0	4	12	1898	2258
AGGAAAGCCTCTGATG-1	0	5	13	2018	2327
GAAGGACTAAATTGAA-1	0	4	14	1898	2396
GTATCGGGACGAGCTG-1	0	5	15	2018	2465
CCTGTGCATAGGAGAC-1	0	4	16	1898	2534
CATACGGGTGCATGAT-1	0	5	17	2018	2603
CCACTAAACTGAATCG-1	0	4	18	1898	2671
AAATTGCGGCGGTTCT-1	0	5	19	2018	2740
AGTCCAGCGGGTACGT-1	0	4	20	1898	2809
CATTCAGGTCAGTGCG-1	0	5	21	2018	2878
CTAAAGTCCGAAGCTA-1	0	4	22	1898	2947
AATCAGACTGCAGGAC-1	0	5	23	2018	3016
AGTATCCATAATAACG-1	0	4	24	1898	3085
CTGGCTGCTAACGTAA-1	0	5	25	2018	3153
GTTCCAAGACAGCGAC-1	0	4	26	1898	3222
AAGACTAACCCGTTGT-1	0	5	27	2018	3291
GATTAATCCTGGCTCA-1	0	4	28	1898	3360
CGCGCAAGGAACTACA-1	0	5	29	2018	3429
CAGTAGCGAGGTAGTA-1	0	4	30	1898	3498
ACGGCGGGTTGCCCTG-1	0	5	31	2018	3567
CTAGGCGGCAGAGAAT-1	0	4	32	1898	3635
GTGCGCAGCTTGCTCC-1	0	5	33	2018	3704
TCACTATCGTGCAATC-1	0	4	34	1898	3773
TATGATTCTGCTTGGT-1	0	5	35	2018	3842
TAAGATTTAGCGGGAG-1	0	4	36	1898	3911
TTACGGTGTCACCGAG-1	0	5	37	2018	3980
CTACACTAGCTTGTTC-1	0	4	38	1898	4049
TGAGCAGTCGTGAAGT-1	0	5	39	2018	4117
CGCTGAGGACGTCCAA-1	0	4	40	1898	4186
GTGTATGACTTTAAAG-1	0	5	41	2018	4255
CTAAACGGGTGTAATC-1	0	4	42	1898	4324
TGTACTGTGCCAAAGT-1	0	5	43	2018	4393
GGCCACAAGCGATGGC-1	0	4	44	1898	4462
GTCAATTGTACTGAAG-1	0	5	45	2018	4531
AGGGACAGCACGGCGG-1	0	4	46	1898	4599
AGCTTATAGAGACCTG-1	0	5	47	2018	4668
AACTAGCGTATCGCAC-1	0	4	48	1898	4737
AACTTTAGCTGCTGAG-1	0	5	49	2018	4806
CCCAAGACAGAGTATG-1	0	4	50	1898	4875
GGCATCAACGAGCACG-1	0	5	51	2018	4944
ATGCATTCCGTGATGG-1	0	4	52	1898	5013
TTATAGATGCACATTA-1	0	5	53	2018	5081
GAACCATCTGGGAGAC-1	0	4	54	1898	5150
TGCTATACAAACGGAC-1	0	5	55	2018	5219
ACTTGCCATATTGTAC-1	0	4	56	1898	5288
TATTCCGGCAGTCCTA-1	0	5	57	2018	5357
GACGGACCGCGTTCCT-1	0	4	58	1898	5426
ATGTGTAGTTTAGTCA-1	0	5	59	2018	5495
ATACCAGCAAATTGCT-1	0	4	60	1898	5563
AAGTTTACTAATGGCA-1	0	5	61	2018	5632
CTCTCGATGTGCGCCT-1	0	4	62	1898	5701
GATTGACACTCTGCTC-1	0	5	63	2018	5770
TATCACAGCACGGGCA-1	0	4	64	1898	5839
ACCGTTCCCGCTCTGA-1	0	5	65	2018	5908
CCGCCACCACAATCCA-1	0	4	66	1898	5977
CATTCACTGACAGCTA-1	0	5	67	2018	6045
CGGCTGCAAGATTAAG-1	0	4	68	1898	6114
CATGAACCTCTTATCA-1	0	5	69	2018	6183
TTAATGCGAGGTAACT-1	0	4	70	1898	6252
AATAAGTCCTCGAGAC-1	0	5	71	2018	6321
ACCAGCCCGGTCTTTG-1	0	4	72	1898	6390
CTACGAACTAGGTCGA-1	0	5	73	2018	6459
ACATCTCAACGCGTAA-1	0	4	74	1898	6527
CACTACTCAGTTCTGT-1	0	5	75	2018	6596
CCGACTCGCATAGTCT-1	0	4	76	1898	6665
CATTTATCGTTCAAGA-1	0	5	77	2018	6734
CAAACGTGGTCTTGCG-1	0	4	78	1898	6803
TAGAAACCACTAAGTA-1	0	5	79	2018	6872
ACTGATTTAGTGATTC-1	0	4	80	1898	6941
TCGTATTTCGTCCGGA-1	0	5	81	2018	7009
CGGAAATTTCACATCC-1	0	4	82	1898	7078
ATCCACGCTAAATGTT-1	0	5	83	2018	7147
GTTCAATCTATGTCAA-1	0	4	84	1898	7216
ATAAAGGTCAAGTACG-1	0	5	85	2018	7285
CAACTCCAACGTTTAG-1	0	4	86	1898	7354
TAGGAACAGCCTCCAG-1	0	5	87	2018	7423
ATGGGAACGGAAGCGG-1	0	4	88	1898	7491
CACACGTTTCAATGGG-1	0	5	89	2018	7560
GGTGTTCTGTTTCTAC-1	0	4	90	1898	7629
AGTAACGTTCATCCTG-1	0	5	91	2018	7698
GTATAGTGGCCCATGT-1	0	4	92	1898	7767
TCTACACGTTCATGCA-1	0	5	93	2018	7836
AATCTGGGTAGACCCT-1	0	4	94	1898	7905
TCGGTTAGCCATGTAG-1	0	5	95	2018	7973
TGCCATGGCTTATAAG-1	0	4	96	1898	8042
TAAGTAAATGTGCCGC-1	0	5	97	2018	8111
GTGTCCGATAAGGCAT-1	0	4	98	1898	8180
TGGCACGAGCTCGAGT-1	0	5	99	2018	8249
ACCGGTCTGAGTACGG-1	0	4	100	1898	8318
GAACTTAGCGCCCGGT-1	0	5	101	2018	8387
AGTAGCTAGACGCCGA-1	0	4	102	1898	8455
ATAGGAATCTAAGCTT-1	0	5	103	2018	8524
CTTCCTGCATATTTAC-1	0	4	104	1898	8593
CAATATGTAGATTTAC-1	0	5	105	2018	8662
ACAAGGCCTACCAGCC-1	0	4	106	1898	8731
TTATAGTCCAAGGTGC-1	0	5	107	2018	8800
AAACGCCCGAGATCGG-1	0	4	108	1898	8869
CCTCGTTACGCCTGTT-1	0	5	109	2018	8937
GAACGGTGTAAAGCAG-1	0	4	110	1898	9006
ACGCATAAATGACATG-1	0	5	111	2018	9075
GGTTCGATGCTGAGTT-1	0	4	112	1898	9144
CTTTGGCAGACAGAGT-1	0	5	113	2018	9213
TTCGTGGGCTGGAAGC-1	0	4	114	1898	9282
CAAAGGTTAAATTCAG-1	0	5	115	2018	9351
GTTTGGCGTCAGGCAC-1	0	4	116	1898	9419
GCTTTCTATCTCAACT-1	0	5	117	2018	9488
TGCATCTCCGGATCTT-1	0	4	118	1898	9557
CTGAAACGGCCCTCAG-1	0	5	119	2018	9626
TAGCAGTAAATACGCG-1	0	4	120	1898	9695
CGGGCTACTTAAATTG-1	0	5	121	2018	9764
ATTATGCTCAGTATTG-1	0	4	122	1898	9832
TGATGCTCACGTAGTC-1	0	5	123	2018	9901
GTCTAAGATGCCCAGC-1	0	4	124	1898	9970
AACCCGATAGGGCTTC-1	0	5	125	2018	10039
CGCTATCGTGGCTTTA-1	0	4	126	1898	10108
CGTCTCTCGCCGAGGC-1	0	5	127	2018	10177
AGTGGGAGTATACACG-1	0	6	0	2137	1432
GGTCTTGGTGTTAACT-1	0	7	1	2257	1501
GGCTGGCAGCTTTATG-1	0	6	2	2137	1570
CGCCAATTATTGCGTT-1	0	7	3	2257	1639
GGTAACCGGCAAAGGT-1	0	6	4	2137	1707
TGGGACCATTGGGAGT-1	1	7	5	2257	1776
CTGCAGGTGCTCGGCC-1	0	6	6	2137	1845
CCGGTGCGAGTGATAG-1	1	7	7	2257	1914
GGGTACACTCTGGAGG-1	0	6	8	2137	1983
TAGCCAGAGGGTCCGG-1	1	7	9	2257	2052
CTTGTGAGGACAGCGG-1	0	6	10	2137	2121
GAAGGGCATAACCATG-1	1	7	11	2257	2189
CAACATGGCCTGATAA-1	1	6	12	2137	2258
CAATTTGACCGGGAAG-1	1	7	13	2257	2327
TCTGACTGTAATGGTT-1	1	6	14	2137	2396
TTCATAGCCTTGTAAC-1	1	7	15	2257	2465
TGGAAACGGAGTGAAC-1	1	6	16	2137	2534
ATCGCACGATTGTTCA-1	1	7	17	2257	2603
CGCCACCCGCATTAAC-1	1	6	18	2137	2671
TGGACCACGGCGTTGA-1	1	7	19	2257	2740
GTATATGTTACGGCGG-1	1	6	20	2137	2809
GTATTCTTACCGTGCT-1	1	7	21	2257	2878
TTCAGAGTAACCTGAC-1	1	6	22	2137	2947
GCGGTAACCCAAATGA-1	1	7	23	2257	3016
CTACGTGTTGCCACCA-1	1	6	24	2137	3085
CTAGATAAACTCCTCG-1	1	7	25	2257	3153
TCCATTAGTTGGATAG-1	1	6	26	2137	3222
CTGGCTCCTGCGGGAT-1	1	7	27	2257	3291
CAGTCTCTCGGCTAAT-1	1	6	28	2137	3360
GTATGACGTGGGAAAC-1	1	7	29	2257	3429
AGTCACTCCGCCTCAT-1	0	6	30	2137	3498
GCAGCGGTGGGCATTA-1	1	7	31	2257	3567
TATGGAGTTTCTCGTT-1	0	6	32	2137	3635
ACTCAACGAATGTATT-1	1	7	33	2257	3704
AACACGCGGCCGCGAA-1	0	6	34	2137	3773
CGATATTAGCCGCAGG-1	1	7	35	2257	3842
AGCGTCTGAACCCGCA-1	0	6	36	2137	3911
GATGTCCGGATCACAT-1	0	7	37	2257	3980
GGTCACGTTAGATTCA-1	0	6	38	2137	4049
TTAAGGATACGGAGGT-1	0	7	39	2257	4117
GTGCGGGACCATCGGC-1	0	6	40	2137	4186
CCATCTTGTTCACAAT-1	1	7	41	2257	4255
TCCGAGAAGGCTAAGC-1	0	6	42	2137	4324
TGGCGGTGTGCGATTG-1	0	7	43	2257	4393
ATCCTGCTGCAGATAG-1	0	6	44	2137	4462
TTATGCGTCCCGGTCC-1	0	7	45	2257	4531
CATAATGAGCGGGCGA-1	0	6	46	2137	4599
AGACATAGATCCTTCC-1	0	7	47	2257	4668
GGTGAAACCGGGAATG-1	0	6	48	2137	4737
AACTGGTGTGGGCCTT-1	0	7	49	2257	4806
GTAGCGCTGTTGTAGT-1	0	6	50	2137	4875
TTGTTTGTGTAAATTC-1	0	7	51	2257	4944
GGATCAAAGGACGAGG-1	0	6	52	2137	5013
CGTAGCGCCGACGTTG-1	0	7	53	2257	5081
CAAGTGAACTTTGGTT-1	0	6	54	2137	5150
GTAGACAACCGATGAA-1	0	7	55	2257	5219
CAATGGTCGGCCTGGG-1	0	6	56	2137	5288
ACAGATTAGGTTAGTG-1	0	7	57	2257	5357
GTTATCACCTTCTGAA-1	0	6	58	2137	5426
TGGTATCGGTCTGTAT-1	0	7	59	2257	5495
GGAATAACCTCAAGAA-1	0	6	60	2137	5563
ATTATCTCGACAGATC-1	0	7	61	2257	5632
CCGAGGGATGTTAGGC-1	0	6	62	2137	5701
TGAGATCAAATACTCA-1	0	7	63	2257	5770
AAACGAAGAACATACC-1	0	6	64	2137	5839
CTGGTCCTAACTTGGC-1	0	7	65	2257	5908
TGCACGAGTCGGCAGC-1	0	6	66	2137	5977
ATAGTCTTTGACGTGC-1	0	7	67	2257	6045
TGGAGCTAAAGTTCCC-1	0	6	68	2137	6114
GGGTGGTCCAGCCTGT-1	0	7	69	2257	6183
CATGCATGGAGACCCT-1	0	6	70	2137	6252
ACACGGCACTATGCAT-1	0	7	71	2257	6321
CCCTGGTATGGGCGGC-1	0	6	72	2137	6390
GGAGGATTGAAAGGAG-1	0	7	73	2257	6459
CCGCTGGTGCCATTCA-1	0	6	74	2137	6527
GTTAGAGTGTGCCGCT-1	0	7	75	2257	6596
TCGGAATGACCATCAA-1	0	6	76	2137	6665
TTCAATTAGCCATAAT-1	0	7	77	2257	6734
GATGTGTTGTCACAAG-1	0	6	78	2137	6803
TCTTTCTCTTAAGGAG-1	0	7	79	2257	6872
ACCCTTTAGTTCTCCA-1	0	6	80	2137	6941
ACCACAACTCAGAACA-1	0	7	81	2257	7009
TATGATAAATCTAACG-1	0	6	82	2137	7078
GATCCTCTTGCGCTTA-1	0	7	83	2257	7147
TTCTACCTTTATGTTG-1	0	6	84	2137	7216
GAAATACCTGCTGGCT-1	0	7	85	2257	7285
ATTCTGAGTATGAACT-1	0	6	86	2137	7354
GGATTAAGCTAAGGTC-1	0	7	87	2257	7423
AGTACGTGGCCTGTCT-1	0	6	88	2137	7491
TCAGGGTGCACGAAAC-1	0	7	89	2257	7560
AAATTTACCGAAATCC-1	0	6	90	2137	7629
TTGAGGCATTTAACTC-1	0	7	91	2257	7698
AACCAGTATCACTCTT-1	0	6	92	2137	7767
CACCGGAGATATCTCC-1	0	7	93	2257	7836
GACTGGGCGCCGCAAC-1	0	6	94	2137	7905
CACGTCTATGATGTGG-1	0	7	95	2257	7973
TTAAGACGAACGAACC-1	0	6	96	2137	8042
TGACCAGCTTCAAAGT-1	0	7	97	2257	8111
AGAGTTAGAGACCGAT-1	0	6	98	2137	8180
TTCGGACTGATGCCTT-1	0	7	99	2257	8249
CTCGAATGGAACGTAT-1	0	6	100	2137	8318
GGACGGCTTGCGCAAC-1	0	7	101	2257	8387
CTAAGTACAGGGCTAC-1	0	6	102	2137	8455
ACAAATTCAGATCTGA-1	0	7	103	2257	8524
CATGGAAATGGGACCA-1	0	6	104	2137	8593
GGTGGACCACGTGTTA-1	0	7	105	2257	8662
CACGACGTAATAGTAA-1	0	6	106	2137	8731
CGGGTTCGGCACGTAT-1	0	7	107	2257	8800
CTGGGCTATCCTTTGG-1	0	6	108	2137	8869
GTATTAGGGTTCGCGT-1	0	7	109	2257	8937
TCATTCGTATAATTTG-1	0	6	110	2137	9006
AATAGCAAGCCTCCTG-1	0	7	111	2257	9075
CATCTACCCGAGAACG-1	0	6	112	2137	9144
GCTTCAGTGGGATTAC-1	0	7	113	2257	9213
TCTGTGATGGAGGTTG-1	0	6	114	2137	9282
ATCCACTTTCAGACTA-1	0	7	115	2257	9351
ATGGTTACGAAACATG-1	0	6	116	2137	9419
GGCCCAATCTAGAGGG-1	0	7	117	2257	9488
GATGGTGAAATAACCC-1	0	6	118	2137	9557
AGAGGGACAATTGTCC-1	0	7	119	2257	9626
CGCGTACATTCTGGAA-1	0	6	120	2137	9695
CAAGAAACCCTAAACT-1	0	7	121	2257	9764
TTGGTGCGGTGTTGAA-1	0	6	122	2137	9832
GGTTCCCTAGTGTCTC-1	0	7	123	2257	9901
CGATAACCAATTTGAG-1	0	6	124	2137	9970
GCCCACTGGTCCACAA-1	0	7	125	2257	10039
GAGGGCCGGCAGAGTC-1	0	6	126	2137	10108
CGACACGGATGCCCAC-1	0	7	127	2257	10177
CTGTCTGTGGCTGGCT-1	0	8	0	2377	1432
ATATTATCCCGTATTT-1	0	9	1	2497	1501
GCGCTGGCGGAAAGTC-1	0	8	2	2377	1570
ATCTAACGTCCCTATG-1	0	9	3	2497	1639
GTCAGACAGCGTTGGA-1	1	8	4	2377	1707
GCCAGGCTTAGTGGTA-1	1	9	5	2497	1776
ATTCAAAGTACCTGTT-1	1	8	6	2377	1845
TGGACGTAGGCGAATC-1	1	9	7	2497	1914
ACACATTGACGCAACA-1	1	8	8	2377	1983
GATATCAGTATGTATC-1	1	9	9	2497	2052
TGGGCCTTGCCTGCAT-1	1	8	10	2377	2121
CAAAGTCAGGTTAGCT-1	1	9	11	2497	2189
GGATCCCTACCAGCTA-1	1	8	12	2377	2258
ATCGTCCAATCGAGTC-1	1	9	13	2497	2327
ACATGGCTCAATTTAG-1	1	8	14	2377	2396
AGGCCCAGTGACTGGT-1	1	9	15	2497	2465
GCTTCCAGCTTAGATT-1	1	8	16	2377	2534
TGCTTGAAACCATGCA-1	1	9	17	2497	2603
CAATATTGGACTAGTG-1	1	8	18	2377	2671
CGTGCTGGCCTAGTCG-1	1	9	19	2497	2740
CCTGCGATAGAACTGT-1	1	8	20	2377	2809
GGGTAATGCTGTGTTT-1	1	9	21	2497	2878
AACGCGAACGGCAACA-1	1	8	22	2377	2947
TGTCGGCATGGTGGAA-1	1	9	23	2497	3016
AGCGTACGAGAGCTAG-1	1	8	24	2377	3085
ATACTCTCGCCACTCT-1	1	9	25	2497	3153
AATCCATGCAAGGGTG-1	1	8	26	2377	3222
TTAAACAGAGTCCCGC-1	1	9	27	2497	3291
CCACAGCTGAAATCAT-1	1	8	28	2377	3360
CGGTTCCGGCTTCTTG-1	1	9	29	2497	3429
GACGTGAGACTCCATG-1	1	8	30	2377	3498
TCGTTGGCTCGTCAAT-1	1	9	31	2497	3567
GGTGAACGGGCTAGCC-1	1	8	32	2377	3635
GCACTGTGCAAATGTA-1	1	9	33	2497	3704
ACGAGAACCCATCACG-1	1	8	34	2377	3773
CCAGCTACGCCTCATA-1	1	9	35	2497	3842
TCCCGGTCAGGAATTT-1	1	8	36	2377	3911
TCGCATTCAATGACTT-1	1	9	37	2497	3980
CTGGTTCAACGCATCA-1	1	8	38	2377	4049
GGTGATTTCATCTTGT-1	1	9	39	2497	4117
CACCCTTTCCTCGCTC-1	1	8	40	2377	4186
CAACTTGTAGTGGGCA-1	1	9	41	2497	4255
AATATCAAGGTCGGAT-1	1	8	42	2377	4324
ACTCAGACCTGCTTCT-1	1	9	43	2497	4393
TTGGAGTCTCCCTTCT-1	1	8	44	2377	4462
GGATACTCATGAATTG-1	1	9	45	2497	4531
TGGGCACAAACAGAAC-1	1	8	46	2377	4599
GAGCCACGGTAGTAGG-1	1	9	47	2497	4668
TCGATAGGCTAGTCGC-1	1	8	48	2377	4737
TAACCGCCCGCAGTGC-1	1	9	49	2497	4806
GCCTATTTGCTACACA-1	1	8	50	2377	4875
TTGACGATTCAGCACG-1	1	9	51	2497	4944
TTAAACCGGTAGCGAC-1	0	8	52	2377	5013
ACCGAAAGGGCCCTGC-1	1	9	53	2497	5081
ACGTTCCGCGCTCCGT-1	0	8	54	2377	5150
ATACCAGGCTAATAGA-1	1	9	55	2497	5219
CGGCTTTGTATGATAA-1	0	8	56	2377	5288
CTTGACCCGAAAGATA-1	0	9	57	2497	5357
CGCAGAAACATTTGCG-1	0	8	58	2377	5426
GACCCGTCGCCGGCTA-1	0	9	59	2497	5495
AATCGGGACACTACGA-1	0	8	60	2377	5563
GTCACAAAGTTTCCAA-1	0	9	61	2497	5632
TATATTCGCGTCGATA-1	0	8	62	2377	5701
CCTCCCGACAATCCCT-1	0	9	63	2497	5770
CGACATGCGATCTTCT-1	0	8	64	2377	5839
AACACGACTGTACTGA-1	0	9	65	2497	5908
CCCAACCACACTAACA-1	0	8	66	2377	5977
CACCGCCGACCAGCGA-1	0	9	67	2497	6045
TGGTATCGCATCCCAA-1	0	8	68	2377	6114
CAGAGTGATTTAACGT-1	0	9	69	2497	6183
AACCCTGGTGGAACCA-1	0	8	70	2377	6252
GTCAGTTGTGCTCGTT-1	0	9	71	2497	6321
ATTGACGTAACTCGGT-1	0	8	72	2377	6390
GATGTCGGTCAACTGC-1	0	9	73	2497	6459
AGGGCAGCGGCGTGGT-1	0	8	74	2377	6527
ACATCGTTAACCTAGT-1	0	9	75	2497	6596
TCCATTGTGACCTCGT-1	0	8	76	2377	6665
TGTTTAATACTTCATC-1	0	9	77	2497	6734
TTGCTGGCCGGGCTTC-1	0	8	78	2377	6803
CATATTATTTGCCCTA-1	0	9	79	2497	6872
CTGCCTAGCCACCAAG-1	0	8	80	2377	6941
ACGAGATATTTGCTTA-1	0	9	81	2497	7009
GACTACAATTGCTCGT-1	0	8	82	2377	7078
AACGTGATGAAGGACA-1	0	9	83	2497	7147
ACTCTCTTATACACGA-1	0	8	84	2377	7216
CGCATCATGGCTTCAG-1	0	9	85	2497	7285
CGGCTCTTCGTCGAAC-1	0	8	86	2377	7354
ATTCTTCGTACTTATG-1	0	9	87	2497	7423
AGTGAGGGTTTCTGAC-1	0	8	88	2377	7491
GCCAGGCGTTCGCATG-1	0	9	89	2497	7560
GACTAACACAGCACCT-1	0	8	90	2377	7629
CAATGGAATCTACATA-1	0	9	91	2497	7698
GTGGTCAGCGAAGTAT-1	0	8	92	2377	7767
ATGGCTGGAAATGGCC-1	0	9	93	2497	7836
ATCAGGTCGCCATTGC-1	0	8	94	2377	7905
TATCACCATGTAAAGT-1	0	9	95	2497	7973
AGCGCTTATGGGCAAG-1	0	8	96	2377	8042
AAGCGGCGTCATGGGT-1	0	9	97	2497	8111
ACTAATACGTCAGGCG-1	0	8	98	2377	8180
GGCTGAGCATCGTAAG-1	0	9	99	2497	8249
CGGTTGGGTTCAAGTT-1	0	8	100	2377	8318
GACTGATTGGTCACAA-1	0	9	101	2497	8387
AGACGGGCCGATTTAA-1	0	8	102	2377	8455
ACCAGTGCCCGGTCAA-1	0	9	103	2497	8524
GTCCTTTAATGACTTC-1	0	8	104	2377	8593
CCTACAAGTCCGGAAT-1	0	9	105	2497	8662
GCCTGCTACACTGAGA-1	0	8	106	2377	8731
GACTCGGTCGGCGGAT-1	0	9	107	2497	8800
CTAGACATATATGTAG-1	0	8	108	2377	8869
TCGCCCAACTGACTCC-1	0	9	109	2497	8937
AAACTAACGTGGCGAC-1	0	8	110	2377	9006
AACTGAGGTCAGCGTC-1	0	9	111	2497	9075
ACAATGATTCTTCTAC-1	0	8	112	2377	9144
ATAAGTACCCGATTGT-1	0	9	113	2497	9213
ATTGGGAGTTCTGTAA-1	0	8	114	2377	9282
CGAACATAGTCAGAAA-1	0	9	115	2497	9351
TAGCTCAGATCCTAGT-1	0	8	116	2377	9419
GTGTCGTATTCACCTT-1	0	9	117	2497	9488
CTCACCGATCCAAACT-1	0	8	118	2377	9557
ATATGTGCACAAACCA-1	0	9	119	2497	9626
CAGTCCAACGCCTTCT-1	0	8	120	2377	9695
TCGTCCGGGTACACTC-1	0	9	121	2497	9764
GCAGAAACGTAATCCA-1	0	8	122	2377	9832
TTCGAGCCGGCGCTAC-1	0	9	123	2497	9901
GGAAGATAAGACTGTA-1	0	8	124	2377	9970
ATAAGCAAACACCGAG-1	0	9	125	2497	10039
GCATAAATTGAACGCC-1	0	8	126	2377	10108
CGCCGGTGTCGCAGTA-1	0	9	127	2497	10177
GACCTGGTCTGGGCGT-1	0	10	0	2617	1432
AGCCGCTTGATTAGCG-1	0	11	1	2736	1501
CCCGGCTAGGTGAGAA-1	0	10	2	2617	1570
CGAGCCGAGCACTCGA-1	0	11	3	2736	1639
TAGTGCTTGAATCCTT-1	1	10	4	2617	1707
CAACCGCACCTAGACA-1	1	11	5	2736	1776
ACCACTGTTCAAGAAG-1	1	10	6	2617	1845
AGATGCTATAACGAGC-1	1	11	7	2736	1914
AATTACTCGTACGCTC-1	1	10	8	2617	1983
CGTCAATCTTTAACAT-1	1	11	9	2736	2052
CCAAAGCAGTTGGTTG-1	1	10	10	2617	2121
CCATATTGGATCATGA-1	1	11	11	2736	2189
CGTACCGAAAGTCTAG-1	1	10	12	2617	2258
CTCGAGATCCAAAGCA-1	1	11	13	2736	2327
TGGATAGAGTAACAGA-1	1	10	14	2617	2396
TCACAGATCCTCAAAC-1	1	11	15	2736	2465
AGAGCTACGAAAGCAT-1	1	10	16	2617	2534
TGCGTGATTGGGTGTC-1	1	11	17	2736	2603
CACATGTTTGGACATG-1	1	10	18	2617	2671
TTCGCATCCGGAAGCA-1	1	11	19	2736	2740
CCCTAGTGTCAGGTGT-1	1	10	20	2617	2809
TTACCGCCTTAGGGAA-1	1	11	21	2736	2878
CCAGTCCATTATTCGA-1	1	10	22	2617	2947
CGTAAACGCTTGAGTG-1	1	11	23	2736	3016
ATTCCTTCCAGGCGGT-1	1	10	24	2617	3085
TTCCTTTCTGTGTTGC-1	1	11	25	2736	3153
AGTTGACATCGGCTGG-1	1	10	26	2617	3222
AACTCGATGGCGCAGT-1	1	11	27	2736	3291
GATAAGGCAGATGCAA-1	1	10	28	2617	3360
GGCTGGCTAGCTTAAA-1	1	11	29	2736	3429
CCTCATGCAGCTACGA-1	1	10	30	2617	3498
GACGCCTGTTGCAGGG-1	1	11	31	2736	3567
TAATTAGATGGATATG-1	1	10	32	2617	3635
GAGGGCATCGCGTATC-1	1	11	33	2736	3704
CTTGTGAGTCTTTGAC-1	1	10	34	2617	3773
TCAACACATTGGGTAA-1	1	11	35	2736	3842
ACTGTATACGCGAGCA-1	1	10	36	2617	3911
GTGAAACGTGCTCCAC-1	1	11	37	2736	3980
CGAGTGCTATAGTTCG-1	1	10	38	2617	4049
GTACTGCATGAAGCGT-1	1	11	39	2736	4117
GTAACTTGCGGCAGTC-1	1	10	40	2617	4186
GAATCGCCGGACACGG-1	1	11	41	2736	4255
GGGAGTAATGGCTGGC-1	1	10	42	2617	4324
CATGAACCGACATTTG-1	1	11	43	2736	4393
TCTGTCATACAAGAGC-1	1	10	44	2617	4462
GTCGTCAATTATAAGG-1	1	11	45	2736	4531
TAAAGAGCCCGAAACC-1	1	10	46	2617	4599
GTACTGAGGTCGTAAC-1	1	11	47	2736	4668
AAAGACCCAAGTCGCG-1	1	10	48	2617	4737
CGTCAGTGCGCACAAG-1	1	11	49	2736	4806
TGTATCCTTATTCCAT-1	1	10	50	2617	4875
ATTCTCGTCTCTTTAG-1	1	11	51	2736	4944
AAAGTCACTGATGTAA-1	1	10	52	2617	5013
TGTCTACAGTTTCTGT-1	1	11	53	2736	5081
TTAACGTCGCAAGACC-1	1	10	54	2617	5150
CTATGTCTATTGAAAC-1	1	11	55	2736	5219
TCGGGTGAAACTGCTA-1	1	10	56	2617	5288
TGTCCCGACATAGCAC-1	1	11	57	2736	5357
ACAGCATAGAGCCAGT-1	1	10	58	2617	5426
ATATTCCCACAGGTCA-1	1	11	59	2736	5495
TTGGATCGACTTCTGG-1	1	10	60	2617	5563
CACCATCGGAGGAGAC-1	1	11	61	2736	5632
TCGTTCGTTATTATGT-1	0	10	62	2617	5701
CTTAACTTCGAAGTAC-1	1	11	63	2736	5770
GCACAAGTGTCGGAAG-1	0	10	64	2617	5839
TACCAGCTAGGTTTAA-1	0	11	65	2736	5908
ACGTACAGATTTCTCT-1	0	10	66	2617	5977
AATTTGGTTCCAAAGA-1	0	11	67	2736	6045
GTAAGGATTTGTCGGA-1	0	10	68	2617	6114
CATCATCTACCCGGAC-1	0	11	69	2736	6183
ACGATGGATCCGATGC-1	0	10	70	2617	6252
CACTCAGCTCTTGAGG-1	0	11	71	2736	6321
TAGATCCGAAGTCGCA-1	0	10	72	2617	6390
TGAAACTTATGCAAGC-1	0	11	73	2736	6459
GCGATTCTGGAAGCAG-1	0	10	74	2617	6527
CAAACTATTGAGCTTC-1	0	11	75	2736	6596
TAGAATTAAGGGCAAC-1	0	10	76	2617	6665
CGAAACATAGATGGCA-1	0	11	77	2736	6734
GATGGTGCCCTAGGCA-1	0	10	78	2617	6803
CCCGCAGGGCCCAAAG-1	0	11	79	2736	6872
ACAGCGCACCCGCAGC-1	0	10	80	2617	6941
GGTAAATGTGCGTTAC-1	0	11	81	2736	7009
GTCCTTCTAGTGGGTT-1	0	10	82	2617	7078
GGAAGCTCGCTTACAG-1	0	11	83	2736	7147
CACCGATACACCGAGC-1	0	10	84	2617	7216
CAGCCGGGCCCTCTAT-1	0	11	85	2736	7285
CGGAGCTTATAACACC-1	0	10	86	2617	7354
ATTACAACTACCGGCC-1	0	11	87	2736	7423
TCCTCTGGCCCATTAG-1	0	10	88	2617	7491
CGGCACCGTTAGCGCC-1	0	11	89	2736	7560
TCGGTCCCTGACTCCA-1	0	10	90	2617	7629
TGGTTGGAGGATCCTG-1	0	11	91	2736	7698
CTGCGGTAGTCACGTG-1	0	10	92	2617	7767
GTGCCTCAGTGTACGG-1	0	11	93	2736	7836
ATCGTTCACTTTCGCC-1	0	10	94	2617	7905
ACTTACCGGGCGCGCA-1	0	11	95	2736	7973
CTAGACTGCATTTCGT-1	0	10	96	2617	8042
TTGCCGGTGATCCCTC-1	0	11	97	2736	8111
CTGTCACGCCAGGCGC-1	0	10	98	2617	8180
CGGTATAGGTATTAGC-1	0	11	99	2736	8249
CCAACGCTTGCCAGGG-1	0	10	100	2617	8318
CGTTGAGTAATTGCGT-1	0	11	101	2736	8387
TGTATTTACCTAATGC-1	0	10	102	2617	8455
TAAATGCCGTCTCATG-1	0	11	103	2736	8524
CGGTTTATGAAGGAAC-1	0	10	104	2617	8593
GCAAGATGTGTTCGCG-1	0	11	105	2736	8662
AAAGGTAAGCTGTACC-1	0	10	106	2617	8731
GTACGTCACGTATTAA-1	0	11	107	2736	8800
AGTACCTTCGAGTGCT-1	0	10	108	2617	8869
ATTGTGACTTCGCTGC-1	0	11	109	2736	8937
TGTATCAGACTGAAGC-1	0	10	110	2617	9006
GAGACCCTGCAACGCC-1	0	11	111	2736	9075
TGGGTGGGATGTCATT-1	0	10	112	2617	9144
GGCTAATGATTGAAAT-1	0	11	113	2736	9213
ATAACGTTACCTCCAC-1	0	10	114	2617	9282
TGCGAGATGGCGGCCA-1	0	11	115	2736	9351
CACACTTGTATTGCGA-1	0	10	116	2617	9419
GCTGGTGACTCGTAGT-1	0	11	117	2736	9488
CGACACCGCTTAAGGA-1	0	10	118	2617	9557
GTAACAACTGACCTTG-1	0	11	119	2736	9626
CAACTGAGGGTATGAC-1	0	10	120	2617	9695
CTAATTATGAAGCGTA-1	0	11	121	2736	9764
CCGATCTTAAGAGGCT-1	0	10	122	2617	9832
CGACTCGGTACACGGT-1	0	11	123	2736	9901
TGCTGCGTCAGAGTTA-1	0	10	124	2617	9970
AGAGTTGCAGGCCTCC-1	0	11	125	2736	10039
ACTGGCGAACCTGCGT-1	0	10	126	2617	10108
ACTAAGGACGCACACC-1	0	11	127	2736	10177
CGTCCAGATGGCTCCA-1	0	12	0	2856	1432
ACTATCGCCGGCTAAA-1	0	13	1	2976	1501
GATAGCGTACCACGCG-1	0	12	2	2856	1570
AGGACTTATAGGAGAA-1	0	13	3	2976	1639
TAGTCGGGATTCTTCG-1	1	12	4	2856	1707
ACCATTAAGGGTGTCA-1	1	13	5	2976	1776
TTAATGTGTTTGCAGG-1	1	12	6	2856	1845
TCCGCAGCCACCTAGC-1	1	13	7	2976	1914
GAGGAGATCCTCATGC-1	1	12	8	2856	1983
GGTCCTTCATACGACT-1	1	13	9	2976	2052
CCCTGTTGGCAAAGAC-1	1	12	10	2856	2121
GTGCCTAGCTATGCTT-1	1	13	11	2976	2189
GTCATCTCCTACAGCT-1	1	12	12	2856	2258
GCGAGAAACGGGAGTT-1	1	13	13	2976	2327
CGTCGCGGCGGGATTT-1	1	12	14	2856	2396
CATTGTGTGCTAGATC-1	1	13	15	2976	2465
CGCGGCAGTATTACGG-1	1	12	16	2856	2534
GAAATGGGATGTAAAC-1	1	13	17	2976	2603
CATTCCCTAAGTACAA-1	1	12	18	2856	2671
AGTTCTGCGTTGTATC-1	1	13	19	2976	2740
ACCCTATAGGACTGAG-1	1	12	20	2856	2809
TTAGATAGGTCGATAC-1	1	13	21	2976	2878
ATTGATAGCAACGAGA-1	1	12	22	2856	2947
TCTCGGCTCCAGGACT-1	1	13	23	2976	3016
CTTGAGGTTATCCCGA-1	1	12	24	2856	3085
AAGAAGGATCAGTTAG-1	1	13	25	2976	3153
GTACGACGGCGCTGCG-1	1	12	26	2856	3222
CTTATGTTGACTACCA-1	1	13	27	2976	3291
CGGCACTCAAGAAAGT-1	1	12	28	2856	3360
GTCAAAGTTTACATAG-1	1	13	29	2976	3429
CTCCTAAGTTATGTCT-1	1	12	30	2856	3498
ACTGTGCTAGTAGATC-1	1	13	31	2976	3567
GTTTGGCCGCTCAGCG-1	1	12	32	2856	3635
TTATCCAATCGAACTC-1	1	13	33	2976	3704
CCGTACCCAAGCGCCA-1	1	12	34	2856	3773
CATACAAAGCCGAACC-1	1	13	35	2976	3842
GGTCGGTAATTAGACA-1	1	12	36	2856	3911
AGCGGGAAGGGTCCAT-1	1	13	37	2976	3980
GCCCACCAAGGCTGTC-1	1	12	38	2856	4049
GTAGACGTCGTTACAT-1	1	13	39	2976	4117
GAGCATCATCCCTGGG-1	1	12	40	2856	4186
AGGTAACCTCCTATTC-1	1	13	41	2976	4255
GGTTTGAGTGCTGGAA-1	1	12	42	2856	4324
GCACTAGTCGCGCTAT-1	1	13	43	2976	4393
GGTAACTATGTATCTG-1	1	12	44	2856	4462
GCGGTCCCTAGACGCA-1	1	13	45	2976	4531
CGAGCGTTGATCAGCC-1	1	12	46	2856	4599
AATCCAAGGGCCTGAG-1	1	13	47	2976	4668
CCGTGCCCATGACGGC-1	1	12	48	2856	4737
GAAATTCACATCGCTG-1	1	13	49	2976	4806
CTCTGCGAAGCAAGCA-1	1	12	50	2856	4875
AGTAGGTAACATACAT-1	1	13	51	2976	4944
ATTGGGAATATCTTGG-1	1	12	52	2856	5013
TAGAGCTACGAAGAAC-1	1	13	53	2976	5081
TGCGGCATAGTTCAAC-1	1	12	54	2856	5150
CCGCCGGTCAACACAC-1	1	13	55	2976	5219
TCGTATAGTGCAATTA-1	1	12	56	2856	5288
TAGTTTATTCTTGCTT-1	1	13	57	2976	5357
GATATCTCATGCAATA-1	1	12	58	2856	5426
CGTTTAAGCGGAGCAC-1	1	13	59	2976	5495
CATGCTGGCTCCAATT-1	1	12	60	2856	5563
GAAACAGCCATGCAGT-1	1	13	61	2976	5632
AGTTTCGCAGGTCGGA-1	1	12	62	2856	5701
CTCATGGCTCACAATC-1	1	13	63	2976	5770
AACCGTTGTGTTTGCT-1	1	12	64	2856	5839
ACCCTTCATCTGCGAA-1	1	13	65	2976	5908
TGCGGTGAAATTTCAT-1	0	12	66	2856	5977
CAAATTGTCAGCAAGC-1	1	13	67	2976	6045
GAGGTACATCCATCTT-1	0	12	68	2856	6114
AAATGGCATGTCTTGT-1	0	13	69	2976	6183
TCATCCCAGAGGGTGG-1	0	12	70	2856	6252
CGTAGCGAATTGTCAG-1	0	13	71	2976	6321
CCTAGTTAGTCGCATG-1	0	12	72	2856	6390
GAAACTCTAATGAAGG-1	0	13	73	2976	6459
TTGTATCACACAGAAT-1	0	12	74	2856	6527
TTCAAGCCGAGCTGAG-1	0	13	75	2976	6596
AGGTACGATATTGCCA-1	0	12	76	2856	6665
TTAAGCCGACAACTTC-1	0	13	77	2976	6734
GTCTTAGTACAGCCGG-1	0	12	78	2856	6803
TGGGTAAGGTTCCCGC-1	0	13	79	2976	6872
CTACGCCATTTCCGAT-1	0	12	80	2856	6941
GACCGTCAGGTCGTGA-1	0	13	81	2976	7009
TAGTTAAGATAGGATA-1	0	12	82	2856	7078
GAATATTCGGAGTCCC-1	0	13	83	2976	7147
CAAACTACGATAGAGA-1	0	12	84	2856	7216
CAGGAAGACTTTATAT-1	0	13	85	2976	7285
TTCGTAATCCCAGCGG-1	0	12	86	2856	7354
GTGAGGAGCGGTTGAG-1	0	13	87	2976	7423
CAATCCCTATACCAGC-1	0	12	88	2856	7491
AGGGAAACGAGGTACT-1	0	13	89	2976	7560
TCCTGCCAACTGGAGA-1	0	12	90	2856	7629
AATTTGGGACATAGTA-1	0	13	91	2976	7698
AACTCCTAATCCCATG-1	0	12	92	2856	7767
GCTCATTACTGCATGT-1	0	13	93	2976	7836
TCTCGAACGAGGTCAC-1	0	12	94	2856	7905
TCACTACGACCAATGC-1	0	13	95	2976	7973
GTGATGCACAACATCT-1	0	12	96	2856	8042
CCGACGTAAACACAAC-1	0	13	97	2976	8111
TGGGATGCACTCATTC-1	0	12	98	2856	8180
TTCCATCATGCGGTGA-1	0	13	99	2976	8249
TGCACAGTGAAGTTAT-1	0	12	100	2856	8318
CTATTGTGTTTGGTCA-1	0	13	101	2976	8387
TGCGAGCCCTTCCGCG-1	0	12	102	2856	8455
TTGAAAGGTGTAAAGG-1	0	13	103	2976	8524
GGTGCAGAGCCTATCG-1	0	12	104	2856	8593
ACTATATGCTGTGTTC-1	0	13	105	2976	8662
TCCTGGCGCTGCCTGG-1	1	12	106	2856	8731
GAGCCGAGCGTTTATT-1	0	13	107	2976	8800
AGAATGCGGGTTCGGA-1	0	12	108	2856	8869
ATGCGACAATTGGTCC-1	0	13	109	2976	8937
TTCCGGCTCGACTTCT-1	0	12	110	2856	9006
TGATTATGGCACGCAG-1	0	13	111	2976	9075
GGTTTGACAAGAAGCT-1	0	12	112	2856	9144
GCAGCTATGGACAGGT-1	0	13	113	2976	9213
CACCATGATCGCAAAG-1	0	12	114	2856	9282
GTCGGAAGGATACCAG-1	0	13	115	2976	9351
GGCCCAGTTATCAGCA-1	0	12	116	2856	9419
GGGCCTATTTAAGTAT-1	0	13	117	2976	9488
GTTGTTACATTGCGCT-1	0	12	118	2856	9557
CAACTCCGTAACTTGC-1	0	13	119	2976	9626
GATCTTTGCTCAAAGA-1	0	12	120	2856	9695
TCGCTTAATTACGAAG-1	0	13	121	2976	9764
CGATCATTAGAGGCAC-1	0	12	122	2856	9832
TGTTCTCTACTCCCTA-1	0	13	123	2976	9901
GCTTAGGGAAGCGGTA-1	0	12	124	2856	9970
CAGGTTTAGTACTACA-1	0	13	125	2976	10039
AAGCGGAGTGCGCGCA-1	0	12	126	2856	10108
TCAGATGGAGACGTAG-1	0	13	127	2976	10177
TCGCACTAACGTTTGT-1	0	14	0	3096	1432
CACGTCGGGTTCTAGA-1	0	15	1	3216	1501
GGAGTACACATGAGCT-1	0	14	2	3096	1570
GTGTGTCGACGTCGCT-1	0	15	3	3216	1639
GAAGCTCTTTGCTTAG-1	0	14	4	3096	1707
ACACCGAGCGCTCTTT-1	1	15	5	3216	1776
CGTAATAATTACGAGT-1	1	14	6	3096	1845
CATCAACACCTACTAA-1	1	15	7	3216	1914
CCAAGTTTCTACAGAT-1	1	14	8	3096	1983
ACGGGTCATGTGACTT-1	1	15	9	3216	2052
AGTGTGCTAAGATCGC-1	1	14	10	3096	2121
GGCGGTTTGCCGGTGC-1	1	15	11	3216	2189
GTATAATCTCCCGGAT-1	1	14	12	3096	2258
TAGTCCGTATGCATAA-1	1	15	13	3216	2327
CACTTCGTCTTATCTC-1	1	14	14	3096	2396
CATCCGCAGGCCCGAA-1	1	15	15	3216	2465
CCCTGATGTAACTCGT-1	1	14	16	3096	2534
CCATAGTCAGTAACCC-1	1	15	17	3216	2603
CGGGCCATAGCCGCAC-1	1	14	18	3096	2671
CTCCGGCTTGTAGACA-1	1	15	19	3216	2740
AACTTGCGTTCTCGCG-1	1	14	20	3096	2809
AATGAGTTCGCATATG-1	1	15	21	3216	2878
CGAGGCCAGGCATTGG-1	1	14	22	3096	2947
TCTGCGTCCGGTTTCT-1	1	15	23	3216	3016
CAATCCTGCCGTGGAG-1	1	14	24	3096	3085
CTGAGCAAGTAACAAG-1	1	15	25	3216	3153
GGGTACCCACGGTCCT-1	1	14	26	3096	3222
ACGGAATTTAGCAAAT-1	1	15	27	3216	3291
GGGCGGTCCTATTGTC-1	1	14	28	3096	3360
ATGTTACGAGCAATAC-1	1	15	29	3216	3429
AACCATGGGATCGCTA-1	1	14	30	3096	3498
TCGCATCCCTAAGTGT-1	1	15	31	3216	3567
ACTTAGTACGACAAGA-1	1	14	32	3096	3635
GAGCTCTCGGACCTAA-1	1	15	33	3216	3704
TCTATTACGCTGGCGA-1	1	14	34	3096	3773
AGATACGACTTCATAT-1	1	15	35	3216	3842
CGCTATACCGCCCACT-1	1	14	36	3096	3911
CAGTGTCCGCAGAATG-1	1	15	37	3216	3980
CCATCCATACCAAGTC-1	1	14	38	3096	4049
AACCCAGAGACGGAGA-1	1	15	39	3216	4117
GAAGAACGGTGCAGGT-1	1	14	40	3096	4186
GATAAATCGGTGGATG-1	1	15	41	3216	4255
CAGCTCGTGCTTGTGT-1	1	14	42	3096	4324
GAGTACGGGTATACAA-1	1	15	43	3216	4393
CATCGCCCGCGGCCAA-1	1	14	44	3096	4462
TCTTACAGAGGTACCG-1	1	15	45	3216	4531
TGGAAGACGAACACCA-1	1	14	46	3096	4599
GTTGTCGTGTTAGTTG-1	1	15	47	3216	4668
CCAAGGAACAGAGAGG-1	1	14	48	3096	4737
CTGCACCTGGAACCGC-1	1	15	49	3216	4806
CGCTTTCATACCGGTG-1	1	14	50	3096	4875
GTTCTTCCCTCGATGT-1	1	15	51	3216	4944
ATTTAACTCGTATTAC-1	1	14	52	3096	5013
AACGATAGAAGGGCCG-1	1	15	53	3216	5081
TATCCTGCATGGGAAT-1	1	14	54	3096	5150
AGGCCCATTGTACAGG-1	1	15	55	3216	5219
CCGGCGCATATTGGAT-1	1	14	56	3096	5288
ATCTGTAATTGTACCC-1	1	15	57	3216	5357
GAGCGAGGGAGTACCG-1	1	14	58	3096	5426
TTATTAGGGAAGCATC-1	1	15	59	3216	5495
CTTCTTACGTCGTATA-1	1	14	60	3096	5563
GAAGTGCTGGATAGCT-1	1	15	61	3216	5632
GTGCAACAAATGTGGC-1	1	14	62	3096	5701
CATGCGTTAGACAGAA-1	1	15	63	3216	5770
ACACACTTTCTACACG-1	1	14	64	3096	5839
AGCCCTAAGCGAAGTT-1	1	15	65	3216	5908
ATTAATTCGGTCACTC-1	1	14	66	3096	5977
AACAGGAAATCGAATA-1	1	15	67	3216	6045
ACGTTTAGTTGTGATC-1	1	14	68	3096	6114
TCCTTCAGTGGTCGAA-1	1	15	69	3216	6183
CGAACGCCCAGTGCCG-1	1	14	70	3096	6252
CCTCGAAGTGGACGGG-1	0	15	71	3216	6321
CTCTGTTTGAGGATTC-1	0	14	72	3096	6390
TGGGCACGTTCTATGG-1	0	15	73	3216	6459
ACTATTCGTCCGTGGT-1	0	14	74	3096	6527
CCTCTGGCCTAGACGG-1	0	15	75	3216	6596
CCATAAACAACCCGAC-1	0	14	76	3096	6665
CATAGTACATTGAGAG-1	0	15	77	3216	6734
ATTTCATTATTTCGCG-1	0	14	78	3096	6803
CAACTATATCGAATGC-1	0	15	79	3216	6872
CTAGTATTCGGAATTA-1	0	14	80	3096	6941
GTGGAACCTACATGCG-1	0	15	81	3216	7009
CCTAAAGGCTGACGCT-1	0	14	82	3096	7078
CGTGACATTGGGTCGT-1	1	15	83	3216	7147
CCAATCGGTAGATCGA-1	0	14	84	3096	7216
ATTGTCGCAATACCTT-1	1	15	85	3216	7285
AAATTACACGACTCTG-1	0	14	86	3096	7354
CACTCCTCTCGGTCGG-1	1	15	87	3216	7423
AAATAACCATACGGGA-1	0	14	88	3096	7491
AGTTACTCTATCGTGG-1	1	15	89	3216	7560
CGTTAGCTCACAACTG-1	1	14	90	3096	7629
GAATGTATGGCAGGTC-1	1	15	91	3216	7698
GCAACCACCAGACCGG-1	1	14	92	3096	7767
TCACTCGTGCAACGGC-1	1	15	93	3216	7836
AAACAGAGCGACTCCT-1	1	14	94	3096	7905
CAGCCTCTCCTCAAGA-1	1	15	95	3216	7973
TTGCGTGAACGCTTAG-1	1	14	96	3096	8042
CCGCCTGCGAATTGGT-1	1	15	97	3216	8111
AGATGAGGGTTGCGAT-1	1	14	98	3096	8180
CGGTGGGCTCCAGCCT-1	1	15	99	3216	8249
GGCAGCGGTAATCCTA-1	1	14	100	3096	8318
GCTAGCAGGGAGTGGG-1	1	15	101	3216	8387
CTCAAGACATTAGCGC-1	1	14	102	3096	8455
CACGGCGCGCCAAAGG-1	1	15	103	3216	8524
TGCAATTTGGGCACGG-1	0	14	104	3096	8593
ATGCCAATCGCTCTGC-1	1	15	105	3216	8662
GCTGGACCCAAAGTGG-1	0	14	106	3096	8731
ATTCCTAAGACGTGGA-1	0	15	107	3216	8800
TCCGGAGGAAGGGCTG-1	0	14	108	3096	8869
TCGGTGACCGCTCCGG-1	0	15	109	3216	8937
TCCGAAGTAGTCACCA-1	0	14	110	3096	9006
CATGTAGGAGCGCCAA-1	0	15	111	3216	9075
CACAAGAAAGATATTA-1	0	14	112	3096	9144
AGGGTCAGTAACCCTA-1	0	15	113	3216	9213
TAAGCCCTTACGACCA-1	0	14	114	3096	9282
ATACCGTCATCCATAA-1	0	15	115	3216	9351
GGACGTCCATAGTTGG-1	0	14	116	3096	9419
CATCAAACTGGCGCCC-1	0	15	117	3216	9488
AAACGTGTTCGCCCTA-1	0	14	118	3096	9557
AAATTGGTGAGAAGCA-1	0	15	119	3216	9626
GGTCATTGTAGTCATA-1	0	14	120	3096	9695
TGCAGTGAGGCTCGGG-1	0	15	121	3216	9764
GAACATTAGTATGTTA-1	0	14	122	3096	9832
GGTTTGCGAACACGTA-1	0	15	123	3216	9901
ACACAAATATTCCTAG-1	0	14	124	3096	9970
TTGGGTTTATTCAGCG-1	0	15	125	3216	10039
ATTCGCAGAGGACACT-1	0	14	126	3096	10108
GATTTAGTGCGTACTG-1	0	15	127	3216	10177
TAGAAACACAATAGTG-1	0	16	0	3336	1432
CAGTAGATGATGTCCG-1	0	17	1	3455	1501
TCTTAACTCGGATGTA-1	0	16	2	3336	1570
TACATCTTGTTTCTTG-1	0	17	3	3455	1639
TTCATAGGGTGTCCAT-1	0	16	4	3336	1707
TGAAGTAGCTTACGGA-1	0	17	5	3455	1776
GCACAAGTGGATCATA-1	1	16	6	3336	1845
GGGCGAATTTCTCCAC-1	1	17	7	3455	1914
ATGTTCCTGCCCACCT-1	1	16	8	3336	1983
GCTCAACCTCTTAGAG-1	1	17	9	3455	2052
ATAGCTGCTCTTGTTA-1	1	16	10	3336	2121
CGTCAGCTATTTACTC-1	1	17	11	3455	2189
ATCTGATAGTGTCTTA-1	1	16	12	3336	2258
TGCACTATGTGAGTGC-1	1	17	13	3455	2327
CCGACAAACACATGAG-1	1	16	14	3336	2396
GCCTTGTATATGCAGT-1	1	17	15	3455	2465
ATAATACCGTTAGCCG-1	1	16	16	3336	2534
ACACTCCAATGTCACT-1	1	17	17	3455	2603
AGTTGCTGACTGATAT-1	1	16	18	3336	2671
GGCGCTCCTCATCAAT-1	1	17	19	3455	2740
TGCCTGACATCGGTCA-1	1	16	20	3336	2809
TTGGCCATCTTGCGCT-1	1	17	21	3455	2878
CAGTGGTTGCACATGA-1	1	16	22	3336	2947
AGAATTGTTTGACATA-1	1	17	23	3455	3016
AAATGCTCGTTACGTT-1	1	16	24	3336	3085
CACCTAATAGAGTCGT-1	1	17	25	3455	3153
CATTTCTAGCAGACTA-1	1	16	26	3336	3222
CCGAAAGTGGTGAGCA-1	1	17	27	3455	3291
AGTCAGCCACCGCCTG-1	1	16	28	3336	3360
TCATCACTCGAGCTCG-1	1	17	29	3455	3429
CTCAGGACTCACCTGT-1	1	16	30	3336	3498
CGGTGTACTTGATCCC-1	1	17	31	3455	3567
CCTACGGCTCAGTCGA-1	1	16	32	3336	3635
GTACTTGGGCACTTCT-1	1	17	33	3455	3704
TGATTTCCTCCTGACG-1	1	16	34	3336	3773
CCTCACCAATCTTGAC-1	1	17	35	3455	3842
GGTGAGATGCAGATAA-1	1	16	36	3336	3911
GCTAGTTTCATTGAGG-1	1	17	37	3455	3980
AGGACATCGCACGTCG-1	1	16	38	3336	4049
GTGGACGTGCTGAGAC-1	1	17	39	3455	4117
TAAGGAACTTGTGGGA-1	1	16	40	3336	4186
TCGCTGTGCGTAAATC-1	1	17	41	3455	4255
GCATCCCTAACTTTGA-1	1	16	42	3336	4324
CACCCACACGTCACCC-1	1	17	43	3455	4393
CCCTCATTCTGGAATT-1	1	16	44	3336	4462
AGGGCGTGATCGGCTA-1	1	17	45	3455	4531
GGTGCGGATAAGTGGC-1	1	16	46	3336	4599
TAATATTGAAATTCGC-1	1	17	47	3455	4668
CTTACACTGGGAAATA-1	1	16	48	3336	4737
ACCAAGAACGCGTGTC-1	1	17	49	3455	4806
GCCTTCAGCCCTACCG-1	1	16	50	3336	4875
GATGCTACAAGCGCCT-1	1	17	51	3455	4944
CCGGGACCCGCAGAGA-1	1	16	52	3336	5013
GTTCCAGTCTGACCAT-1	1	17	53	3455	5081
ATGATCGGGAATAGAC-1	1	16	54	3336	5150
TTGGATTGGGTACCAC-1	1	17	55	3455	5219
TACCTCACGCTTGTAC-1	1	16	56	3336	5288
CATGGCAGGAAGATCG-1	1	17	57	3455	5357
ATGACGCCGGCTCTAA-1	1	16	58	3336	5426
AGCGACATCCCATTCA-1	1	17	59	3455	5495
AGTAATGTCTTGCCGC-1	1	16	60	3336	5563
TTCTTAGTGGCTCAGA-1	1	17	61	3455	5632
CGTCTGGAAGGGCCCG-1	1	16	62	3336	5701
ACGTGCGCCTCGTGCA-1	1	17	63	3455	5770
AGAGCGGGCTAATCAT-1	1	16	64	3336	5839
GCGTCGAAATGTCGGT-1	1	17	65	3455	5908
AACTGATATTAGGCCT-1	1	16	66	3336	5977
CGAGCTGGGCTTTAGG-1	1	17	67	3455	6045
GGGTGTTTCAGCTATG-1	1	16	68	3336	6114
TTAATTTCAGACGCGG-1	1	17	69	3455	6183
ACTGCCGTCGTAACTC-1	0	16	70	3336	6252
GTGCACGAAAGTGACT-1	0	17	71	3455	6321
ATCTCCCTGCAATCTA-1	0	16	72	3336	6390
ACGCCAGATGATTTCT-1	0	17	73	3455	6459
AGCTATTTAATCCAAC-1	0	16	74	3336	6527
CCACGAGAAGAGAATC-1	0	17	75	3455	6596
GATTCCGCGTTTCCGT-1	0	16	76	3336	6665
GTCGGATGTAGCGCGC-1	0	17	77	3455	6734
TATTTATACCGAGTAG-1	0	16	78	3336	6803
GTAGGTGATCCGTGTA-1	1	17	79	3455	6872
AGTTAAGCGGTCCCGG-1	1	16	80	3336	6941
CTGGCGACATAAGTCC-1	1	17	81	3455	7009
TTGGCCTAGAATTTCG-1	1	16	82	3336	7078
GGCATATCGGTTCTGC-1	1	17	83	3455	7147
GGGCGTCCACTGGCTC-1	1	16	84	3336	7216
TTACCCATTGCCGGGT-1	1	17	85	3455	7285
TTAGACACGATCGTTG-1	1	16	86	3336	7354
GCGCTGATCCAGACTC-1	1	17	87	3455	7423
TTCGGCAACCCGCTGA-1	1	16	88	3336	7491
GATATTTCCTACATGG-1	1	17	89	3455	7560
CTGCGTTACGATATAA-1	1	16	90	3336	7629
TAATAAACAAGGAGAT-1	1	17	91	3455	7698
AACCTTTACGACGTCT-1	1	16	92	3336	7767
AGTCCCGCCTTTAATT-1	1	17	93	3455	7836
TGAGATTAGGCCCTAA-1	1	16	94	3336	7905
AGTGTATTGCGCATTG-1	1	17	95	3455	7973
GTTGGATTCAGTGGCT-1	1	16	96	3336	8042
TAAAGCTGCAATAGGG-1	1	17	97	3455	8111
AGTAGGAAGGAAGTTG-1	1	16	98	3336	8180
TATCACTTCGAGTAAC-1	1	17	99	3455	8249
TGATCTACGCTGATCT-1	1	16	100	3336	8318
GGATCATCCCGTACGC-1	1	17	101	3455	8387
TGACACTTCTCTTTGC-1	1	16	102	3336	8455
AGCCCTTCTAATCCGA-1	1	17	103	3455	8524
CACCGCGTCCACTCTA-1	1	16	104	3336	8593
TAATTGGAATCGGGAA-1	1	17	105	3455	8662
TCGTAAGCTCCGAGGA-1	1	16	106	3336	8731
TATATTACAAATGTCG-1	1	17	107	3455	8800
CGCGAGAGGGACTTGT-1	0	16	108	3336	8869
GGACCTACGGTAACGT-1	1	17	109	3455	8937
GAAATATGCTTGAATG-1	0	16	110	3336	9006
CCGTATTAGCGCAGTT-1	1	17	111	3455	9075
AGGCGTCTATGGACGG-1	0	16	112	3336	9144
AACATCGATACGTCTA-1	0	17	113	3455	9213
TGAATATGCTATAAAC-1	0	16	114	3336	9282
ACCAAACACCCAGCGA-1	0	17	115	3455	9351
TGGCTTGTACAAGCTT-1	0	16	116	3336	9419
GAATGAAGGTCTTCAG-1	0	17	117	3455	9488
AGATACCAGCACTTCA-1	0	16	118	3336	9557
GCGGTCCCGGTGAAGG-1	0	17	119	3455	9626
GAGGCATTTGCAGCAG-1	0	16	120	3336	9695
GGCAAGCCAGGGATAG-1	0	17	121	3455	9764
TCTACGGGCTCAGTTG-1	0	16	122	3336	9832
TCTGCGAATCGTTCGC-1	0	17	123	3455	9901
AGCTCGTTGATGGAAA-1	0	16	124	3336	9970
TGAATGAGATACAGCA-1	0	17	125	3455	10039
ACCCTTGCCTGGGTCG-1	0	16	126	3336	10108
GGCGAACCGTTCTGAT-1	0	17	127	3455	10177
GCGATGTCTGTGCTTG-1	0	18	0	3575	1432
ATTAACACCTGAGATA-1	0	19	1	3695	1501
GAAATCTGACCAAGTT-1	0	18	2	3575	1570
CCTGACAAACTCGCGC-1	0	19	3	3695	1639
ATGTCATTTCCCATTG-1	0	18	4	3575	1707
GCGGTGCGGAGCATCG-1	1	19	5	3695	1776
CGGAAAGCAAATGTGC-1	1	18	6	3575	1845
GCTGAGCAACGGTTCT-1	1	19	7	3695	1914
TCACTCTTCGTCTGTC-1	1	18	8	3575	1983
GATCTTCATTGTCCTC-1	1	19	9	3695	2052
ACTCGATGTATTTCAT-1	1	18	10	3575	2121
TGAAGAGCGGTCCTAG-1	1	19	11	3695	2189
TAAACGTCGTCAATGA-1	1	18	12	3575	2258
ACGTTATTGGTCACTC-1	1	19	13	3695	2327
ATAGCCTCAGTACCCA-1	1	18	14	3575	2396
CGGGAGTATACCGCCG-1	1	19	15	3695	2465
GTCCTACAGGCGGCTC-1	1	18	16	3575	2534
CGGATAAGCGGACATG-1	1	19	17	3695	2603
AACTTCTGCGTCTATC-1	1	18	18	3575	2671
GGGTTCAGACGAACAA-1	1	19	19	3695	2740
AGTCTGGACATCCTTG-1	1	18	20	3575	2809
TTGAACGAATCCTTTG-1	1	19	21	3695	2878
GAAATACTAAACGTTT-1	1	18	22	3575	2947
CCCGCGCAATGCACCC-1	1	19	23	3695	3016
TTCGGCTAGAGATGGT-1	1	18	24	3575	3085
GACACGAGTTAGAGGA-1	1	19	25	3695	3153
GAGGTCCCAAAGATCT-1	1	18	26	3575	3222
TAACTCCATGGAGGCT-1	1	19	27	3695	3291
CTTGTTTATGTAGCCA-1	1	18	28	3575	3360
GATGGCGCACACATTA-1	1	19	29	3695	3429
ATAATAGTGTAGGGAC-1	1	18	30	3575	3498
CGCTATTCAATGTATG-1	1	19	31	3695	3567
ATATTGCTGTCAAAGT-1	1	18	32	3575	3635
GGATTCAGTACGGTGG-1	1	19	33	3695	3704
TTCTTAGTGAACGGTG-1	1	18	34	3575	3773
AATGGTTCTCACAAGC-1	1	19	35	3695	3842
TATACACGCAAAGTAT-1	1	18	36	3575	3911
CTTCATAGCTCAAGAA-1	1	19	37	3695	3980
CAACGGTTCTTGATAC-1	1	18	38	3575	4049
ACACCCGAGAAATCCG-1	1	19	39	3695	4117
TCTATCATGCAGTTAC-1	1	18	40	3575	4186
CCCGCCATGCTCCCGT-1	1	19	41	3695	4255
CGCTTCCACTGAAATC-1	1	18	42	3575	4324
CACTGTCCAAGTGAGA-1	1	19	43	3695	4393
ATTACTAGCCTCTTGC-1	1	18	44	3575	4462
CATAGTAGCATAGTAG-1	1	19	45	3695	4531
CAACTCCTTGATCCCG-1	1	18	46	3575	4599
AAGTAGAAGACCGGGT-1	1	19	47	3695	4668
GCGGGAACCAGGCCCT-1	1	18	48	3575	4737
ATTAGATTGATAGCGG-1	1	19	49	3695	4806
CTCGGTCCGTAGCCTG-1	1	18	50	3575	4875
TGGCTTTGGGTAGACA-1	1	19	51	3695	4944
TATCCATATCATGCGA-1	1	18	52	3575	5013
GGAGTGCCGCCCTGGA-1	1	19	53	3695	5081
TGAGAATGCTTTACCG-1	1	18	54	3575	5150
TTAACCAACCCTCCCT-1	1	19	55	3695	5219
TGTTTCGGTACTTCTC-1	1	18	56	3575	5288
TTGCTGAAGGAACCAC-1	1	19	57	3695	5357
TATTTAGTCTAGATCG-1	1	18	58	3575	5426
CTCCGGCCTAATATGC-1	1	19	59	3695	5495
TTGTGGCCCTGACAGT-1	1	18	60	3575	5563
TCGCCGGTCGATCCGT-1	1	19	61	3695	5632
CCATAGGTTGGCGTGG-1	1	18	62	3575	5701
GAACGACCGAATGATA-1	1	19	63	3695	5770
TCCGATAATTGCCATA-1	1	18	64	3575	5839
CATTACGTCGGCCCGT-1	1	19	65	3695	5908
CAAGCACCAAATGCCT-1	1	18	66	3575	5977
TGCATGGATCGGATCT-1	1	19	67	3695	6045
GAAATCGCGCGCAACT-1	1	18	68	3575	6114
CTGAAAGAGATCCGAC-1	1	19	69	3695	6183
CACCTCGATGGTGGAC-1	1	18	70	3575	6252
ATTTGTTCCAGGGCTC-1	1	19	71	3695	6321
TGGGCCACAAGAGCGC-1	1	18	72	3575	6390
CCTTCTTGATCCAGTG-1	1	19	73	3695	6459
CCTCGCCAGCAAATTA-1	1	18	74	3575	6527
TTCATGGCGCAACAGG-1	1	19	75	3695	6596
TTAATCAGTACGTCAG-1	1	18	76	3575	6665
CCTATCTATATCGGAA-1	1	19	77	3695	6734
ATTATACTTTGCTCGT-1	1	18	78	3575	6803
ATGGATCCGGCGTCCG-1	1	19	79	3695	6872
CGCCCGCTTCCGTACA-1	1	18	80	3575	6941
GGATTCCGCTATACCC-1	1	19	81	3695	7009
CGGTCTATCAACCCGT-1	1	18	82	3575	7078
ATGCCGGTTGATGGGA-1	1	19	83	3695	7147
TCATGCAGGTTCTCAT-1	1	18	84	3575	7216
TGAGCTTTAATGACGC-1	1	19	85	3695	7285
TCCCTTAGATTACTCG-1	1	18	86	3575	7354
ATATCTCCCTCGTTAA-1	1	19	87	3695	7423
AGCTCTTCCCAGTGCA-1	1	18	88	3575	7491
TCGCTAAACCGCTATC-1	1	19	89	3695	7560
CACATTCTTTCGATGG-1	1	18	90	3575	7629
GATATGCGGTAGCCAA-1	1	19	91	3695	7698
CGTTTCACTTCGGGCG-1	1	18	92	3575	7767
CCAATTACGGGTCGAG-1	1	19	93	3695	7836
GCAGGTAGAGTATGGT-1	1	18	94	3575	7905
GTCGTATTGGCGTACA-1	1	19	95	3695	7973
GAAATTAGCACGGATA-1	1	18	96	3575	8042
AATGCACCAAGCAATG-1	1	19	97	3695	8111
AGGACGCTCGATGTTG-1	1	18	98	3575	8180
GGCTAAAGGGCGGGTC-1	1	19	99	3695	8249
CATCTATCCCGTGTCT-1	1	18	100	3575	8318
CAGTAACTATTTATTG-1	1	19	101	3695	8387
CATATACTACTGATAA-1	1	18	102	3575	8455
GCGTTCGGAGACCGGG-1	1	19	103	3695	8524
AAGTTCAGTCTGCGTA-1	1	18	104	3575	8593
CGAAGCTATAAATTCA-1	1	19	105	3695	8662
CGCGGTCACAAACCAA-1	1	18	106	3575	8731
GGGAATGAGCCCTCAC-1	1	19	107	3695	8800
ACGGAGCGCAAATTAC-1	1	18	108	3575	8869
CGTTCTTCGCACACCT-1	1	19	109	3695	8937
GAATAGCCCTGCGGTC-1	1	18	110	3575	9006
AATAGCTACCGCGTGC-1	1	19	111	3695	9075
CCGAGCTGTGCTTGTC-1	1	18	112	3575	9144
GATGACGATGATCGCG-1	1	19	113	3695	9213
GCCTATGCTGGGCCTT-1	1	18	114	3575	9282
TTACTGTCTAGAGCTC-1	1	19	115	3695	9351
AGCGGTTGCCGCTCTG-1	0	18	116	3575	9419
GCTTGCAGCACAATTG-1	1	19	117	3695	9488
CCGGAGGTCTTATGGT-1	0	18	118	3575	9557
ACAGTATACCGTGGGA-1	1	19	119	3695	9626
GGGATCCCAATACAAA-1	0	18	120	3575	9695
ATTACGACTCCACAGT-1	0	19	121	3695	9764
CTCACACGCAAGCCTA-1	0	18	122	3575	9832
CCAGATGTAAATGGGT-1	0	19	123	3695	9901
GAACTTGTGCACGGGA-1	0	18	124	3575	9970
AAGCCGCTTTACCTTG-1	0	19	125	3695	10039
TCCATTCCCACTAGAG-1	0	18	126	3575	10108
AGAGCGCTTGTAACGG-1	0	19	127	3695	10177
TGGGTTCCCGGACGGA-1	0	20	0	3815	1432
GCTGCGCCTCCCACGT-1	0	21	1	3935	1501
CTGTTGGCTCTTCTGA-1	0	20	2	3815	1570
TTGTTCTAGATACGCT-1	0	21	3	3935	1639
CCCTCAAGCTCTTAGT-1	0	20	4	3815	1707
TGGTCTAGCTTACATG-1	1	21	5	3935	1776
ATGCACCTTCCTTAAT-1	1	20	6	3815	1845
GGGATACGGTAATAAT-1	1	21	7	3935	1914
AGTTCACCGGTTGGAC-1	1	20	8	3815	1983
GACATACTGTCGCAGA-1	1	21	9	3935	2052
TGGACACCGTTGCTTG-1	1	20	10	3815	2121
TGCGATGCTAATGGCT-1	1	21	11	3935	2189
TTCTGTTTCCTGTCGC-1	1	20	12	3815	2258
CGTTGTAAACGTCAGG-1	1	21	13	3935	2327
GATCGGCGATAAGTCG-1	1	20	14	3815	2396
AGCCTTAAAGCGGAAG-1	1	21	15	3935	2465
TCCGTAACCACAATCC-1	1	20	16	3815	2534
GAATGCCGAAATGACC-1	1	21	17	3935	2603
TATACTCATGCGGCAA-1	1	20	18	3815	2671
TAGTGTCAGAAACGGC-1	1	21	19	3935	2740
CGTCATACCATATCCA-1	1	20	20	3815	2809
TAGTACCTTAGTGGTC-1	1	21	21	3935	2878
CTGGCGGGAATAAGTA-1	1	20	22	3815	2947
AGTGTGGTCTATTGTG-1	1	21	23	3935	3016
GCTATCGCGGCGCAAC-1	1	20	24	3815	3085
CAGTAATCCCTCCCAG-1	1	21	25	3935	3153
GTATTAAGGCGTCTAA-1	1	20	26	3815	3222
CTAATTTCAACAACAC-1	1	21	27	3935	3291
TTAGCAACATGGATGT-1	1	20	28	3815	3360
ATGCTCAGTGTTGCAT-1	1	21	29	3935	3429
GATGTTTGTGCGAGAT-1	1	20	30	3815	3498
CACTTCGCCACAGGCT-1	1	21	31	3935	3567
CTGTATGGTGTAGAAA-1	1	20	32	3815	3635
TACGTGCACTATGCTG-1	1	21	33	3935	3704
GTATCAGCTTGGGTTC-1	1	20	34	3815	3773
TAACAAAGGGAGAAGC-1	1	21	35	3935	3842
TTACATCGTGGCCTGG-1	1	20	36	3815	3911
TCTGAACCGGTCGGCT-1	1	21	37	3935	3980
GGCTCGTGCCACCAGC-1	1	20	38	3815	4049
TATAAGTGAGGATAGC-1	1	21	39	3935	4117
GCCCGCGCGTTTGACA-1	1	20	40	3815	4186
TGCTGGTTGGACAATT-1	1	21	41	3935	4255
GCCTAGCGATCTGACC-1	1	20	42	3815	4324
CCATGCTCTGCAGGAA-1	1	21	43	3935	4393
TATAAATCCACAAGCT-1	1	20	44	3815	4462
CGCTCGACATAATGAT-1	1	21	45	3935	4531
CCAATTGAATGTTAAT-1	1	20	46	3815	4599
GCTAATACCGAATGCC-1	1	21	47	3935	4668
TTCAACGACCCGACCG-1	1	20	48	3815	4737
TTCCTCGAGGGTGTCT-1	1	21	49	3935	4806
CAACGACCCGTTTACA-1	1	20	50	3815	4875
CTTGTACTTGTTGACT-1	1	21	51	3935	4944
TCTCTAATAGCTGGTA-1	1	20	52	3815	5013
ATTATGCCATAGGGAG-1	1	21	53	3935	5081
GACAACGCAGCTTACG-1	1	20	54	3815	5150
AGATGACTCGCCCACG-1	1	21	55	3935	5219
GTGCGGGTCTCCAAAT-1	1	20	56	3815	5288
GTACGAGATTGCGACA-1	1	21	57	3935	5357
GTATAGGACTCAGTAG-1	1	20	58	3815	5426
TTGCACGGAGCAGCAC-1	1	21	59	3935	5495
CACAGCTAGGGAGTGA-1	1	20	60	3815	5563
ATACTAGCATGACCCT-1	1	21	61	3935	5632
CCAAGACTTCTGCGAA-1	1	20	62	3815	5701
ACATAATAAGGCGGTG-1	1	21	63	3935	5770
TAATACACAGTAGTAT-1	1	20	64	3815	5839
TCTTGGTAACACCAAA-1	1	21	65	3935	5908
AACTGGGTCCCGACGT-1	1	20	66	3815	5977
ATCACTTCATCCTCGC-1	1	21	67	3935	6045
TGGAAGGATAAAGATG-1	1	20	68	3815	6114
CATGATGCACAATTCT-1	1	21	69	3935	6183
TGCCTGATCAAACGAT-1	1	20	70	3815	6252
ATAGGGATATCCTTGA-1	1	21	71	3935	6321
CACCTAATCAGTTTAC-1	1	20	72	3815	6390
TGTGACTACGCCAGTC-1	1	21	73	3935	6459
CCCGACCATAGTCCGC-1	1	20	74	3815	6527
CGCGCCCGACTTAATA-1	1	21	75	3935	6596
TGCCACCTGGCGAAAC-1	1	20	76	3815	6665
CTGCCAAGGTTGGAAG-1	1	21	77	3935	6734
TCTCCAACGTAGGTTA-1	1	20	78	3815	6803
TTCTTGGAGTAATGAG-1	1	21	79	3935	6872
GTCTCGATCTGCTTTC-1	1	20	80	3815	6941
TACTCTCCGAACAAAT-1	1	21	81	3935	7009
ATCACATTAGAATATC-1	1	20	82	3815	7078
TACGGGATGCTAGCAG-1	1	21	83	3935	7147
AGCTGAAGTAAACCAA-1	1	20	84	3815	7216
CATGGGTCGGGTGTGG-1	1	21	85	3935	7285
CACCCACGAGGCAATT-1	1	20	86	3815	7354
TGCCATTACTAAAGAA-1	1	21	87	3935	7423
CCGTTACGTTAGAACA-1	1	20	88	3815	7491
GCCAGGAGTAACCGAT-1	1	21	89	3935	7560
GGAAAGTGCCCATGCC-1	1	20	90	3815	7629
TCTTACCGGAACTCGT-1	1	21	91	3935	7698
TATGTCAAGACCGACT-1	1	20	92	3815	7767
CCTAACTAAGGCTCTA-1	1	21	93	3935	7836
GCGGTGAACTGCGCTC-1	1	20	94	3815	7905
CCTCGCGCGATATAGG-1	1	21	95	3935	7973
ATCGGCAAGCAGTCCA-1	1	20	96	3815	8042
AGATCGTGCATAAGAT-1	1	21	97	3935	8111
ATTCAGGACCTATTTC-1	1	20	98	3815	8180
AGCTAGAAGCAGAAGT-1	1	21	99	3935	8249
TTCGCTATCTGACGTG-1	1	20	100	3815	8318
TTCCGCAGAGAAATAT-1	1	21	101	3935	8387
CAGTACATTCTCTAAA-1	1	20	102	3815	8455
GTGAAGATTTCAAGTG-1	1	21	103	3935	8524
AACGCATGATCTGGGT-1	1	20	104	3815	8593
CCCAGAGGAGGGCGTA-1	1	21	105	3935	8662
GGAAACCTTGTTGAAT-1	1	20	106	3815	8731
GTGAAGCCGTATAGTC-1	1	21	107	3935	8800
GAGCTGTCGTCTCGGA-1	1	20	108	3815	8869
TGTCATTTGTTGGGAA-1	1	21	109	3935	8937
ACCAACACCACACACT-1	1	20	110	3815	9006
AAATGATTCGATCAGC-1	1	21	111	3935	9075
CTGCTTTATGTCCGCG-1	1	20	112	3815	9144
GCGAGAGGCCATGTAA-1	1	21	113	3935	9213
ATTGACCGGCGATGAC-1	1	20	114	3815	9282
ACCCTGGTAACGCCCT-1	1	21	115	3935	9351
GTTGGACCGCATCAGG-1	1	20	116	3815	9419
CGTTTACAAGGCAGCT-1	1	21	117	3935	9488
CGGTCCATGAGACTCC-1	1	20	118	3815	9557
GTTCGTCTGGGTCCCT-1	1	21	119	3935	9626
TGTACTACTCTCACGG-1	1	20	120	3815	9695
AGTGAAGATGGTGTCC-1	1	21	121	3935	9764
GAGGGCCATAATATTA-1	0	20	122	3815	9832
ACTCCCGTAGACTAGG-1	1	21	123	3935	9901
CGTCAAATGGTCGCAG-1	0	20	124	3815	9970
AAGTCTAGTAGCTGCC-1	0	21	125	3935	10039
AAGAAATCACCAGATT-1	0	20	126	3815	10108
GAGTGCACGGACAACA-1	0	21	127	3935	10177
GTTCAAATCAGATGTC-1	0	22	0	4054	1432
CATGGCTCCCTATGTC-1	0	23	1	4174	1501
GGCCACACGAAAGCCT-1	0	22	2	4054	1570
GAAGCCGGGTAAGCTC-1	0	23	3	4174	1639
TTGCGCTCTCTCGCTT-1	0	22	4	4054	1707
TACATGACCTTATCCG-1	1	23	5	4174	1776
GTCCTTCTACAACCCA-1	1	22	6	4054	1845
TATATGCTGGGTTGCC-1	1	23	7	4174	1914
GTTTATGGGATTTAGA-1	1	22	8	4054	1983
GGAACCCGAACAAGAA-1	1	23	9	4174	2052
AACGTTATCAGCACCT-1	1	22	10	4054	2121
CATCGTCCGGTTACTA-1	1	23	11	4174	2189
AGACAGCTCAGAATCC-1	1	22	12	4054	2258
GCAGATCCTCGCAAAT-1	1	23	13	4174	2327
GGGTCATGCGTACCAT-1	1	22	14	4054	2396
CTGGTCATTCCAATCC-1	1	23	15	4174	2465
TCAGGGCGCAAACTCG-1	1	22	16	4054	2534
GATGCCAGCAGAAGGC-1	1	23	17	4174	2603
GTTATTAACGTGGGAG-1	1	22	18	4054	2671
AATACAATGTTTCAGG-1	1	23	19	4174	2740
TTGCTGCACCTATCCA-1	1	22	20	4054	2809
CCAGAGACAAAGCCGG-1	1	23	21	4174	2878
CCGAAGTATATTGTTC-1	1	22	22	4054	2947
GCTAAACCTGAGGTGA-1	1	23	23	4174	3016
TCATACTTACAGATCC-1	1	22	24	4054	3085
CGAGCACTTCAAGTTT-1	1	23	25	4174	3153
TAGCAACCTGTCACAA-1	1	22	26	4054	3222
TGGGAAATGCCTTTCC-1	1	23	27	4174	3291
AGACCATGGGATACAA-1	1	22	28	4054	3360
TAAATGAATCCGTTTC-1	1	23	29	4174	3429
ACAACGGTCCCTGCGA-1	1	22	30	4054	3498
GTCACTCTCCAAATCT-1	1	23	31	4174	3567
TTCTACTTGCGAGGGC-1	1	22	32	4054	3635
CGCAATTACTTTCGGT-1	1	23	33	4174	3704
CTGTTCATCTCACGGG-1	1	22	34	4054	3773
TTCTTGTAACCTAATG-1	1	23	35	4174	3842
GCTTGATGATAATCAG-1	1	22	36	4054	3911
TTGGCTCGCATGAGAC-1	1	23	37	4174	3980
GCCCAGTTGGTATGCC-1	1	22	38	4054	4049
ATTCCTCCGCCAGTGC-1	1	23	39	4174	4117
TCGTCCGCTGGCGTCT-1	1	22	40	4054	4186
GGAGAAGTCATTGGCA-1	1	23	41	4174	4255
TTGTTAGCAAATTCGA-1	1	22	42	4054	4324
TCTAGCATCTTCGATG-1	1	23	43	4174	4393
TTCTAGGCCAATTGTG-1	1	22	44	4054	4462
TCACGGTCATCGCACA-1	1	23	45	4174	4531
ATGAAGCCAAGGAGCC-1	1	22	46	4054	4599
AATGACTGTCAGCCGG-1	1	23	47	4174	4668
CCAAACAGAACCCTCG-1	1	22	48	4054	4737
TATCGATGATTAAACG-1	1	23	49	4174	4806
GAACACACATCAACCA-1	1	22	50	4054	4875
CCCGTCAGCGTCTGAC-1	1	23	51	4174	4944
AGCATCGTCGATAATT-1	1	22	52	4054	5013
GACTAAGATCATGCAC-1	1	23	53	4174	5081
TAGGGTGTTTCAAGAG-1	1	22	54	4054	5150
TGGTTCGTAGCAAAGG-1	1	23	55	4174	5219
CTGTTCACTGCCTGTG-1	1	22	56	4054	5288
ATGTGCATCCGACGCA-1	1	23	57	4174	5357
TTGTCGTTCAGTTACC-1	1	22	58	4054	5426
CGGGATCAATGTAAGA-1	1	23	59	4174	5495
TTATCTGTATCATAAC-1	1	22	60	4054	5563
ATCGACTCTTTCCGTT-1	1	23	61	4174	5632
CTCATTTGATGGGCGG-1	1	22	62	4054	5701
GTAAGCGGGCAGTCAG-1	1	23	63	4174	5770
TCTATCGGTCGCAACA-1	1	22	64	4054	5839
AACGCGGTCTCCAGCC-1	1	23	65	4174	5908
ATTAATACTACGCGGG-1	1	22	66	4054	5977
CTTTAACTTTCAAAGG-1	1	23	67	4174	6045
CGTACCTGATAGGCCT-1	1	22	68	4054	6114
GAATGTTGGGTAATCT-1	1	23	69	4174	6183
TGCGGAGTAAAGGTGC-1	1	22	70	4054	6252
CCTGAATATTTACATA-1	1	23	71	4174	6321
TTGCTCCCATACCGGA-1	1	22	72	4054	6390
CCTCTAATCTGCCAAG-1	1	23	73	4174	6459
AGGTTGAGGCACGCTT-1	1	22	74	4054	6527
TCCCGTCAGTCCCGCA-1	1	23	75	4174	6596
TCCGATGACTGAGCTC-1	1	22	76	4054	6665
CAGCCTCCTGCAGAGG-1	1	23	77	4174	6734
CTTAGCCTTCCACATG-1	1	22	78	4054	6803
ATTAATGAACCAGTCG-1	1	23	79	4174	6872
ACGATACATAGAACTA-1	1	22	80	4054	6941
AGCCACTCCCGTGCTT-1	1	23	81	4174	7009
ATACGGGTTTCGATTG-1	1	22	82	4054	7078
CTGTCAAATGGCTCGG-1	1	23	83	4174	7147
GCTCGGAATTTAAAGC-1	1	22	84	4054	7216
TAGGCATGTTACGCCA-1	1	23	85	4174	7285
TGGCAACTCGCGCGCC-1	1	22	86	4054	7354
ATCAGTAGGCAGGGAT-1	1	23	87	4174	7423
TATCGATCTATGCATA-1	1	22	88	4054	7491
CGACTCAGGATGTTAT-1	1	23	89	4174	7560
GCCATATTGCACACAG-1	1	22	90	4054	7629
AATTCATAAGGGATCT-1	1	23	91	4174	7698
CGGTAGAGGTGCAGGT-1	1	22	92	4054	7767
AATGATGATACGCTAT-1	1	23	93	4174	7836
CTTGTGCTCACCGATT-1	1	22	94	4054	7905
TTCCAATCAGAGCTAG-1	1	23	95	4174	7973
CGATGGACCCTACGCC-1	1	22	96	4054	8042
GGTCGGATAAACGGCG-1	1	23	97	4174	8111
TTAGCTAATACGATCT-1	1	22	98	4054	8180
CTCGATATTTGCGAGC-1	1	23	99	4174	8249
ATTACTTACTGGGCAT-1	1	22	100	4054	8318
CTAGCCGATGTTATGA-1	1	23	101	4174	8387
TACTGCAATCAATTAC-1	1	22	102	4054	8455
TAGTCTGTGACGTTGC-1	1	23	103	4174	8524
CTCGTTTCTAATGTTT-1	1	22	104	4054	8593
TTCGTTCAACGAAGTT-1	1	23	105	4174	8662
CTGAATTTATTGCCAG-1	1	22	106	4054	8731
TGGAATATCCTTGACC-1	1	23	107	4174	8800
CAGATCATTTAAAGTC-1	1	22	108	4054	8869
CTCCTTTACGCAAGTC-1	1	23	109	4174	8937
TCCCAAACAGACAACG-1	1	22	110	4054	9006
ATCGCTGCGTGCAGCA-1	1	23	111	4174	9075
TTAGTTCAAGTGTTCG-1	1	22	112	4054	9144
AAACTCGTGATATAAG-1	1	23	113	4174	9213
TTAACGAACAAGCAGT-1	1	22	114	4054	9282
GTTATATCAGGAGCCA-1	1	23	115	4174	9351
CAAATTGGATTATGCC-1	1	22	116	4054	9419
CGAGGAGCTTCCATAT-1	1	23	117	4174	9488
GGAGACCAATGTGCTT-1	1	22	118	4054	9557
CATTGATGAACACGCC-1	1	23	119	4174	9626
GTCAATGCTATAATTT-1	1	22	120	4054	9695
ACCACCCTCTCTTCTA-1	1	23	121	4174	9764
TGGAGGGAAACACCTC-1	1	22	122	4054	9832
CACGGACGTGGATGGC-1	1	23	123	4174	9901
AACTTTCTCGATCATG-1	0	22	124	4054	9970
CGTATTGTTTCCTAAT-1	1	23	125	4174	10039
CCTACTGCGGCGGCCA-1	0	22	126	4054	10108
CTTAGGTCCCAATCGT-1	0	23	127	4174	10177
CGCAATCGATCATTAG-1	0	24	0	4294	1432
TGGTTATGCTTGCGGT-1	0	25	1	4414	1501
GGCTTGGCTCTCACCT-1	0	24	2	4294	1570
ATTGGTAGGATCCGCT-1	0	25	3	4414	1639
TCAGGGCGACTTCCTT-1	0	24	4	4294	1707
TCTGCAGATTCGAGTC-1	1	25	5	4414	1776
CTCTCGCTGTACTATG-1	1	24	6	4294	1845
AATAGTCGCGAGTCGG-1	1	25	7	4414	1914
AGTTACCCTTAAGACT-1	1	24	8	4294	1983
CTTAAATAAGACCCAT-1	1	25	9	4414	2052
GGTTGTGCTCTTGTCC-1	1	24	10	4294	2121
GTGAGTCTAAGACGGA-1	1	25	11	4414	2189
CGCGACACTGCGCAGC-1	1	24	12	4294	2258
GCTCGCGGTTCCGCTC-1	1	25	13	4414	2327
TTAACTCACGCGTGGA-1	1	24	14	4294	2396
GGAACGGCCTGCAGCC-1	1	25	15	4414	2465
GTAGAAACGGGTGGAG-1	1	24	16	4294	2534
TAATGAAAGACCCTTG-1	1	25	17	4414	2603
AGGCTTGCTAGACACC-1	1	24	18	4294	2671
TTGCGTAGTTTGAGGA-1	1	25	19	4414	2740
CGCCCTTGAAGGCTGA-1	1	24	20	4294	2809
CCCGGTGGAAGAACCT-1	1	25	21	4414	2878
TTAACACCTCGAACAT-1	1	24	22	4294	2947
GATTCCTATACGGCGC-1	1	25	23	4414	3016
TTACCCTAACAGTCCT-1	1	24	24	4294	3085
ACCCACCTACATGCTC-1	1	25	25	4414	3153
AAAGGGCAGCTTGAAT-1	1	24	26	4294	3222
CACACAGGGATAGATT-1	1	25	27	4414	3291
AGAGCGTACAAGCTCG-1	1	24	28	4294	3360
TCTTACGGCATCCGAC-1	1	25	29	4414	3429
GCCTATTCCGATATAG-1	1	24	30	4294	3498
GAAAGTGACTAACTGC-1	1	25	31	4414	3567
CCGGAATGGTTTCAGT-1	1	24	32	4294	3635
AGTATAATACTAGGCA-1	1	25	33	4414	3704
TAACTATCGAAGGTCC-1	1	24	34	4294	3773
ATGAGGAGTGTTAATC-1	1	25	35	4414	3842
TGTGTCGCGAGTTGCA-1	1	24	36	4294	3911
ATCCAACGCAGTCATA-1	1	25	37	4414	3980
AAGGCGCGTAAAGCTT-1	1	24	38	4294	4049
AGTCGGCCCAAACGAC-1	1	25	39	4414	4117
AACGTCAGACTAGTGG-1	1	24	40	4294	4186
ACTACCAGCTCTCTGG-1	1	25	41	4414	4255
GCAAGTGCACAGAGAA-1	1	24	42	4294	4324
ACACCTTAAGTAGGGC-1	1	25	43	4414	4393
TTCGACGGGAAGGGCG-1	1	24	44	4294	4462
TTCGCACTCGCGTGCT-1	1	25	45	4414	4531
TATTTGTTACCCTTTA-1	1	24	46	4294	4599
CGCTGTGACGCCGCAC-1	1	25	47	4414	4668
GTTGCACGGAGTTTCG-1	1	24	48	4294	4737
GTTTCCTGGAGGGTGA-1	1	25	49	4414	4806
ACACCCAGCATGCAGC-1	1	24	50	4294	4875
TCAACCATGTTCGGGC-1	1	25	51	4414	4944
TTACAACTACGCATCC-1	1	24	52	4294	5013
TCCGATGGTGCGACAT-1	1	25	53	4414	5081
GGGCGTACATTTATAT-1	1	24	54	4294	5150
AGCGACCAACGATATT-1	1	25	55	4414	5219
ACACAAAGACGGGTGG-1	1	24	56	4294	5288
ATCGCACGCCGGGAGA-1	1	25	57	4414	5357
GCTCTAAACCCTGACG-1	1	24	58	4294	5426
AATGCAACCGGGTACC-1	1	25	59	4414	5495
TCAAACAACCGCGTCG-1	1	24	60	4294	5563
TATGCTCCCTACTTAC-1	1	25	61	4414	5632
AAAGGGATGTAGCAAG-1	1	24	62	4294	5701
ACGATCATACATAGAG-1	1	25	63	4414	5770
TTGTTCAGTGTGCTAC-1	1	24	64	4294	5839
ATGCATGATCCAGGAT-1	1	25	65	4414	5908
AGTCTTCTCCTCAAAT-1	1	24	66	4294	5977
GATTCCCTTGTCGCAG-1	1	25	67	4414	6045
CTCGCACCTATATAGT-1	1	24	68	4294	6114
ACTCAATAAAGGCACG-1	1	25	69	4414	6183
AACCGAGCTTGGTCAT-1	1	24	70	4294	6252
TAAGGCAACATAAGAT-1	1	25	71	4414	6321
CACGCACAGCGCAGCT-1	1	24	72	4294	6390
GGTTTACAATCTCAAT-1	1	25	73	4414	6459
TGCAGGATCGGCAAAG-1	1	24	74	4294	6527
ATAACGGAGTCCAACG-1	1	25	75	4414	6596
AACGATATGTCAACTG-1	1	24	76	4294	6665
GACAACGACCATTGAA-1	1	25	77	4414	6734
TTGACCATGTTCTCCG-1	1	24	78	4294	6803
AGTACGGGCACCTGGC-1	1	25	79	4414	6872
CGCCATCCGATTATGA-1	1	24	80	4294	6941
AAGGTATCCTAATATA-1	1	25	81	4414	7009
TGTTGTCAAGAAGTCT-1	1	24	82	4294	7078
CAGTGAATAAATGACT-1	1	25	83	4414	7147
CACCTTGCGAAACTCG-1	1	24	84	4294	7216
CATTTAGCGGACCATG-1	1	25	85	4414	7285
CCAGTCTAGACGGCGC-1	1	24	86	4294	7354
TCGCTTTAAACGTTTG-1	1	25	87	4414	7423
GTGAAACGGCGCCACC-1	1	24	88	4294	7491
GGGCTCATCGAACCCA-1	1	25	89	4414	7560
TTGATGTGTAGTCCCG-1	1	24	90	4294	7629
CAGTAGCCCACGCGGT-1	1	25	91	4414	7698
AGCGCGGGTGCCAATG-1	1	24	92	4294	7767
TAATCGATCCGTACGT-1	1	25	93	4414	7836
AGTGGCGGCAATTTGA-1	1	24	94	4294	7905
CCTTTCAATGAAGAAA-1	1	25	95	4414	7973
CTCAGTCACGACAAAT-1	1	24	96	4294	8042
ATAGGCTAGCTTCGCA-1	1	25	97	4414	8111
CGGTTCAAGTAGGTGT-1	1	24	98	4294	8180
CAGTCGAGGATGCAAT-1	1	25	99	4414	8249
TATCACCCAACCGACC-1	1	24	100	4294	8318
AATGATGCGACTCCTG-1	1	25	101	4414	8387
TGGAACCACTGACACA-1	1	24	102	4294	8455
GCCAATAGGGCATCTC-1	1	25	103	4414	8524
TTCTTTGGTCGCGACG-1	1	24	104	4294	8593
ATTAGATTCCTCAGCA-1	1	25	105	4414	8662
CCGTGGAACGATCCAA-1	1	24	106	4294	8731
GGGTCGTGGCAAGTGT-1	1	25	107	4414	8800
TCGCTCGGCACCAGCG-1	1	24	108	4294	8869
ACGCAATCACTACAGC-1	1	25	109	4414	8937
CTCTAATGCATTGATC-1	1	24	110	4294	9006
GTCTCGACTAAGTTTG-1	1	25	111	4414	9075
TGGTTTAAACGTGGGT-1	1	24	112	4294	9144
CGCAGATCTTCACCCG-1	1	25	113	4414	9213
TCCAGATGTACGCCAA-1	1	24	114	4294	9282
CATTGCGGGTCAATTC-1	1	25	115	4414	9351
GACGTTCGTAAATACA-1	1	24	116	4294	9419
TACACCGTCGTTAGTC-1	1	25	117	4414	9488
ACGGGCGTATGCGACA-1	1	24	118	4294	9557
GAAGGCTACCATTGTT-1	1	25	119	4414	9626
TAAATCTTTACACCTC-1	1	24	120	4294	9695
AGTTTATGTAAAGACA-1	1	25	121	4414	9764
AGGAGACATCCACAGT-1	1	24	122	4294	9832
CAACCTGAACCTGCCA-1	1	25	123	4414	9901
AGTCCCTCGCAGAAAG-1	1	24	124	4294	9970
TGTATACGGATGATGA-1	1	25	125	4414	10039
TTGTGGTATAGGTATG-1	0	24	126	4294	10108
TCTGCACCATTAGTAA-1	0	25	127	4414	10177
AAATGTATCTTATCCC-1	0	26	0	4534	1432
ACTCTAAACCTGGGAT-1	0	27	1	4653	1501
GCTGGCAGGTGCCGTG-1	0	26	2	4534	1570
CTCATTCGTGAACATC-1	0	27	3	4653	1639
TCGCCGGATGGGCAAG-1	0	26	4	4534	1707
GGACTAAGTCAGGAGT-1	1	27	5	4653	1776
TATCAAAGGTCTGTAA-1	1	26	6	4534	1845
TTCAGTTTGTGGCAGC-1	1	27	7	4653	1914
TGTTCATAAATGTGCT-1	1	26	8	4534	1983
CTTAGCCCGGATAGTG-1	1	27	9	4653	2052
GATGCGAATGGTATTA-1	1	26	10	4534	2121
TCTAACTGTATGTAAA-1	1	27	11	4653	2189
TTAAACCTGGTTCCTT-1	1	26	12	4534	2258
GCTAAGTAAAGGCGAT-1	1	27	13	4653	2327
AGTTACCGCACATGGT-1	1	26	14	4534	2396
GACTGCGGCACGTGTA-1	1	27	15	4653	2465
TGGTGATCGTATTTGT-1	1	26	16	4534	2534
TTATCGCCTGCGAAGC-1	1	27	17	4653	2603
TGGAATTAGACGCTTT-1	1	26	18	4534	2671
TCGTCACACTGTTAGC-1	1	27	19	4653	2740
TTATGTTTGCGATAGA-1	1	26	20	4534	2809
GGTGCTGATCACAAAG-1	1	27	21	4653	2878
CATAGCCGCCCGGGAT-1	1	26	22	4534	2947
GGTTAGTTACGGCGCC-1	1	27	23	4653	3016
ATTCCCACATAAACAA-1	1	26	24	4534	3085
ATTCAGTAGCAGGGTC-1	1	27	25	4653	3153
CAGTTCCGCGGGTCGA-1	1	26	26	4534	3222
AAGAGATGAATCGGTA-1	1	27	27	4653	3291
CGCAATTCTACAATAA-1	1	26	28	4534	3360
TAACGCTTTGAGAGCG-1	1	27	29	4653	3429
AGGCTATGGTTAGCTT-1	1	26	30	4534	3498
GAGGAATGGAGAGGTT-1	1	27	31	4653	3567
TCCTCTACGAGATGGC-1	1	26	32	4534	3635
TTGATTATGCAGATGA-1	1	27	33	4653	3704
TCAGTACTGACCCGCG-1	1	26	34	4534	3773
TTATGACAAACTGGAT-1	1	27	35	4653	3842
GTAAGTAGGGTATACC-1	1	26	36	4534	3911
CGCAAACACGAGTTAC-1	1	27	37	4653	3980
TGGCCGTATATTGACC-1	1	26	38	4534	4049
ACTGTAGCACTTTGGA-1	1	27	39	4653	4117
GCTCTATGTTACGTGC-1	1	26	40	4534	4186
TGCGCGATTAACGGAG-1	1	27	41	4653	4255
GAATCGACATGGTCAC-1	1	26	42	4534	4324
GACTAAGTAGGCTCAC-1	1	27	43	4653	4393
ATCTTGACCTGCAACG-1	1	26	44	4534	4462
ATGCACTACCGCATTG-1	1	27	45	4653	4531
CAGATACTAACATAGT-1	1	26	46	4534	4599
GATCGACACTATCTGA-1	1	27	47	4653	4668
ATAGAGTACTGGGACA-1	1	26	48	4534	4737
CCTACTGCTTACACTT-1	1	27	49	4653	4806
CCTGCTATTTGAGAAG-1	1	26	50	4534	4875
CGCGTTCATGAAATAC-1	1	27	51	4653	4944
CATTATGCTTGTTGTG-1	1	26	52	4534	5013
CCAGGGACGTGGCCTC-1	1	27	53	4653	5081
TATGGATGTGCTACGC-1	1	26	54	4534	5150
GTACTAAGATTTGGAG-1	1	27	55	4653	5219
AGACCCGCCCTCCTCG-1	1	26	56	4534	5288
CGCATTAGCTAATAGG-1	1	27	57	4653	5357
GCTCTCGGGTACCGAA-1	1	26	58	4534	5426
CACCGCCAGAAGGTTT-1	1	27	59	4653	5495
TCCCAAAGACGAAGGA-1	1	26	60	4534	5563
ATGGATTGACCAAACG-1	1	27	61	4653	5632
GTCATGGACATGACTA-1	1	26	62	4534	5701
CTACTGCCACCTGACC-1	1	27	63	4653	5770
TTATATTTGGCAATCC-1	1	26	64	4534	5839
AGCACCAGTACTCACG-1	1	27	65	4653	5908
CATGGTCTAGATACCG-1	1	26	66	4534	5977
TCTACCGTCCACAAGC-1	1	27	67	4653	6045
CTAGTTGGGCCCGGTA-1	1	26	68	4534	6114
TCCCGCGTACTCCTGG-1	1	27	69	4653	6183
CAGAGCATGAGCTTGC-1	1	26	70	4534	6252
ACACGGGAACTTAGGG-1	1	27	71	4653	6321
GGCTCTGCTCCAACGC-1	1	26	72	4534	6390
AGAACGTGGTACATTC-1	1	27	73	4653	6459
CAATAAACCTTGGCCC-1	1	26	74	4534	6527
ACTTCGCCATACGCAC-1	1	27	75	4653	6596
ATCTGGTTAAGACTGT-1	1	26	76	4534	6665
TCGTAAGACGACATTG-1	1	27	77	4653	6734
GTGTACCTTGGCTACG-1	1	26	78	4534	6803
GCCCGTAATACCTTCT-1	1	27	79	4653	6872
CGGTCAAGTGGGAACC-1	1	26	80	4534	6941
TTGTAAGGCCAGTTGG-1	1	27	81	4653	7009
GGAGCACCAAGAACTA-1	1	26	82	4534	7078
TAATAGTGACGACCAG-1	1	27	83	4653	7147
CTAAATCCTATTCCGG-1	1	26	84	4534	7216
CGAGTTCTGTCCCACC-1	1	27	85	4653	7285
AGGCAGATGCGTAAAC-1	1	26	86	4534	7354
AAGGATGAGGGACCTC-1	1	27	87	4653	7423
AGAGAACCGTCTAGGA-1	1	26	88	4534	7491
GAGGGCGCAGCTCTGC-1	1	27	89	4653	7560
AAGATTGGCGGAACGT-1	1	26	90	4534	7629
CCAGTAGTCTGATCCA-1	1	27	91	4653	7698
AAGGGACAGATTCTGT-1	1	26	92	4534	7767
ATAGAGTTATCAACTT-1	1	27	93	4653	7836
AAATTACCTATCGATG-1	1	26	94	4534	7905
GATCCTAAATCGGGAC-1	1	27	95	4653	7973
TTACAGACCTAAATGA-1	1	26	96	4534	8042
CCTCACCTTAGCATCG-1	1	27	97	4653	8111
CATGCGACCAGTTTAA-1	1	26	98	4534	8180
AACATATCAACTGGTG-1	1	27	99	4653	8249
CTATAAGAGCCAATCG-1	1	26	100	4534	8318
AATATCGAGGGTTCTC-1	1	27	101	4653	8387
GTACTCCTGGGTATGC-1	1	26	102	4534	8455
ATAAGTAGGATTCAGA-1	1	27	103	4653	8524
AGGTCGCGGAGTTACT-1	1	26	104	4534	8593
CTAATTCTCAGATATT-1	1	27	105	4653	8662
GCCAACCATTTCCGGA-1	1	26	106	4534	8731
TGATCCCAGCATTAGT-1	1	27	107	4653	8800
CGTTGTAAGATTGATT-1	1	26	108	4534	8869
GAAACCATGGTGCGCT-1	1	27	109	4653	8937
AATCTATGCCGGAGCC-1	1	26	110	4534	9006
GACTCCCAGAATAAGG-1	1	27	111	4653	9075
TATGATCCGGCACGCC-1	1	26	112	4534	9144
CCGCTTGCTGACATGG-1	1	27	113	4653	9213
TGGTTAAGGGCGCTGG-1	1	26	114	4534	9282
TTGATAGTCAATACAT-1	1	27	115	4653	9351
GGTTTAATTGAGCAGG-1	1	26	116	4534	9419
CATTACATAGATTGTG-1	1	27	117	4653	9488
GGTACACCAGATTTAT-1	1	26	118	4534	9557
GGCCCGTATACCATGC-1	1	27	119	4653	9626
ATCTTTCGTATAACCA-1	1	26	120	4534	9695
GAGATGACAATCCTTA-1	1	27	121	4653	9764
AAAGCTTGCCTACATA-1	1	26	122	4534	9832
GAACGATAAGTTAAAG-1	1	27	123	4653	9901
TAATAGCTAAATGATG-1	1	26	124	4534	9970
TATGGCTAGGCTAATT-1	1	27	125	4653	10039
AGGAGAGTCTGGCTAC-1	1	26	126	4534	10108
TGCTCTGCCGGTTCAC-1	1	27	127	4653	10177
CCAATAGATTTCATCT-1	0	28	0	4773	1432
GGGCACGAATTGGCCG-1	0	29	1	4893	1501
TCGTTGACAGGGTCCC-1	0	28	2	4773	1570
ATCGTATTCCGAGAAC-1	0	29	3	4893	1639
GGGAATTCTGTCCAGT-1	0	28	4	4773	1707
ACGCGTTTCTTAAGAG-1	1	29	5	4893	1776
GAGAGCGCAGTCCCTG-1	1	28	6	4773	1845
GTCCTATTGTTGTGGT-1	1	29	7	4893	1914
CATCTGCAGGATCATT-1	1	28	8	4773	1983
GAGTCGACAGACCCTC-1	1	29	9	4893	2052
AAGTGCAAAGGTAGAC-1	1	28	10	4773	2121
AGGGTGGATAGTGCAT-1	1	29	11	4893	2189
TGATAGCGGGATTCTA-1	1	28	12	4773	2258
GTCAGTTTGGTAGTCG-1	1	29	13	4893	2327
GCATTCGAAATGAACA-1	1	28	14	4773	2396
AAAGACTGGGCGCTTT-1	1	29	15	4893	2465
TAACAATATTTGTTGC-1	1	28	16	4773	2534
CCAGCTTCCGCCCGCA-1	1	29	17	4893	2603
GATATGGATTACGCGG-1	1	28	18	4773	2671
AGAGCAGTTATGAGAC-1	1	29	19	4893	2740
TCACATCTTATCTGAT-1	1	28	20	4773	2809
TATGAAGACAGGTGCG-1	1	29	21	4893	2878
TACCTGCTGCACTGTG-1	1	28	22	4773	2947
TAGGTCCAAGTAAGGA-1	1	29	23	4893	3016
GAAACTCGTGCGATGC-1	1	28	24	4773	3085
AACAATTACTCTACGC-1	1	29	25	4893	3153
CCGCACGTGACCTCGG-1	1	28	26	4773	3222
AACTTGCCCGTATGCA-1	1	29	27	4893	3291
GGGTATGTATGCACTT-1	1	28	28	4773	3360
TTCGTACTCCAGAACG-1	1	29	29	4893	3429
GAATTTCTCGCTGCAG-1	1	28	30	4773	3498
AACAGGATGGGCCGCG-1	1	29	31	4893	3567
GACGTGTAGGGATTAT-1	1	28	32	4773	3635
TAGGTGAGCCCTACTC-1	1	29	33	4893	3704
CTAATTCGCACGCGCT-1	1	28	34	4773	3773
GAAGCTTGCTGACCGC-1	1	29	35	4893	3842
GGTTAGGCTTGGAGAA-1	1	28	36	4773	3911
ACAAGGACAAGAGGTT-1	1	29	37	4893	3980
AGGCCACCCGTTATGA-1	1	28	38	4773	4049
GTGGGCTTAGACACAC-1	1	29	39	4893	4117
CGTGTCCCATTCGCGA-1	1	28	40	4773	4186
TGGAGTGATGCGATGA-1	1	29	41	4893	4255
AACAACTGGTAGTTGC-1	1	28	42	4773	4324
CCTGGCTAGACCCGCC-1	1	29	43	4893	4393
CGCAATTAGGGTAATA-1	1	28	44	4773	4462
TCGAAATTTAGGACCA-1	1	29	45	4893	4531
AGACTAGCCTTCCAGA-1	1	28	46	4773	4599
TTGATCTAACTTTGTC-1	1	29	47	4893	4668
AAGGAGCGGTTGGTGC-1	1	28	48	4773	4737
ACTTGGGACCCGGTGG-1	1	29	49	4893	4806
TGATCTCCGGCGCCAG-1	1	28	50	4773	4875
CAGTTCAAATTGACAC-1	1	29	51	4893	4944
GTCCGGCTGAATTGCG-1	1	28	52	4773	5013
CTGGAAATGGATGCTT-1	1	29	53	4893	5081
TGATCGGTTTGACCCT-1	1	28	54	4773	5150
TAGAGTCTAAGCGAAC-1	1	29	55	4893	5219
GAGACTGATGGGTAGA-1	1	28	56	4773	5288
TAGCTAAGTCCGGGAG-1	1	29	57	4893	5357
GGGCGATATGTGTGAA-1	1	28	58	4773	5426
CTCGAGGTCGAACAGT-1	1	29	59	4893	5495
GATCCCTTTATACTGC-1	1	28	60	4773	5563
GTCATGCACCTCCGTT-1	1	29	61	4893	5632
ACTTTCCTATAGCTTC-1	1	28	62	4773	5701
TCGCTCGATATATTCC-1	1	29	63	4893	5770
ATAGGTTGGGCAGATG-1	1	28	64	4773	5839
CAATTAAGGGTGATGA-1	1	29	65	4893	5908
ACCGACTGAGTCCCAC-1	1	28	66	4773	5977
CCTGTCACCCGGGCTC-1	1	29	67	4893	6045
GATCGGTGGCCATAAC-1	1	28	68	4773	6114
CCTATGGGTTACCGTC-1	1	29	69	4893	6183
TTGGGACACTGCCCGC-1	1	28	70	4773	6252
CGAGGCTAAATATGGC-1	1	29	71	4893	6321
TCAGGGTGTAACGTAA-1	1	28	72	4773	6390
CGAGAGATGTGAACCT-1	1	29	73	4893	6459
TCGCTGGGCGGATTGT-1	1	28	74	4773	6527
AGATCTCAGGTGTGAT-1	1	29	75	4893	6596
TGGCCAAACTGAAGTA-1	1	28	76	4773	6665
GCTTCCGTCCCTAGAC-1	1	29	77	4893	6734
CAGCAGCCCGTTCCTT-1	1	28	78	4773	6803
TGTATAACAGATCCTG-1	1	29	79	4893	6872
CGCGGGAATTAGGCAG-1	1	28	80	4773	6941
TGCATGTGGTAATCTA-1	1	29	81	4893	7009
ACAATTTGAGCAGTGG-1	1	28	82	4773	7078
GAGCTAAGGGCATATC-1	1	29	83	4893	7147
CCAGATAGTTGAGTGA-1	1	28	84	4773	7216
CCACAATGTACGTCTT-1	1	29	85	4893	7285
CAATGGATCTCTACCA-1	1	28	86	4773	7354
TGTGGCAAAGCGTATG-1	1	29	87	4893	7423
TAAAGCGTTAGGAGAA-1	1	28	88	4773	7491
TCCGTTTAGCCTTGAA-1	1	29	89	4893	7560
CAGCTCGACAAGTTAA-1	1	28	90	4773	7629
GCCTATAGTGTCAGGG-1	1	29	91	4893	7698
ATAGACAACGGGACCT-1	1	28	92	4773	7767
CTACTATCTTTCAGAG-1	1	29	93	4893	7836
GCGCTGCTTTGCATTT-1	1	28	94	4773	7905
GCGCATCCAGTCAGCA-1	1	29	95	4893	7973
GACTCGCGGGAATGAC-1	1	28	96	4773	8042
CTGGTAACGAGCTCTT-1	1	29	97	4893	8111
TCCGGCCTAGCGTACA-1	1	28	98	4773	8180
TCTAGGTGGCGACGCT-1	1	29	99	4893	8249
ACGCTAGTGATACACT-1	1	28	100	4773	8318
ATCTGCACCTCTGCGA-1	1	29	101	4893	8387
CCTCACCTGAGGGAGC-1	1	28	102	4773	8455
AGTGAGCCTCGCCGCC-1	1	29	103	4893	8524
ACGAGTACGGATGCCC-1	1	28	104	4773	8593
GGTACCATTAAGACGG-1	1	29	105	4893	8662
TTCTGCTAGACTCCAA-1	1	28	106	4773	8731
TAACTATTACGCCAAA-1	1	29	107	4893	8800
GCATTCAAGGCAACGC-1	1	28	108	4773	8869
AGTACATCATTTATCA-1	1	29	109	4893	8937
GTCGTGTCTGGTCATC-1	1	28	110	4773	9006
AGTCTAAAGTATACTC-1	1	29	111	4893	9075
CGGCCCAACCTGTAGT-1	1	28	112	4773	9144
AGGGAGACATACTTCG-1	1	29	113	4893	9213
TCCCTAGATCAATAGG-1	1	28	114	4773	9282
TCCCGTCGCGTCATAG-1	1	29	115	4893	9351
CGCATCCATCAGCCAG-1	1	28	116	4773	9419
CTGCACCTAGTCCACA-1	1	29	117	4893	9488
CGAGGATCGGGAACGA-1	1	28	118	4773	9557
CAATGAGGTTCGACTA-1	1	29	119	4893	9626
TCTGACGGGCTAACCC-1	1	28	120	4773	9695
TTCTATGCCTTTCGCA-1	1	29	121	4893	9764
AGAGTATAGTGTTACG-1	1	28	122	4773	9832
CCATTGTTTCCTCCAT-1	1	29	123	4893	9901
CTCATCACTTAGTGAT-1	1	28	124	4773	9970
CCGAAGGGCGTACCGC-1	1	29	125	4893	10039
TCAAGCTGCCTTGAAA-1	1	28	126	4773	10108
CTCATTAACGTTGCCC-1	1	29	127	4893	10177
GTCTTCCTCACCTAAG-1	0	30	0	5013	1432
GGTGATGAAGGAAGTG-1	0	31	1	5133	1501
TCAATACAATTGCTGC-1	0	30	2	5013	1570
GCAACCCAAGTTGTTT-1	0	31	3	5133	1639
ATGAAGTGGACCCAGC-1	0	30	4	5013	1707
GAGAATCTCACGATCA-1	1	31	5	5133	1776
TATATCATTGATCAGT-1	1	30	6	5013	1845
AACTTTACGGGAGCTT-1	1	31	7	5133	1914
TTCTTGTGTCCATCAG-1	1	30	8	5013	1983
ACAATTTAGGAGGCTC-1	1	31	9	5133	2052
ATACTTGTTCTCGAGC-1	1	30	10	5013	2121
CACGGGATTGAGGGTT-1	1	31	11	5133	2189
GTTAATGTCTATCTTA-1	1	30	12	5013	2258
GCGTTATATTTGGAAC-1	1	31	13	5133	2327
CGTCAAGGCTATAAAT-1	1	30	14	5013	2396
TTAGCTCTGTAATCCG-1	1	31	15	5133	2465
AATGGTCCACCGTTCA-1	1	30	16	5013	2534
GTCATTGCATTGACCC-1	1	31	17	5133	2603
TGTCCGTGGCGCCTTT-1	1	30	18	5013	2671
TCAACTAACGTATAAC-1	1	31	19	5133	2740
TCCTCTCCAGTTGTCC-1	1	30	20	5013	2809
TGTGTTCGTATCCAAG-1	1	31	21	5133	2878
CCGCGTAGGTAAGGGC-1	1	30	22	5013	2947
CTGCGGGTGAAATGTT-1	1	31	23	5133	3016
TATCTACAGAGGTAAT-1	1	30	24	5013	3085
CTACTCTAGGCCCGGC-1	1	31	25	5133	3153
ACAAGCAGTGCCTAGC-1	1	30	26	5013	3222
TACAAGTCTCGTGCAT-1	1	31	27	5133	3291
TCGGAATGCGCTCTGA-1	1	30	28	5013	3360
TCGCGTCCAGAAGGTC-1	1	31	29	5133	3429
TATGGCCCGGCCTCGC-1	1	30	30	5013	3498
GCTGGCATATTCACCT-1	1	31	31	5133	3567
GTCAGAATAGTCTATG-1	1	30	32	5013	3635
GGCGTCCTATCCGCTG-1	1	31	33	5133	3704
CGGAGTTTGAGAGACA-1	1	30	34	5013	3773
AGCACTTAAGGACGCC-1	1	31	35	5133	3842
TCCACAATGGTTTACG-1	1	30	36	5013	3911
CCAACGATGCACTGAT-1	1	31	37	5133	3980
ATTTACAGTTTACTGG-1	1	30	38	5013	4049
CCCTGAAATGAGTTGA-1	1	31	39	5133	4117
CAAACGGTCGCACTTT-1	1	30	40	5013	4186
TGATTCGTCTATCACT-1	1	31	41	5133	4255
TCAGGTTCTTTGAGAA-1	1	30	42	5013	4324
CACGCAGCGAGGCTTT-1	1	31	43	5133	4393
TTAAGCGCCTGACCCA-1	1	30	44	5013	4462
CTTACACGGTATTCCA-1	1	31	45	5133	4531
AAGGCTGTGCTCATCG-1	1	30	46	5013	4599
GACCAGAGCCCTGTAG-1	1	31	47	5133	4668
TCCCAGGCTTAGCTAA-1	1	30	48	5013	4737
ATTGAAGATCTTAGTG-1	1	31	49	5133	4806
AGTTCCTACAGAATTA-1	1	30	50	5013	4875
GGGCTGGTTAGTCGCG-1	1	31	51	5133	4944
GAAATGGCGGTGTTAG-1	1	30	52	5013	5013
TACGAACACGACTTCA-1	1	31	53	5133	5081
ACCACAAGTTTCTATC-1	1	30	54	5013	5150
ATATTTAACCCTCAAG-1	1	31	55	5133	5219
GATCATTCCAAACATT-1	1	30	56	5013	5288
TCCAGGCGAGTACGGT-1	1	31	57	5133	5357
GTTTGACCAAATCCTA-1	1	30	58	5013	5426
CACAGCACCCACGGCA-1	1	31	59	5133	5495
TGCAAGAATGACGTAA-1	1	30	60	5013	5563
GCGAAGCCATACCCGT-1	1	31	61	5133	5632
TCCTTTCTTACGCTTA-1	1	30	62	5013	5701
GCTGCTCTCCGGACAC-1	1	31	63	5133	5770
ACTGTCTTCTTTAGAA-1	1	30	64	5013	5839
TCAAACTTAGATTGTT-1	1	31	65	5133	5908
CTATGTCACTAGCCCA-1	1	30	66	5013	5977
TGCGCAAAGCATTTGG-1	1	31	67	5133	6045
TTAATGTAGACCAGGT-1	1	30	68	5013	6114
GGCGGTAGGATCATTG-1	1	31	69	5133	6183
GGCAATAGTCAATGAG-1	1	30	70	5013	6252
ACACGAGACTCCTTCT-1	1	31	71	5133	6321
GACACAAGGGAAGAAA-1	1	30	72	5013	6390
TCAGCAAATGCATCTC-1	1	31	73	5133	6459
GAGATCTGTCACTCCG-1	1	30	74	5013	6527
ATGCCGGTCTTGCATA-1	1	31	75	5133	6596
TTGGGCGGCGGTTGCC-1	1	30	76	5013	6665
TTGTTGTGTGTCAAGA-1	1	31	77	5133	6734
ACTGTACGATACACAT-1	1	30	78	5013	6803
TCCACTTTATCTAGGT-1	1	31	79	5133	6872
[truncated: 2,992 more rows]
