# Supplementary material for: Optimizing the design of spatial genomic studies
Source: Nat Commun. 2024 Jun 11;15:4987. doi: 10.1038/s41467-024-49174-4 (PMC11166654; doi:10.1038/s41467-024-49174-4)
Supplement: Supplementary file 4 — Source Data [file 41467_2024_49174_MOESM4_ESM.zip › data_source_files/figure4/visium_mouse_brain/spatial/scalefactors_json.json]

{"spot_diameter_fullres": 89.51300778970348, "tissue_hires_scalef": 0.17211704, "fiducial_diameter_fullres": 144.59793566029023, "tissue_lowres_scalef": 0.051635113}
